# Supplementary material for: GENOMES UNCOUPLED PROTEIN1 binds to plastid RNAs and promotes their maturation
Source: Plant Commun. 2024 Aug 22;5(12):101069. doi: 10.1016/j.xplc.2024.101069 (PMC11671767; doi:10.1016/j.xplc.2024.101069)
Supplement: Supplemental Table 1. Whole-genome transcript accumulation in 4-day-old gun1W, gun1M, and gun1G seedlings compared with the WT — Data were analyzed with 3D RNA-Seq (see Methods). See Supplemental Table 2 for a separate, more detailed analysis of chloroplast transcripts incorporating the mapping of reads to inverted repeats. [file mmc2.xlsx]

## Sheet: Supplemental Table 1
Supplemental Table 1. Whole-genome transcript accumulation in 4-day-old gun1W, gun1M and gun1G seedlings compared to the WT. Data were analyzed with 3D RNA-Seq (see Methods). See Supplemental Table 2 for a separate, more detailed analysis of chloroplast transcripts incorporating the mapping of reads to inverted repeats.
target	contrast	adj.pval	log2FC	contrast	adj.pval	log2FC	contrast	adj.pval	log2FC	Gene Model Description	Gene Model Type	All Gene Symbols
AT1G01010	gun1.102.W-Col0	0.556788	0.31262	gun1.102.M-Col0	0.0527226	1.00953	gun1.102.G-Col0	0.191149	0.822609	NAC domain containing protein 1 (NAC001); FUNCTIONS IN: sequence-specific DNA binding transcription factor activity; INVOLVED IN: multicellular organismal development, regulation of transcription; LOCATED IN: cellular_component unknown; EXPRESSED IN: 7 plant structures; EXPRESSED DURING: 4 anthesis, C globular stage, petal differentiation and expansion stage; CONTAINS InterPro DOMAIN/s: No apical…	protein_coding	NAC DOMAIN CONTAINING PROTEIN 1 (ANAC001);NAC DOMAIN CONTAINING PROTEIN 1 (NAC001); (NTL10)
AT1G01020	gun1.102.W-Col0	0.753139	0.170221	gun1.102.M-Col0	0.0918171	0.832837	gun1.102.G-Col0	0.648396	0.318923	ARV1; CONTAINS InterPro DOMAIN/s: Arv1-like protein (InterPro:IPR007290); BEST Arabidopsis thaliana protein match is: Arv1-like protein (TAIR:AT4G01510.1)	protein_coding	(ARV1)
AT1G01030	gun1.102.W-Col0	0.124097	-0.679587	gun1.102.M-Col0	0.563651	0.251191	gun1.102.G-Col0	0.662855	0.249119	NGATHA3 (NGA3); CONTAINS InterPro DOMAIN/s: Transcriptional factor B3 (InterPro:IPR003340); BEST Arabidopsis thaliana protein match is: AP2/B3-like transcriptional factor family protein (TAIR:AT4G01500.1)	protein_coding	NGATHA3 (NGA3)
AT1G01040	gun1.102.W-Col0	0.748677	-0.258769	gun1.102.M-Col0	0.278924	0.776721	gun1.102.G-Col0	0.811021	-0.27751	Encodes a Dicer homolog. Dicer is a RNA helicase involved in microRNA processing. Mutations in this locus can result in embryo lethality. Embryo shape at seed maturity is globular-elongate. Other mutants convert the floral meristems to an indeterminate state, others yet show defects in ovule development. mRNA is expressed in all shoot tissues. DCL1 is able to produce miRNAs and siRNAs. The mRNA i…	protein_coding	CARPEL FACTORY (CAF);SUSPENSOR 1 (SUS1);SHORT INTEGUMENTS 1 (SIN1);ABNORMAL SUSPENSOR 1 (ASU1);EMBRYO DEFECTIVE 76 (EMB76);EMBRYO DEFECTIVE 60 (EMB60);DICER-LIKE 1 (ATDCL1);DICER-LIKE 1 (DCL1)
AT1G01040-AT1G01046	gun1.102.W-Col0	0.139153	-0.963123	gun1.102.M-Col0	0.0147577	-2.2059	gun1.102.G-Col0	0.95388	-0.0642501	#N/A	#N/A	#N/A
AT1G01050	gun1.102.W-Col0	0.11134	0.659525	gun1.102.M-Col0	0.0746205	0.767697	gun1.102.G-Col0	0.383186	0.467367	Encodes a soluble protein with inorganic pyrophosphatase activity that is highly specific for Mg-inorganic pyrophosphate.	protein_coding	PYROPHOSPHORYLASE 1 (AtPPa1);PYROPHOSPHORYLASE 1 (PPa1)
AT1G01050-AT1G01060	gun1.102.W-Col0	0.76519	-1.36376	gun1.102.M-Col0	0.606899	-2.72847	gun1.102.G-Col0	0.712141	1.65441	#N/A	#N/A	#N/A
AT1G01060	gun1.102.W-Col0	0.157961	1.83215	gun1.102.M-Col0	0.127541	2.01831	gun1.102.G-Col0	0.577922	-1.50597	LHY encodes a myb-related putative transcription factor involved in circadian rhythm along with another myb transcription factor CCA1	protein_coding	LATE ELONGATED HYPOCOTYL (LHY);LATE ELONGATED HYPOCOTYL 1 (LHY1)
AT1G01070	gun1.102.W-Col0	0.656738	-0.30096	gun1.102.M-Col0	0.0706863	-1.69695	gun1.102.G-Col0	0.886329	0.144597	Encodes a plasma membrane-localized amino acid transporter likely involved in amino acid export in the developing seed.	protein_coding	USUALLY MULTIPLE ACIDS MOVE IN AND OUT TRANSPORTERS 28 (UMAMIT28)
AT1G01080	gun1.102.W-Col0	0.0882716	-0.539328	gun1.102.M-Col0	0.880091	-0.0547895	gun1.102.G-Col0	0.214483	0.459515	RNA-binding (RRM/RBD/RNP motifs) family protein; FUNCTIONS IN: RNA binding, nucleotide binding, nucleic acid binding; INVOLVED IN: biological_process unknown; LOCATED IN: chloroplast; EXPRESSED IN: 23 plant structures; EXPRESSED DURING: 13 growth stages; CONTAINS InterPro DOMAIN/s: RNA recognition motif, RNP-1 (InterPro:IPR000504), Nucleotide-binding, alpha-beta plait (InterPro:IPR012677); BEST A…	protein_coding	0
AT1G01090	gun1.102.W-Col0	0.128983	-0.267054	gun1.102.M-Col0	0.088151	-0.305962	gun1.102.G-Col0	0.382916	-0.191207	pyruvate dehydrogenase E1 alpha subunit	protein_coding	PYRUVATE DEHYDROGENASE E1 ALPHA (PDH-E1 ALPHA)
AT1G01100	gun1.102.W-Col0	0.174611	0.331348	gun1.102.M-Col0	0.389424	-0.222867	gun1.102.G-Col0	0.964104	0.0204009	60S acidic ribosomal protein family; FUNCTIONS IN: structural constituent of ribosome; INVOLVED IN: translational elongation; LOCATED IN: cytosol, cytosolic ribosome, ribosome, nucleus, plasma membrane; EXPRESSED IN: 25 plant structures; EXPRESSED DURING: 14 growth stages; CONTAINS InterPro DOMAIN/s: Ribosomal protein 60S (InterPro:IPR001813); BEST Arabidopsis thaliana protein match is: 60S acidi…	protein_coding	0
AT1G01110	gun1.102.W-Col0	0.00659479	-1.5819	gun1.102.M-Col0	0.0109457	-1.67393	gun1.102.G-Col0	0.173785	-0.844703	IQ-domain 18 (IQD18); FUNCTIONS IN: molecular_function unknown; EXPRESSED IN: 10 plant structures; EXPRESSED DURING: 6 growth stages; CONTAINS InterPro DOMAIN/s: IQ calmodulin-binding region (InterPro:IPR000048); BEST Arabidopsis thaliana protein match is: IQ-domain 17 (TAIR:AT4G00820.1)	protein_coding	IQ-DOMAIN 18 (IQD18)
AT1G01120	gun1.102.W-Col0	0.000917951	1.70336	gun1.102.M-Col0	0.000547831	1.98096	gun1.102.G-Col0	0.0320488	1.16324	Encodes a condensing enzyme KCS1 (3-ketoacyl-CoA synthase 1) which is involved in the critical fatty acid elongation process in wax biosynthesis.	protein_coding	3-KETOACYL-COA SYNTHASE 1 (KCS1)
AT1G01140	gun1.102.W-Col0	0.0163193	1.09867	gun1.102.M-Col0	0.0178238	1.12994	gun1.102.G-Col0	0.0266439	1.28163	Encodes a CBL-interacting protein kinase with similarity to SOS2	protein_coding	CBL-INTERACTING PROTEIN KINASE 9 (CIPK9);PROTEIN KINASE 6 (PKS6)
AT1G01160	gun1.102.W-Col0	0.118059	-0.406589	gun1.102.M-Col0	0.0285683	-0.655431	gun1.102.G-Col0	0.670612	-0.153462	Arabidopsis thaliana GRF1-interacting factor 2 (GIF2) mRNA	protein_coding	GRF1-INTERACTING FACTOR 2 (GIF2)
AT1G01170	gun1.102.W-Col0	0.789176	-0.103438	gun1.102.M-Col0	0.136651	-0.599768	gun1.102.G-Col0	0.20783	-0.634253	Protein of unknown function (DUF1138); FUNCTIONS IN: molecular_function unknown; INVOLVED IN: response to stress; LOCATED IN: mitochondrion, membrane; EXPRESSED IN: 23 plant structures; EXPRESSED DURING: 13 growth stages; CONTAINS InterPro DOMAIN/s: Protein of unknown function DUF1138 (InterPro:IPR009515); BEST Arabidopsis thaliana protein match is: Protein of unknown function (DUF1138) (TAIR:AT4…	protein_coding	0
AT1G01180	gun1.102.W-Col0	0.0302123	-0.820723	gun1.102.M-Col0	0.0402225	-0.84411	gun1.102.G-Col0	0.471142	-0.333033	S-adenosyl-L-methionine-dependent methyltransferases superfamily protein; FUNCTIONS IN: methyltransferase activity; INVOLVED IN: lipid biosynthetic process; EXPRESSED IN: sperm cell, hypocotyl; CONTAINS InterPro DOMAIN/s: Rhamnosyl O-methyltransferase/Cephalosporin hydroxylase (InterPro:IPR007072)	protein_coding	0
AT1G01200	gun1.102.W-Col0	0.438336	-0.791143	gun1.102.M-Col0	0.550626	-0.660725	gun1.102.G-Col0	0.875693	0.2258	RAB GTPase homolog A3 (RABA3); FUNCTIONS IN: GTP binding; INVOLVED IN: protein transport, small GTPase mediated signal transduction; LOCATED IN: endosome, nucleus, cell plate; EXPRESSED IN: lateral root cap, hypocotyl, root, flower, epidermis; EXPRESSED DURING: petal differentiation and expansion stage; CONTAINS InterPro DOMAIN/s: Ras GTPase (InterPro:IPR001806), Small GTP-binding protein (InterP…	protein_coding	RAB GTPASE HOMOLOG A3 (ATRABA3);ARABIDOPSIS RAB GTPASE HOMOLOG A3 (ATRAB-A3);RAB GTPASE HOMOLOG A3 (RABA3)
AT1G01210	gun1.102.W-Col0	0.67698	0.454779	gun1.102.M-Col0	0.660783	0.49511	gun1.102.G-Col0	0.633558	0.671408	DNA-directed RNA polymerase, subunit M, archaeal; FUNCTIONS IN: in 6 functions; INVOLVED IN: RNA elongation, regulation of transcription, DNA-dependent, transcription, regulation of transcription; LOCATED IN: nucleus; CONTAINS InterPro DOMAIN/s: Zinc finger, TFIIS-type (InterPro:IPR001222), DNA-directed RNA polymerase, M/15kDa subunit (InterPro:IPR001529), DNA-directed RNA polymerase, subunit M, …	protein_coding	0
AT1G01220	gun1.102.W-Col0	0.563081	-0.145702	gun1.102.M-Col0	0.818603	0.0625227	gun1.102.G-Col0	0.879676	-0.0590574	Encodes a bifunctional enzyme that has both L-fucokinase and GDP-L-fucose pyrophosphorylase activities. It catalyzes the two steps of the L-fucose salvage pathway for the generation of activated GDP-L-fucose. This pathway seems to be of minor importance for cell wall polysaccharide biosynthesis compared to the de novo GDP-L-fucose biosynthesis pathway in Arabidopsis.	protein_coding	L-FUCOKINASE/GDP-L-FUCOSE PYROPHOSPHORYLASE (FKGP);ARABIDOPSIS THALIANA L-FUCOKINASE/GDP-L-FUCOSE PYROPHOSPHORYLASE (AtFKGP)
AT1G01225	gun1.102.W-Col0	0.247342	-0.66431	gun1.102.M-Col0	0.452745	-0.469207	gun1.102.G-Col0	0.589578	0.380206	NC domain-containing protein-related; CONTAINS InterPro DOMAIN/s: NC (InterPro:IPR007053); BEST Arabidopsis thaliana protein match is: NC domain-containing protein-related (TAIR:AT4G00905.1)	protein_coding	0
AT1G01230	gun1.102.W-Col0	0.629474	-0.143829	gun1.102.M-Col0	0.501545	-0.203083	gun1.102.G-Col0	0.773752	-0.121313	ORM1 is an ER localized orosomucoid-like protein involved in sphingolipid homeostasis.	protein_coding	(ATORM1)
AT1G01240	gun1.102.W-Col0	0.00488726	-1.51329	gun1.102.M-Col0	0.0167421	-1.28832	gun1.102.G-Col0	0.182536	-0.751811	unknown protein; INVOLVED IN: N-terminal protein myristoylation; EXPRESSED IN: 17 plant structures; EXPRESSED DURING: 11 growth stages; BEST Arabidopsis thaliana protein match is: unknown protein (TAIR:AT2G46550.1)	protein_coding	0
AT1G01250	gun1.102.W-Col0	0.251944	0.827381	gun1.102.M-Col0	0.0919272	1.25001	gun1.102.G-Col0	0.20097	1.16944	encodes a member of the DREB subfamily A-4 of ERF/AP2 transcription factor family. The protein contains one AP2 domain. There are 17 members in this subfamily including TINY.	protein_coding	0
AT1G01260	gun1.102.W-Col0	0.43911	-0.284214	gun1.102.M-Col0	0.779655	-0.112801	gun1.102.G-Col0	0.566406	-0.278298	bHLH13 interacts with JAZ proteins, and functions redundantly with bHLH3, bHLH14 and bHLH17 to negatively regulate jasmonate responses.	protein_coding	(BHLH13);JASMONATE ASSOCIATED MYC2 LIKE 2 (JAM2); (BHLH013)
AT1G01290	gun1.102.W-Col0	0.106878	-0.658182	gun1.102.M-Col0	0.0599055	-0.88319	gun1.102.G-Col0	0.243155	-0.635008	COFACTOR OF NITRATE REDUCTASE AND XANTHINE DEHYDROGENASE 3. Encodes a protein involved in molybdenum cofactor biosynthesis. Homologous to E.coli MoaC. Expression is low in all tissues examined, except in roots. Appears to have targeting signals for chloroplast or mitochondria	protein_coding	COFACTOR OF NITRATE REDUCTASE AND XANTHINE DEHYDROGENASE 3 (CNX3)
AT1G01300	gun1.102.W-Col0	0.109528	0.440005	gun1.102.M-Col0	0.527518	0.17957	gun1.102.G-Col0	0.355384	0.315518	Eukaryotic aspartyl protease family protein; FUNCTIONS IN: aspartic-type endopeptidase activity; INVOLVED IN: proteolysis, response to karrikin; LOCATED IN: membrane, plant-type cell wall; EXPRESSED IN: 22 plant structures; EXPRESSED DURING: 13 growth stages; CONTAINS InterPro DOMAIN/s: Peptidase aspartic (InterPro:IPR021109), Peptidase aspartic, catalytic (InterPro:IPR009007), Peptidase A1 (Inte…	protein_coding	0
AT1G01320	gun1.102.W-Col0	0.698755	-0.105646	gun1.102.M-Col0	0.629408	-0.12792	gun1.102.G-Col0	0.72841	0.122684	Encodes REDUCED CHLOROPLAST COVERAGE 1 (REC1). Located in the nucleus and cytosol. Contributes to establishing the size of the chloroplast compartment.	protein_coding	REDUCED CHLOROPLAST COVERAGE (REC1)
AT1G01340	gun1.102.W-Col0	0.218367	0.764685	gun1.102.M-Col0	0.0762073	1.14293	gun1.102.G-Col0	0.511294	0.564075	member of Cyclic nucleotide gated channel family	protein_coding	CYCLIC NUCLEOTIDE GATED CHANNEL 10 (CNGC10)
AT1G01350	gun1.102.W-Col0	0.0516242	-1.20207	gun1.102.M-Col0	0.0470374	-1.45158	gun1.102.G-Col0	0.36598	-0.688068	Zinc finger (CCCH-type/C3HC4-type RING finger) family protein; FUNCTIONS IN: zinc ion binding, nucleic acid binding; CONTAINS InterPro DOMAIN/s: Zinc finger, CCCH-type (InterPro:IPR000571), Zinc finger, RING-type, conserved site (InterPro:IPR017907), Zinc finger, RING-type (InterPro:IPR001841); BEST Arabidopsis thaliana protein match is: Zinc finger (CCCH-type/C3HC4-type RING finger) family prote…	protein_coding	0
AT1G01360	gun1.102.W-Col0	0.617534	0.32413	gun1.102.M-Col0	0.196827	0.795265	gun1.102.G-Col0	0.760436	0.285017	Encodes RCAR1 (regulatory components of ABA receptor). Interacts with and regulates the type 2C protein phosphatases (PP2Cs) ABI1 and ABI2. Functions as abscisic acid sensor. The mRNA is cell-to-cell mobile.	protein_coding	PYRABACTIN RESISTANCE 1-LIKE 9 (PYL9);REGULATORY COMPONENT OF ABA RECEPTOR 1 (RCAR1)
AT1G01370	gun1.102.W-Col0	0.729458	-0.233973	gun1.102.M-Col0	0.998051	-0.00236727	gun1.102.G-Col0	0.239718	0.846738	Encodes a centromere-identifying protein histone H3 variant. Localized at centromeres in both mitotic and meiotic cells.	protein_coding	(HTR12);CENTROMERIC HISTONE H3 (CENH3)
AT1G01390	gun1.102.W-Col0	0.000620801	-2.03124	gun1.102.M-Col0	0.0177768	-1.1359	gun1.102.G-Col0	0.963531	-0.0320893	UDP-Glycosyltransferase superfamily protein; FUNCTIONS IN: UDP-glycosyltransferase activity, transferase activity, transferring glycosyl groups; INVOLVED IN: metabolic process; EXPRESSED IN: 7 plant structures; EXPRESSED DURING: 9 growth stages; CONTAINS InterPro DOMAIN/s: UDP-glucuronosyl/UDP-glucosyltransferase (InterPro:IPR002213); BEST Arabidopsis thaliana protein match is: UDP-glucosyl trans…	protein_coding	0
AT1G01420	gun1.102.W-Col0	0.594441	-0.222189	gun1.102.M-Col0	0.515865	0.265152	gun1.102.G-Col0	0.031553	1.07845	UDP-glucosyl transferase 72B3 (UGT72B3); FUNCTIONS IN: quercetin 3-O-glucosyltransferase activity, UDP-glycosyltransferase activity, transferase activity, transferring glycosyl groups; INVOLVED IN: metabolic process; LOCATED IN: cellular_component unknown; EXPRESSED IN: 11 plant structures; EXPRESSED DURING: LP.04 four leaves visible, petal differentiation and expansion stage; CONTAINS InterPro D…	protein_coding	UDP-GLUCOSYL TRANSFERASE 72B3 (UGT72B3)
AT1G01430	gun1.102.W-Col0	0.000613858	-0.917337	gun1.102.M-Col0	0.00226392	-0.803242	gun1.102.G-Col0	0.662526	-0.12052	Encodes a member of the TBL (TRICHOME BIREFRINGENCE-LIKE) gene family containing a plant-specific DUF231 (domain of unknown function) domain. TBL gene family has 46 members, two of which (TBR/AT5G06700 and TBL3/AT5G01360) have been shown to be involved in the synthesis and deposition of secondary wall cellulose, presumably by influencing the esterification state of pectic polymers. A nomenclature…	protein_coding	TRICHOME BIREFRINGENCE-LIKE 25 (TBL25)
AT1G01440	gun1.102.W-Col0	0.167476	-0.38221	gun1.102.M-Col0	0.11181	-0.465505	gun1.102.G-Col0	0.486464	-0.251437	Protein of unknown function (DUF3133); CONTAINS InterPro DOMAIN/s: Protein of unknown function DUF3133 (InterPro:IPR021480); BEST Arabidopsis thaliana protein match is: Protein of unknown function (DUF3133) (TAIR:AT4G01090.1)	protein_coding	0
AT1G01448	gun1.102.W-Col0	0.18974	-0.494358	gun1.102.M-Col0	0.222713	-0.485687	gun1.102.G-Col0	0.111097	-0.836593	Potential natural antisense gene, locus overlaps with AT1G01450	other_rna	0
AT1G01453	gun1.102.W-Col0	0.742249	-0.273135	gun1.102.M-Col0	0.950729	-0.0612888	gun1.102.G-Col0	0.913954	-0.141193	unknown protein; FUNCTIONS IN: molecular_function unknown; INVOLVED IN: biological_process unknown; LOCATED IN: cellular_component unknown; BEST Arabidopsis thaliana protein match is: unknown protein (TAIR:AT4G01110.1)	protein_coding	0
AT1G01470	gun1.102.W-Col0	0.00205242	2.73475	gun1.102.M-Col0	0.000911192	3.30914	gun1.102.G-Col0	0.00583122	3.07009	Encodes late-embryogenesis abundant protein whose mRNA levels are induced in response to wounding and light stress. Might be involved in protection against desiccation.	protein_coding	LATE EMBRYOGENESIS ABUNDANT 14 (LEA14);LIGHT STRESS-REGULATED 3 (LSR3); (LEA1);ARABIDOPSIS THALIANA LATE EMBRYOGENESIS ABUNDANT 14 (ATLEA14)
AT1G01480	gun1.102.W-Col0	0.991065	-0.00856988	gun1.102.M-Col0	0.0857923	0.944742	gun1.102.G-Col0	0.22217	0.827487	a member of the 1-aminocyclopropane-1-carboxylate (ACC) synthase (S-adenosyl-L-methionine methylthioadenosine-lyase, EC 4.4.1.14) gene family, isolated from a flower-specific cDNA library.	protein_coding	1-AMINO-CYCLOPROPANE-1-CARBOXYLATE SYNTHASE 2 (ACS2); (AT-ACC2)
AT1G01490	gun1.102.W-Col0	0.00183821	-1.57335	gun1.102.M-Col0	0.00526425	-1.45752	gun1.102.G-Col0	0.0280118	-1.26909	Heavy metal transport/detoxification superfamily protein ; FUNCTIONS IN: metal ion binding; INVOLVED IN: metal ion transport; LOCATED IN: cellular_component unknown; EXPRESSED IN: 22 plant structures; EXPRESSED DURING: 14 growth stages; CONTAINS InterPro DOMAIN/s: Heavy metal transport/detoxification protein (InterPro:IPR006121); BEST Arabidopsis thaliana protein match is: Heavy metal transport/d…	protein_coding	0
AT1G01500	gun1.102.W-Col0	0.510215	-0.262908	gun1.102.M-Col0	0.609088	-0.216877	gun1.102.G-Col0	0.864874	-0.106943	Erythronate-4-phosphate dehydrogenase family protein; BEST Arabidopsis thaliana protein match is: Erythronate-4-phosphate dehydrogenase family protein (TAIR:AT1G19400.2)	protein_coding	0
AT1G01510	gun1.102.W-Col0	0.114564	-0.403975	gun1.102.M-Col0	0.640306	-0.12632	gun1.102.G-Col0	0.875556	-0.0625362	Encodes a homolog of human CtBP. Mutant has longer and thicker leaves than wild type. Involved in controlling polar cell expansion in the leaf width direction.	protein_coding	ANGUSTIFOLIA (AN);DETORQUEO (DOQ)
AT1G01520	gun1.102.W-Col0	0.0691189	2.49262	gun1.102.M-Col0	0.0502405	2.77957	gun1.102.G-Col0	0.167969	2.34821	Homeodomain-like superfamily protein; CONTAINS InterPro DOMAIN/s: SANT, DNA-binding (InterPro:IPR001005), Homeodomain-like (InterPro:IPR009057), Myb, DNA-binding (InterPro:IPR014778), Myb-like DNA-binding domain, SHAQKYF class (InterPro:IPR006447), HTH transcriptional regulator, Myb-type, DNA-binding (InterPro:IPR017930); BEST Arabidopsis thaliana protein match is: Homeodomain-like superfamily pr…	protein_coding	ALTERED SEED GERMINATION 4 (ASG4)
AT1G01540	gun1.102.W-Col0	0.065559	0.39864	gun1.102.M-Col0	0.00717507	0.673787	gun1.102.G-Col0	0.6199	-0.144972	Protein kinase superfamily protein; FUNCTIONS IN: protein serine/threonine kinase activity, protein kinase activity, kinase activity, ATP binding; INVOLVED IN: protein amino acid phosphorylation; LOCATED IN: plasma membrane; EXPRESSED IN: 23 plant structures; EXPRESSED DURING: 13 growth stages; CONTAINS InterPro DOMAIN/s: Protein kinase, ATP binding site (InterPro:IPR017441), Serine/threonine-pro…	protein_coding	0
AT1G01550	gun1.102.W-Col0	0.204538	0.294693	gun1.102.M-Col0	0.0313383	0.538645	gun1.102.G-Col0	0.56381	0.176861	Encodes a protein with no functionally characterized domains that to prevent the synthesis of a novel substance that moves from the root to the shoot, where it modifies shoot growth by interfering with auxin signaling. Synthesis and delivery of this substance requires neither phloem nor endodermis.	protein_coding	BYPASS 1 (BPS1)
AT1G01560	gun1.102.W-Col0	0.0676338	3.67857	gun1.102.M-Col0	0.0203447	4.9395	gun1.102.G-Col0	0.520464	1.83789	Member of MAP Kinase family. Flg22-induced activation is blocked by AvrRpt2.	protein_coding	MAP KINASE 11 (MPK11);MAP KINASE 11 (ATMPK11)
AT1G01570	gun1.102.W-Col0	0.798695	0.302069	gun1.102.M-Col0	0.295519	1.09495	gun1.102.G-Col0	0.355064	1.19238	FUNCTIONS IN: transferase activity, transferring glycosyl groups; INVOLVED IN: biological_process unknown; LOCATED IN: endomembrane system; EXPRESSED IN: 15 plant structures; EXPRESSED DURING: 7 growth stages; CONTAINS InterPro DOMAIN/s: Protein of unknown function DUF604 (InterPro:IPR006740); BEST Arabidopsis thaliana protein match is: fringe-related protein (TAIR:AT4G00300.1)	protein_coding	0
AT1G01580	gun1.102.W-Col0	0.114019	-0.868103	gun1.102.M-Col0	0.96238	-0.0317291	gun1.102.G-Col0	0.0535475	1.14418	Encodes the low-iron-inducible ferric chelate reductase responsible for reduction of iron at the root surface. It is likely to be the major Fe(III) chelate reductase in Arabidopsis iron metabolism. Coordinately regulated with IRT1, the major transporter responsible for high-affinity iron uptake from the soil, at both transcriptional and posttranscriptional levels. Steady state mRNA levels are reg…	protein_coding	FERRIC REDUCTION OXIDASE 2 (FRO2);FERRIC CHELATE REDUCTASE DEFECTIVE 1 (FRD1);FERRIC REDUCTION OXIDASE 2 (ATFRO2)
AT1G01600	gun1.102.W-Col0	0.0260817	1.76479	gun1.102.M-Col0	0.00855776	2.28677	gun1.102.G-Col0	0.0572945	1.88023	Encodes a member of the CYP86A subfamily of cytochrome p450 genes. Expressed significantly at highest level in mature stems and flowers.	protein_coding	CYTOCHROME P450, FAMILY 86, SUBFAMILY A, POLYPEPTIDE 4 (CYP86A4)
AT1G01610	gun1.102.W-Col0	0.00715729	1.08766	gun1.102.M-Col0	0.00357724	1.28882	gun1.102.G-Col0	0.0680913	0.836398	bifunctional sn-glycerol-3-phosphate 2-O-acyltransferase/phosphatase. Involved in cutin assembly and is functionally redundant with GPAT8.	protein_coding	GLYCEROL-3-PHOSPHATE SN-2-ACYLTRANSFERASE 4 (ATGPAT4);GLYCEROL-3-PHOSPHATE SN-2-ACYLTRANSFERASE 4 (GPAT4)
AT1G01620	gun1.102.W-Col0	0.25025	-0.267906	gun1.102.M-Col0	0.112701	-0.375231	gun1.102.G-Col0	0.356969	-0.267552	a member of the plasma membrane intrinsic protein subfamily PIP1. localizes to the plasma membrane and exhibits water transport activity in Xenopus oocyte. expressed ubiquitously and protein level decreases slightly during leaf development.	protein_coding	PLASMA MEMBRANE INTRINSIC PROTEIN 1C (PIP1C); (TMP-B);PLASMA MEMBRANE INTRINSIC PROTEIN 1;3 (PIP1;3)
AT1G01630	gun1.102.W-Col0	0.247752	-0.405697	gun1.102.M-Col0	0.291251	-0.382405	gun1.102.G-Col0	0.348641	0.404962	Sec14p-like phosphatidylinositol transfer family protein; CONTAINS InterPro DOMAIN/s: Cellular retinaldehyde-binding/triple function, C-terminal (InterPro:IPR001251), Cellular retinaldehyde-binding/triple function, N-terminal (InterPro:IPR008273), Phosphatidylinositol transfer protein-like, N-terminal (InterPro:IPR011074); BEST Arabidopsis thaliana protein match is: Sec14p-like phosphatidylinosit…	protein_coding	0
AT1G01640	gun1.102.W-Col0	0.122354	-1.01543	gun1.102.M-Col0	0.110487	-1.24324	gun1.102.G-Col0	0.576201	-0.482794	Putative role in flower development. Comparison of SALK_011721C to Columbia wild type resulted in a trend toward earlier flowering in the mutant (P=0.1) (Stapleton and Woodruff 2009, personal communication).	protein_coding	0
AT1G01650	gun1.102.W-Col0	0.191943	3.22939	gun1.102.M-Col0	0.079516	4.3902	gun1.102.G-Col0	0.369394	2.85992	SIGNAL PEPTIDE PEPTIDASE-LIKE 4 (SPPL4); FUNCTIONS IN: peptidase activity, aspartic-type endopeptidase activity; INVOLVED IN: proteolysis; LOCATED IN: endomembrane system, integral to membrane; EXPRESSED IN: 24 plant structures; EXPRESSED DURING: 13 growth stages; CONTAINS InterPro DOMAIN/s: Protease-associated PA (InterPro:IPR003137), Peptidase A22, presenilin signal peptide (InterPro:IPR006639)…	protein_coding	SIGNAL PEPTIDE PEPTIDASE-LIKE 4 (SPPL4);ARABIDOPSIS THALIANA SIGNAL PEPTIDE PEPTIDASE-LIKE 4 (ATSPPL4)
AT1G01650-AT1G04027	gun1.102.W-Col0	0.00793549	0.891051	gun1.102.M-Col0	0.00512817	1.0188	gun1.102.G-Col0	0.150197	0.549871	#N/A	#N/A	#N/A
AT1G01690	gun1.102.W-Col0	0.0423388	-1.36831	gun1.102.M-Col0	0.0222972	-2.16844	gun1.102.G-Col0	0.803936	-0.214765	Encodes a novel plant-specific protein that is involved in meiotic double strand break formation.	protein_coding	ARABIDOPSIS THALIANA PUTATIVE RECOMBINATION INITIATION DEFECTS 3 (ATPRD3);PUTATIVE RECOMBINATION INITIATION DEFECTS 3 (PRD3)
AT1G01710	gun1.102.W-Col0	0.988007	0.00703801	gun1.102.M-Col0	0.648444	0.165875	gun1.102.G-Col0	0.70755	-0.185896	Acyl-CoA thioesterase family protein; FUNCTIONS IN: cyclic nucleotide binding, acyl-CoA thioesterase activity; INVOLVED IN: acyl-CoA metabolic process; LOCATED IN: peroxisome; EXPRESSED IN: 22 plant structures; EXPRESSED DURING: 14 growth stages; CONTAINS InterPro DOMAIN/s: Cyclic nucleotide-binding (InterPro:IPR000595), Cyclic nucleotide-binding-like (InterPro:IPR018490), Acyl-CoA thioesterase (…	protein_coding	0
AT1G01710-AT1G01715	gun1.102.W-Col0	0.945452	0.0689246	gun1.102.M-Col0	0.616855	0.455225	gun1.102.G-Col0	0.844787	0.269073	#N/A	#N/A	#N/A
AT1G01720	gun1.102.W-Col0	5.54654e-05	2.69451	gun1.102.M-Col0	0.000353498	2.32965	gun1.102.G-Col0	0.036564	1.25662	Belongs to a large family of putative transcriptional activators with NAC domain. Transcript level increases in response to wounding and abscisic acid. ATAF1 attentuates ABA signaling and sythesis. Mutants are hyposensitive to ABA. The mRNA is cell-to-cell mobile.	protein_coding	(ATAF1);ARABIDOPSIS NAC DOMAIN CONTAINING PROTEIN 2 (ANAC002); (ANAC2)
AT1G01730	gun1.102.W-Col0	0.770307	0.16184	gun1.102.M-Col0	0.758645	0.177532	gun1.102.G-Col0	0.859293	0.147562	unknown protein; FUNCTIONS IN: molecular_function unknown; INVOLVED IN: biological_process unknown; LOCATED IN: chloroplast; EXPRESSED IN: 23 plant structures; EXPRESSED DURING: 13 growth stages	protein_coding	0
AT1G01740	gun1.102.W-Col0	0.605037	-0.312153	gun1.102.M-Col0	0.652706	-0.290278	gun1.102.G-Col0	0.460329	0.513716	Protein kinase protein with tetratricopeptide repeat domain; FUNCTIONS IN: protein serine/threonine kinase activity, binding, protein kinase activity, kinase activity, ATP binding; INVOLVED IN: protein amino acid phosphorylation, N-terminal protein myristoylation; LOCATED IN: plasma membrane; EXPRESSED IN: 22 plant structures; EXPRESSED DURING: 13 growth stages; CONTAINS InterPro DOMAIN/s: Tetrat…	protein_coding	BRASSINOSTEROID-SIGNALING KINASE 4 (BSK4)
AT1G01750	gun1.102.W-Col0	0.0683235	-0.724225	gun1.102.M-Col0	0.0234918	-1.11396	gun1.102.G-Col0	0.259094	-0.583286	actin depolymerizing factor 11 (ADF11); FUNCTIONS IN: actin binding; INVOLVED IN: biological_process unknown; LOCATED IN: intracellular; EXPRESSED IN: 6 plant structures; EXPRESSED DURING: 4 anthesis, petal differentiation and expansion stage; CONTAINS InterPro DOMAIN/s: Actin-binding, cofilin/tropomyosin type (InterPro:IPR002108); BEST Arabidopsis thaliana protein match is: actin depolymerizing …	protein_coding	ACTIN DEPOLYMERIZING FACTOR 11 (ADF11)
AT1G01760	gun1.102.W-Col0	0.856318	-0.211309	gun1.102.M-Col0	0.732426	-0.41518	gun1.102.G-Col0	0.87733	0.25001	adenosine deaminases;RNA binding;RNA binding;adenosine deaminases; FUNCTIONS IN: RNA binding, adenosine deaminase activity; INVOLVED IN: RNA processing; LOCATED IN: cellular_component unknown; CONTAINS InterPro DOMAIN/s: Adenosine deaminase/editase (InterPro:IPR002466)	protein_coding	ORTHOLOG OF YEAST TAD1 (TAD1); (ATTAD1)
AT1G01760-AT1G04053	gun1.102.W-Col0	0.841739	-0.406863	gun1.102.M-Col0	0.622254	-1.164	gun1.102.G-Col0	0.827216	-0.680621	#N/A	#N/A	#N/A
AT1G01770	gun1.102.W-Col0	0.672714	-0.240083	gun1.102.M-Col0	0.0672148	-1.20452	gun1.102.G-Col0	0.341981	-0.709858	unknown protein; CONTAINS InterPro DOMAIN/s: Protein of unknown function DUF1446 (InterPro:IPR010839)	protein_coding	0
AT1G01770-AT1G01780	gun1.102.W-Col0	0.127476	-1.57755	gun1.102.M-Col0	0.85274	-0.192101	gun1.102.G-Col0	0.697065	-0.516297	#N/A	#N/A	#N/A
AT1G01780	gun1.102.W-Col0	0.0117763	-1.20661	gun1.102.M-Col0	0.0151096	-1.29902	gun1.102.G-Col0	0.135502	-0.829793	Encodes a member of the Arabidopsis LIM proteins: a family of actin bundlers with distinct expression patterns. WLIM1, WLIM2a, and WLIM2b are widely expressed, whereas PLIM2a, PLIM2b, and PLIM2c are predominantly expressed in pollen. Regulates actin cytoskeleton organization. The mRNA is cell-to-cell mobile.	protein_coding	PLIM2B (PLIM2b)
AT1G01790	gun1.102.W-Col0	0.0132282	-0.548283	gun1.102.M-Col0	0.528661	0.131011	gun1.102.G-Col0	0.26095	0.278863	K efflux antiporter KEA1	protein_coding	K+ EFFLUX ANTIPORTER 1 (KEA1);K+ EFFLUX ANTIPORTER 1 (ATKEA1)
AT1G01800	gun1.102.W-Col0	0.487846	-0.19831	gun1.102.M-Col0	0.095347	-0.503511	gun1.102.G-Col0	0.182842	-0.490358	NAD(P)-binding Rossmann-fold superfamily protein; FUNCTIONS IN: oxidoreductase activity, binding, catalytic activity; INVOLVED IN: oxidation reduction, metabolic process; LOCATED IN: plant-type cell wall; EXPRESSED IN: 22 plant structures; EXPRESSED DURING: 13 growth stages; CONTAINS InterPro DOMAIN/s: NAD(P)-binding domain (InterPro:IPR016040), Glucose/ribitol dehydrogenase (InterPro:IPR002347),…	protein_coding	0
AT1G01820	gun1.102.W-Col0	0.100228	-0.597438	gun1.102.M-Col0	0.512547	-0.246932	gun1.102.G-Col0	0.705583	-0.191244	member of the peroxin11 (PEX11) gene family, integral to peroxisome membrane, controls peroxisome proliferation.	protein_coding	PEROXIN 11C (PEX11C)
AT1G01830	gun1.102.W-Col0	0.569938	0.261922	gun1.102.M-Col0	0.669718	0.210911	gun1.102.G-Col0	0.322	0.554571	ARM repeat superfamily protein; FUNCTIONS IN: binding; LOCATED IN: cellular_component unknown; EXPRESSED IN: 22 plant structures; EXPRESSED DURING: 13 growth stages; CONTAINS InterPro DOMAIN/s: Armadillo-like helical (InterPro:IPR011989), Armadillo (InterPro:IPR000225), Armadillo-type fold (InterPro:IPR016024); BEST Arabidopsis thaliana protein match is: ARM repeat superfamily protein (TAIR:AT2G4…	protein_coding	0
AT1G01860	gun1.102.W-Col0	0.0492997	-0.912759	gun1.102.M-Col0	0.944158	0.0361028	gun1.102.G-Col0	0.516924	-0.375896	dimethyladenosine transferase	protein_coding	PALEFACE 1 (PFC1)
AT1G01880	gun1.102.W-Col0	0.477991	-0.54696	gun1.102.M-Col0	0.908033	-0.104763	gun1.102.G-Col0	0.666304	-0.481664	Encodes one of two GEN1 homologs in Arabidopsis. It is a member of the class IV Rad2/XPG family of nucleases that processes Holliday junctions in a manner analogous to the HJ resolvases of phages, archaea, and bacteria.	protein_coding	ORTHOLOG OF HSGEN1 (GEN1); (ATGEN1)
AT1G01900	gun1.102.W-Col0	0.0300357	1.10983	gun1.102.M-Col0	0.0172162	1.30678	gun1.102.G-Col0	0.159293	0.885178	Encodes AtSBT1.1, a subtilisin-like serine protease. Cleaves the phytosulfokine AtPSK4, a growth promoting peptide.	protein_coding	(ATSBT1.1); (SBTI1.1)
AT1G01910	gun1.102.W-Col0	0.186105	0.370336	gun1.102.M-Col0	0.0544179	0.570364	gun1.102.G-Col0	0.139588	0.52154	P-loop containing nucleoside triphosphate hydrolases superfamily protein; FUNCTIONS IN: ATP binding; INVOLVED IN: cellular metal ion homeostasis, anion transport; LOCATED IN: membrane; EXPRESSED IN: 24 plant structures; EXPRESSED DURING: 15 growth stages; CONTAINS InterPro DOMAIN/s: ATPase, anion-transporting (InterPro:IPR003348); BEST Arabidopsis thaliana protein match is: P-loop containing nucl…	protein_coding	GUIDED ENTRY OF TAIL-ANCHORED PROTEIN 3A (ATGET3A);GUIDED ENTRY OF TAIL-ANCHORED PROTEIN 3A (GET3A)
AT1G01920	gun1.102.W-Col0	0.086201	-0.596234	gun1.102.M-Col0	0.273101	-0.389999	gun1.102.G-Col0	0.748916	-0.15719	SET domain-containing protein; BEST Arabidopsis thaliana protein match is: Rubisco methyltransferase family protein (TAIR:AT1G14030.1)	protein_coding	0
AT1G01930	gun1.102.W-Col0	0.146152	-0.514703	gun1.102.M-Col0	0.404587	-0.312168	gun1.102.G-Col0	0.121435	-0.771282	zinc finger protein-related; FUNCTIONS IN: zinc ion binding; INVOLVED IN: biological_process unknown; LOCATED IN: intracellular; EXPRESSED IN: 24 plant structures; EXPRESSED DURING: 15 growth stages; CONTAINS InterPro DOMAIN/s: Zinc finger, C2H2-like (InterPro:IPR015880), Ankyrin repeat-containing domain (InterPro:IPR020683), Ankyrin repeat (InterPro:IPR002110)	protein_coding	0
AT1G01940	gun1.102.W-Col0	0.0288072	1.42922	gun1.102.M-Col0	0.98525	0.0188236	gun1.102.G-Col0	0.785837	-0.317848	Cyclophilin-like peptidyl-prolyl cis-trans isomerase family protein; FUNCTIONS IN: peptidyl-prolyl cis-trans isomerase activity; INVOLVED IN: protein folding; LOCATED IN: cellular_component unknown; EXPRESSED IN: 23 plant structures; EXPRESSED DURING: 13 growth stages; CONTAINS InterPro DOMAIN/s: Cyclophilin-like (InterPro:IPR015891), Peptidyl-prolyl cis-trans isomerase, cyclophilin-type (InterPr…	protein_coding	0
AT1G01950	gun1.102.W-Col0	0.0777731	-0.605344	gun1.102.M-Col0	0.408352	-0.289572	gun1.102.G-Col0	0.967917	0.0240179	Encodes a member of the armadillo/beta-catenin repeat kinesin motor family. Mutants have twisted roots due to abnormal cell file rotation; the phenotype is dependent on microtubules.	protein_coding	ARMADILLO REPEAT KINESIN 2 (ARK2);ARABIDOPSIS THALIANA KINESIN UNGROUPED CLADE, GENE B (AtKINUb)
AT1G01960	gun1.102.W-Col0	0.403375	0.183267	gun1.102.M-Col0	0.382248	0.192593	gun1.102.G-Col0	0.944881	-0.0252194	Encodes one of the functionally redundant ARF guanine-nucleotide exchange factors (ARF-GEFs). Functions as regulators of post-Golgi trafficking.	protein_coding	EMBRYO SAC DEVELOPMENT ARREST 10 (EDA10);BIG3 (BIG3)
AT1G01970	gun1.102.W-Col0	0.00135412	1.18732	gun1.102.M-Col0	0.0400627	0.686588	gun1.102.G-Col0	0.637224	0.210051	Tetratricopeptide repeat (TPR)-like superfamily protein; CONTAINS InterPro DOMAIN/s: Pentatricopeptide repeat (InterPro:IPR002885); BEST Arabidopsis thaliana protein match is: pentatricopeptide (PPR) repeat-containing protein (TAIR:AT1G19520.1)	protein_coding	0
AT1G01990	gun1.102.W-Col0	0.384187	0.25199	gun1.102.M-Col0	0.759117	0.0985808	gun1.102.G-Col0	0.823653	0.0982185	unknown protein	protein_coding	0
AT1G02000	gun1.102.W-Col0	0.0018817	1.00617	gun1.102.M-Col0	0.0176692	0.722529	gun1.102.G-Col0	0.966318	0.0217986	UDP-D-glucuronate 4-epimerase The mRNA is cell-to-cell mobile.	protein_coding	UDP-D-GLUCURONATE 4-EPIMERASE 2 (GAE2)
AT1G02010	gun1.102.W-Col0	0.833079	0.0961927	gun1.102.M-Col0	0.347247	0.392445	gun1.102.G-Col0	0.634655	-0.286303	member of KEULE Gene Family	protein_coding	SECRETORY 1A (SEC1A)
AT1G02020	gun1.102.W-Col0	0.058546	-0.390715	gun1.102.M-Col0	0.0175546	-0.55238	gun1.102.G-Col0	0.0376235	-0.583351	nitroreductase family protein; FUNCTIONS IN: oxidoreductase activity, acting on NADH or NADPH, nitrogenous group as acceptor, oxidoreductase activity; INVOLVED IN: metabolic process; LOCATED IN: chloroplast; EXPRESSED IN: 23 plant structures; EXPRESSED DURING: 13 growth stages; CONTAINS InterPro DOMAIN/s: Nitroreductase-like (InterPro:IPR000415)	protein_coding	0
AT1G02050	gun1.102.W-Col0	0.6958	-0.174703	gun1.102.M-Col0	0.0179247	-1.52397	gun1.102.G-Col0	0.0479079	-1.54022	LESS ADHESIVE POLLEN 6 (LAP6); FUNCTIONS IN: transferase activity, transferring acyl groups other than amino-acyl groups, catalytic activity, acyltransferase activity; INVOLVED IN: phenylpropanoid biosynthetic process, pollen exine formation; EXPRESSED IN: 11 plant structures; EXPRESSED DURING: 6 growth stages; CONTAINS InterPro DOMAIN/s: Chalcone/stilbene synthase, N-terminal (InterPro:IPR001099…	protein_coding	POLYKETIDE SYNTHASE A (PKSA);LESS ADHESIVE POLLEN 6 (LAP6)
AT1G02060	gun1.102.W-Col0	0.767824	-0.089404	gun1.102.M-Col0	0.441906	-0.232417	gun1.102.G-Col0	0.260447	-0.428953	Tetratricopeptide repeat (TPR)-like superfamily protein; INVOLVED IN: biological_process unknown; LOCATED IN: chloroplast; EXPRESSED IN: 11 plant structures; EXPRESSED DURING: 6 growth stages; CONTAINS InterPro DOMAIN/s: Pentatricopeptide repeat (InterPro:IPR002885); BEST Arabidopsis thaliana protein match is: Tetratricopeptide repeat (TPR)-like superfamily protein (TAIR:AT2G37230.1)	protein_coding	0
AT1G02065	gun1.102.W-Col0	0.124684	-0.864188	gun1.102.M-Col0	0.0802019	-1.18992	gun1.102.G-Col0	0.0703265	-1.80903	Encodes an SBP-box gene, a member of the SPL gene family. Mutants are affected in micro- and megasporogenesis, trichome formation on sepals, and stamen filament elongation.	protein_coding	SQUAMOSA PROMOTER BINDING PROTEIN-LIKE 8 (SPL8)
AT1G02080	gun1.102.W-Col0	0.117505	0.377802	gun1.102.M-Col0	0.0628802	0.463457	gun1.102.G-Col0	0.888602	0.0524705	transcription regulators; FUNCTIONS IN: transcription regulator activity; LOCATED IN: membrane; EXPRESSED IN: 25 plant structures; EXPRESSED DURING: 15 growth stages; CONTAINS InterPro DOMAIN/s: CCR4-Not complex component, Not1 (InterPro:IPR007196)	protein_coding	0
AT1G02090	gun1.102.W-Col0	0.0111181	0.648283	gun1.102.M-Col0	0.134633	0.361593	gun1.102.G-Col0	0.775645	0.10055	encodes a phosphoprotein that is a subunit of the COP9 signalosome. Mutants exhibit constitutive photomorphogenic phenotype.	protein_coding	FUSCA 5 (FUS5);ARABIDOPSIS THALIANA COP9 SIGNALOSOME SUBUNIT 7 (ATCSN7);CONSTITUTIVE PHOTOMORPHOGENIC 15 (COP15);COP9 SIGNALOSOME SUBUNIT 7 (CSN7)
AT1G02100	gun1.102.W-Col0	0.0121092	0.590797	gun1.102.M-Col0	0.343171	0.214223	gun1.102.G-Col0	0.20472	-0.366156	Leucine carboxyl methyltransferase; FUNCTIONS IN: methyltransferase activity; INVOLVED IN: biological_process unknown; LOCATED IN: cellular_component unknown; EXPRESSED IN: 22 plant structures; EXPRESSED DURING: 14 growth stages; CONTAINS InterPro DOMAIN/s: Leucine carboxyl methyltransferase, LCTM1 1 (InterPro:IPR016651), Leucine carboxyl methyltransferase, eukaryotic (InterPro:IPR021121), Leucin…	protein_coding	LEUCINE CARBOXYL METHYL TRANSFERASE 1 (LCMT1);SUPPRESSOR OF BRI1 (SBI1)
AT1G02110	gun1.102.W-Col0	0.0211774	-0.744989	gun1.102.M-Col0	0.00393062	-1.13598	gun1.102.G-Col0	0.0919571	-0.660864	Protein of unknown function (DUF630 and DUF632); FUNCTIONS IN: molecular_function unknown; INVOLVED IN: N-terminal protein myristoylation; LOCATED IN: plasma membrane; EXPRESSED IN: 22 plant structures; EXPRESSED DURING: 14 growth stages; CONTAINS InterPro DOMAIN/s: Protein of unknown function DUF630 (InterPro:IPR006868), Protein of unknown function DUF632 (InterPro:IPR006867); BEST Arabidopsis t…	protein_coding	0
AT1G02120	gun1.102.W-Col0	0.0297351	-0.564205	gun1.102.M-Col0	0.48885	-0.176879	gun1.102.G-Col0	0.205347	-0.394264	Encodes VAD1 (Vascular Associated Death1), a regulator of cell death and defense responses in vascular tissues. VAD1 is a putative membrane associated protein and contains a GRAM domain. vad1 is a lesion mimic mutant that exhibits light conditional appearance of propagative HR (hypersensitive response)-like lesions along the vascular system. The mRNA is cell-to-cell mobile.	protein_coding	VASCULAR ASSOCIATED DEATH1 (VAD1)
AT1G02130	gun1.102.W-Col0	0.512481	0.176768	gun1.102.M-Col0	0.523192	-0.17739	gun1.102.G-Col0	0.502772	-0.230619	Belongs to the Rab1 GTPase subfamily. This small GTP-binding protein is required in ER to Golgi transportation.	protein_coding	ARABIDOPSIS THALIANA RESPONSIVE TO ABSCISIC ACID 1B (ATRAB1B);ARABIDOPSIS RAS 5 (ARA5);RAS 5 (RA-5);RAS 5 (ARA-5);ARABIDOPSIS THALIANA RAB D2A (ATRABD2A);RAB D2A (RABD2A)
AT1G02140	gun1.102.W-Col0	0.67275	0.123064	gun1.102.M-Col0	0.595607	-0.159015	gun1.102.G-Col0	0.76262	-0.123923	Encodes a homologue of the exon junction complex (EJC) component MAGO that participates in intron-mediated enhancement of gene expression.	protein_coding	MATERNAL EFFECT EMBRYO ARREST 63 (MEE63);HAPLESS 1 (HAP1);MAGO NASHI (MAGO)
AT1G02145	gun1.102.W-Col0	0.942155	0.0206387	gun1.102.M-Col0	0.541265	0.159323	gun1.102.G-Col0	0.73492	0.121225	homolog of asparagine-linked glycosylation 12 (ALG12); FUNCTIONS IN: alpha-1,6-mannosyltransferase activity; INVOLVED IN: ER-associated protein catabolic process, protein amino acid terminal N-glycosylation; LOCATED IN: endomembrane system, intrinsic to endoplasmic reticulum membrane; CONTAINS InterPro DOMAIN/s: Alg9-like mannosyltransferase (InterPro:IPR005599)	protein_coding	HOMOLOG OF ASPARAGINE-LINKED GLYCOSYLATION 12 (ALG12);EMS-MUTAGENIZED BRI1(BRASSINOSTEROID INSENSITIVE 1) SUPPRESSOR 4 (EBS4)
AT1G02145-AT1G02150	gun1.102.W-Col0	0.307128	2.33774	gun1.102.M-Col0	0.339957	2.26692	gun1.102.G-Col0	0.752363	1.16924	#N/A	#N/A	#N/A
AT1G02150	gun1.102.W-Col0	0.990384	0.00376649	gun1.102.M-Col0	0.766912	-0.0773073	gun1.102.G-Col0	0.712141	-0.122498	Tetratricopeptide repeat (TPR)-like superfamily protein; FUNCTIONS IN: binding; LOCATED IN: chloroplast; EXPRESSED IN: 22 plant structures; EXPRESSED DURING: 13 growth stages; CONTAINS InterPro DOMAIN/s: Pentatricopeptide repeat (InterPro:IPR002885), Tetratricopeptide-like helical (InterPro:IPR011990); BEST Arabidopsis thaliana protein match is: Pentatricopeptide repeat (PPR) superfamily protein …	protein_coding	0
AT1G02150-AT1G02160	gun1.102.W-Col0	0.600063	-0.4117	gun1.102.M-Col0	0.574853	-0.470709	gun1.102.G-Col0	0.180953	-1.83478	#N/A	#N/A	#N/A
AT1G02160-AT1G02170	gun1.102.W-Col0	0.647228	0.198989	gun1.102.M-Col0	0.984172	-0.0116474	gun1.102.G-Col0	0.948153	0.0481619	#N/A	#N/A	#N/A
AT1G02170	gun1.102.W-Col0	0.0995669	0.707747	gun1.102.M-Col0	0.298075	0.463415	gun1.102.G-Col0	0.872008	0.11394	Encodes a type I metacaspase. Two Arabidopsis metacaspases, AT1G02170 (MC1) and AT4G25110 (MC2) antagonistically control programmed cell death in Arabidopsis. MC1 is a positive regulator of cell death and requires conserved caspase-like putative catalytic residues for its function. MC2 negatively regulates cell death. This function is independent of the putative catalytic residues. A third type I…	protein_coding	LSD ONE LIKE 3 (LOL3);ARABIDOPSIS THALIANA METACASPASE 1B (ATMCPB1);METACASPASE 1B (MCP1b);METACASPASE 1 (AMC1);ARABIDOPSIS THALIANA METACASPASE 1 (ATMC1);METACASPASE 1 (MC1);METACASPASE 1B (AtMCP1b)
AT1G02180	gun1.102.W-Col0	0.105906	1.43159	gun1.102.M-Col0	0.502161	0.686519	gun1.102.G-Col0	0.515827	0.814726	ferredoxin-related; FUNCTIONS IN: molecular_function unknown; INVOLVED IN: biological_process unknown; LOCATED IN: endomembrane system; EXPRESSED IN: 23 plant structures; EXPRESSED DURING: 15 growth stages	protein_coding	0
AT1G02190	gun1.102.W-Col0	0.0389827	3.72943	gun1.102.M-Col0	0.0618877	3.46438	gun1.102.G-Col0	0.299761	2.43374	Fatty acid hydroxylase superfamily; FUNCTIONS IN: oxidoreductase activity, iron ion binding, catalytic activity; INVOLVED IN: oxidation reduction, fatty acid biosynthetic process; LOCATED IN: endoplasmic reticulum; EXPRESSED IN: 12 plant structures; EXPRESSED DURING: 6 growth stages; CONTAINS InterPro DOMAIN/s: Fatty acid hydroxylase (InterPro:IPR006694), Uncharacterised protein, Wax2 C-terminal …	protein_coding	0
AT1G02205	gun1.102.W-Col0	0.25501	0.560086	gun1.102.M-Col0	0.090277	0.856957	gun1.102.G-Col0	0.0496239	1.24879	Expression of the CER1 gene associated with production of stem epicuticular wax and pollen fertility. Biochemical studies showed that cer1 mutants are blocked in the conversion of stem wax C30 aldehydes to C29 alkanes, and they also lack the secondary alcohols and ketones. These suggested the CER1 protein is an aldehyde decarbonylase, but the exact molecular function of this protein remains to be…	protein_coding	ECERIFERUM 1 (CER1)
AT1G02220	gun1.102.W-Col0	0.444224	0.605521	gun1.102.M-Col0	0.0351868	1.65741	gun1.102.G-Col0	0.0212443	2.25371	NAC domain containing protein 3 (NAC003); FUNCTIONS IN: sequence-specific DNA binding transcription factor activity; INVOLVED IN: multicellular organismal development, regulation of transcription; LOCATED IN: cellular_component unknown; EXPRESSED IN: 17 plant structures; EXPRESSED DURING: LP.06 six leaves visible, LP.04 four leaves visible, 4 anthesis, 4 leaf senescence stage, petal differentiati…	protein_coding	NAC DOMAIN CONTAINING PROTEIN 3 (ANAC003);NAC DOMAIN CONTAINING PROTEIN 3 (NAC003)
AT1G02260	gun1.102.W-Col0	0.85753	-0.100544	gun1.102.M-Col0	0.946997	-0.0422101	gun1.102.G-Col0	0.932723	0.0711728	Divalent ion symporter; FUNCTIONS IN: citrate transmembrane transporter activity, transporter activity; INVOLVED IN: citrate transport, transmembrane transport; LOCATED IN: endomembrane system, integral to membrane; EXPRESSED IN: 24 plant structures; EXPRESSED DURING: 13 growth stages; CONTAINS InterPro DOMAIN/s: Divalent ion symporter (InterPro:IPR004680)	protein_coding	0
AT1G02270	gun1.102.W-Col0	0.030709	0.6109	gun1.102.M-Col0	0.00675477	0.871041	gun1.102.G-Col0	0.114469	0.548484	Calcium-binding endonuclease/exonuclease/phosphatase family; FUNCTIONS IN: catalytic activity, calcium ion binding; INVOLVED IN: response to cold; LOCATED IN: nucleus; EXPRESSED IN: 22 plant structures; EXPRESSED DURING: 13 growth stages; CONTAINS InterPro DOMAIN/s: EF-HAND 2 (InterPro:IPR018249), EF-hand-like domain (InterPro:IPR011992), Endonuclease/exonuclease/phosphatase (InterPro:IPR005135);…	protein_coding	0
AT1G02280	gun1.102.W-Col0	0.00941796	0.68885	gun1.102.M-Col0	0.0292175	0.56818	gun1.102.G-Col0	0.311096	0.307766	Encodes a GTP-binding GTP-ase. Component of the chloroplast protein import machinery. Required for import of POR B into plastids. Toc33 phosphorylation may not play an important role in vivo.	protein_coding	TRANSLOCON AT THE OUTER ENVELOPE MEMBRANE OF CHLOROPLASTS 33 (TOC33); (ATTOC33);PLASTID PROTEIN IMPORT 1 (PPI1)
AT1G02290	gun1.102.W-Col0	0.284917	-0.418138	gun1.102.M-Col0	0.556012	-0.249264	gun1.102.G-Col0	0.849292	0.114535	unknown protein; BEST Arabidopsis thaliana protein match is: unknown protein (TAIR:AT3G45830.1)	protein_coding	0
AT1G02300	gun1.102.W-Col0	0.0586874	-0.960747	gun1.102.M-Col0	0.0888816	-0.922798	gun1.102.G-Col0	0.337608	-0.610997	Encodes a capase involved in stress induced cell death.	protein_coding	(ATCATHB1)
AT1G02305	gun1.102.W-Col0	0.277981	-0.263841	gun1.102.M-Col0	0.0762643	-0.459918	gun1.102.G-Col0	0.102181	-0.523529	Encodes a capase involved in stress induced cell death.	protein_coding	(ATCATHB2)
AT1G02310	gun1.102.W-Col0	0.00363646	4.50096	gun1.102.M-Col0	0.00637667	4.30893	gun1.102.G-Col0	0.0624522	3.27653	Glycosyl hydrolase superfamily protein; FUNCTIONS IN: cation binding, hydrolase activity, hydrolyzing O-glycosyl compounds, catalytic activity; INVOLVED IN: carbohydrate metabolic process; LOCATED IN: endomembrane system; EXPRESSED IN: 7 plant structures; EXPRESSED DURING: 4 anthesis, petal differentiation and expansion stage, D bilateral stage; CONTAINS InterPro DOMAIN/s: Glycoside hydrolase, ca…	protein_coding	ENDO-BETA-MANNANASE 1 (MAN1)
AT1G02330	gun1.102.W-Col0	0.133894	-0.882311	gun1.102.M-Col0	0.0248103	-1.9934	gun1.102.G-Col0	0.572019	-0.443226	Encodes a nuclear coiled-coil domain-containing protein that interacts with and negatively regulates COP1's E3 ubiquitin ligase activity, and represses COP1 mediated HY5 degradation in cell-free extracts.	protein_coding	COP1 SUPPRESSOR 2 (CSU2)
AT1G02335	gun1.102.W-Col0	0.023197	-0.668384	gun1.102.M-Col0	0.0714228	-0.535156	gun1.102.G-Col0	0.775122	0.111972	Encodes a plasodesmata-located protein involved in regulating primary root growth by controlling phloem-mediated allocation of resources between the primary and lateral root meristems.	protein_coding	PLASMODESMAL GERMIN-LIKE PROTEIN 2 (PDGLP2);GERMIN-LIKE PROTEIN SUBFAMILY 2 MEMBER 2 PRECURSOR (GL22)
AT1G02340	gun1.102.W-Col0	7.53811e-05	-2.27773	gun1.102.M-Col0	0.000226328	-2.54842	gun1.102.G-Col0	0.0168668	-1.17866	Encodes a light-inducible, nuclear bHLH protein involved in phytochrome signaling. Mutants exhibit a long-hypocotyl phenotype only under far-red light but not under red light and are defective in other phytochrome A-related responses. Mutants also show blue light response defects. HFR1 interacts with COP1, co-localizes to the nuclear specks and is ubiquinated by COP1.	protein_coding	LONG HYPOCOTYL IN FAR-RED (HFR1);REDUCED SENSITIVITY TO FAR-RED LIGHT 1 (RSF1); (FBI1);REDUCED PHYTOCHROME SIGNALING 1 (REP1)
AT1G02360	gun1.102.W-Col0	0.0119112	1.02379	gun1.102.M-Col0	0.0393493	0.843019	gun1.102.G-Col0	0.893709	-0.0892315	Chitinase family protein; FUNCTIONS IN: chitinase activity; INVOLVED IN: carbohydrate metabolic process, cell wall macromolecule catabolic process; LOCATED IN: endomembrane system; EXPRESSED IN: stem, cotyledon, leaf whorl, root; CONTAINS InterPro DOMAIN/s: Glycoside hydrolase, family 19 (InterPro:IPR016283), Glycoside hydrolase, family 19, catalytic (InterPro:IPR000726); BEST Arabidopsis thalian…	protein_coding	0
AT1G02370	gun1.102.W-Col0	0.354107	-0.394823	gun1.102.M-Col0	0.200954	-0.610825	gun1.102.G-Col0	0.712998	0.215392	Tetratricopeptide repeat (TPR)-like superfamily protein; CONTAINS InterPro DOMAIN/s: Pentatricopeptide repeat (InterPro:IPR002885); BEST Arabidopsis thaliana protein match is: Tetratricopeptide repeat (TPR)-like superfamily protein (TAIR:AT4G01990.1)	protein_coding	0
AT1G02380	gun1.102.W-Col0	0.125538	-1.29253	gun1.102.M-Col0	0.506205	-0.548517	gun1.102.G-Col0	0.939183	-0.0946505	unknown protein; BEST Arabidopsis thaliana protein match is: unknown protein (TAIR:AT4G01960.1)	protein_coding	0
AT1G02390	gun1.102.W-Col0	0.00595895	3.02103	gun1.102.M-Col0	0.0161526	2.66432	gun1.102.G-Col0	0.0143456	3.37016	putative sn-glycerol-3-phosphate 2-O-acyltransferase	protein_coding	GLYCEROL-3-PHOSPHATE SN-2-ACYLTRANSFERASE 2 (ATGPAT2);GLYCEROL-3-PHOSPHATE SN-2-ACYLTRANSFERASE 2 (GPAT2)
AT1G02400	gun1.102.W-Col0	0.00430755	2.17155	gun1.102.M-Col0	0.00171049	2.65935	gun1.102.G-Col0	0.0678766	1.58326	Encodes a gibberellin 2-oxidase that acts on C19 gibberellins but not C20 gibberellins.	protein_coding	ARABIDOPSIS THALIANA GIBBERELLIN 2-OXIDASE 4 (ATGA2OX4);ARABIDOPSIS THALIANA GIBBERELLIN 2-OXIDASE 6 (ATGA2OX6);DOWNSTREAM TARGET OF AGL15 1 (DTA1);GIBBERELLIN 2-OXIDASE 6 (GA2OX6)
AT1G02410	gun1.102.W-Col0	0.939711	0.0300674	gun1.102.M-Col0	0.933122	-0.0374152	gun1.102.G-Col0	0.971737	0.0229486	Encodes a member of the cytochrome c oxidase 11 protein family. It is an integral mitochondrial protein and likely plays an important role as a mitochondrial chaperone in COX complex assembly, affecting plant growth and pollen germination.	protein_coding	CYTOCHROME C OXIDASE 11 (COX11)
AT1G02420	gun1.102.W-Col0	0.798695	0.117556	gun1.102.M-Col0	0.9067	-0.062507	gun1.102.G-Col0	0.89428	-0.0938059	Pentatricopeptide repeat (PPR) superfamily protein; FUNCTIONS IN: molecular_function unknown; INVOLVED IN: biological_process unknown; LOCATED IN: endomembrane system; EXPRESSED IN: 14 plant structures; EXPRESSED DURING: 7 growth stages; CONTAINS InterPro DOMAIN/s: Pentatricopeptide repeat (InterPro:IPR002885); BEST Arabidopsis thaliana protein match is: Tetratricopeptide repeat (TPR)-like superf…	protein_coding	0
AT1G02460	gun1.102.W-Col0	0.277499	1.82775	gun1.102.M-Col0	0.270919	1.91177	gun1.102.G-Col0	0.384314	1.88315	Pectin lyase-like superfamily protein; FUNCTIONS IN: polygalacturonase activity; INVOLVED IN: carbohydrate metabolic process; EXPRESSED IN: stem, root, stamen, seed; EXPRESSED DURING: 4 anthesis, E expanded cotyledon stage; CONTAINS InterPro DOMAIN/s: Pectin lyase fold/virulence factor (InterPro:IPR011050), Glycoside hydrolase, family 28 (InterPro:IPR000743), Pectin lyase fold (InterPro:IPR012334…	protein_coding	0
AT1G02470-AT1G02475	gun1.102.W-Col0	0.514897	0.35781	gun1.102.M-Col0	0.459469	-0.470738	gun1.102.G-Col0	0.59598	-0.439037	#N/A	#N/A	#N/A
AT1G02475	gun1.102.W-Col0	0.98905	-0.0050083	gun1.102.M-Col0	0.262274	0.309138	gun1.102.G-Col0	0.365755	0.311005	Polyketide cyclase/dehydrase and lipid transport superfamily protein; FUNCTIONS IN: molecular_function unknown; INVOLVED IN: biological_process unknown; LOCATED IN: chloroplast; EXPRESSED IN: 22 plant structures; EXPRESSED DURING: 13 growth stages; CONTAINS InterPro DOMAIN/s: Streptomyces cyclase/dehydrase (InterPro:IPR005031); BEST Arabidopsis thaliana protein match is: Polyketide cyclase / dehy…	protein_coding	0
AT1G02500	gun1.102.W-Col0	0.883943	-0.0312866	gun1.102.M-Col0	0.595607	-0.103615	gun1.102.G-Col0	0.78535	-0.0737881	encodes a S-adenosylmethionine synthetase. SAM1 is regulated by protein S-nitrosylation. The covalent binding of nitric oxide (NO) to the Cys114 residue inhibits the enzyme activity.	protein_coding	S-ADENOSYLMETHIONINE SYNTHETASE 1 (SAM1);S-ADENOSYLMETHIONINE SYNTHETASE-1 (SAM-1); (MAT1); (AtSAM1); (METK1)
AT1G02520	gun1.102.W-Col0	0.250428	0.652682	gun1.102.M-Col0	0.324953	0.593315	gun1.102.G-Col0	0.707203	-0.350073	Encodes an ATP-binding cassette (ABC) transporter. Expressed in the vascular tissue of primary stem. The mRNA is cell-to-cell mobile.	protein_coding	P-GLYCOPROTEIN 11 (PGP11);ATP-BINDING CASSETTE B11 (ABCB11);MULTI-DRUG RESISTANCE 8 (MDR8)
AT1G02560	gun1.102.W-Col0	0.835359	-0.059644	gun1.102.M-Col0	0.216307	0.315377	gun1.102.G-Col0	0.0361172	0.704004	One of several nuclear-encoded ClpPs (caseinolytic protease). Contains a highly conserved catalytic triad of Ser-type proteases (Ser-His-Asp). The name reflects nomenclature described in Adam et. al (2001). The mRNA is cell-to-cell mobile.	protein_coding	NUCLEAR CLPP 5 (NCLPP5);NUCLEAR-ENCODED CLPP 1 (NCLPP1);NUCLEAR ENCODED CLP PROTEASE 5 (CLPP5)
AT1G02570	gun1.102.W-Col0	0.802105	-0.300016	gun1.102.M-Col0	0.200898	-1.97949	gun1.102.G-Col0	0.800356	-0.450013	unknown protein; BEST Arabidopsis thaliana protein match is: unknown protein (TAIR:AT1G02575.1)	protein_coding	0
AT1G02610	gun1.102.W-Col0	0.000111281	-2.85589	gun1.102.M-Col0	0.000615125	-2.49948	gun1.102.G-Col0	0.0168668	-1.50633	RING/FYVE/PHD zinc finger superfamily protein; FUNCTIONS IN: zinc ion binding; CONTAINS InterPro DOMAIN/s: Protein of unknown function DUF3675 (InterPro:IPR022143), Zinc finger, C3HC4 RING-type (InterPro:IPR018957), Zinc finger, RING-CH-type (InterPro:IPR011016); BEST Arabidopsis thaliana protein match is: RING/FYVE/PHD zinc finger superfamily protein (TAIR:AT4G02075.1)	protein_coding	0
AT1G02640	gun1.102.W-Col0	0.333181	-0.634539	gun1.102.M-Col0	0.114085	-1.09357	gun1.102.G-Col0	0.334653	-0.80959	encodes a protein similar to a beta-xylosidase located in the extracellular matrix. This is a member of glycosyl hydrolase family 3 and has six other closely related members.	protein_coding	BETA-XYLOSIDASE 2 (BXL2);BETA-XYLOSIDASE 2 (ATBXL2)
AT1G02650	gun1.102.W-Col0	0.749635	-0.183482	gun1.102.M-Col0	0.758297	0.17967	gun1.102.G-Col0	0.583384	-0.428645	Tetratricopeptide repeat (TPR)-like superfamily protein; FUNCTIONS IN: heat shock protein binding, binding; INVOLVED IN: protein folding; LOCATED IN: cellular_component unknown; CONTAINS InterPro DOMAIN/s: Tetratricopeptide-like helical (InterPro:IPR011990), Heat shock protein DnaJ, N-terminal (InterPro:IPR001623); BEST Arabidopsis thaliana protein match is: Heat shock protein DnaJ with tetratric…	protein_coding	0
AT1G02660	gun1.102.W-Col0	0.181047	-0.668026	gun1.102.M-Col0	0.290738	-0.537566	gun1.102.G-Col0	0.589188	-0.356053	alpha/beta-Hydrolases superfamily protein; FUNCTIONS IN: triglyceride lipase activity; INVOLVED IN: lipid metabolic process; LOCATED IN: cellular_component unknown; EXPRESSED IN: 24 plant structures; EXPRESSED DURING: 15 growth stages; CONTAINS InterPro DOMAIN/s: Lipase, class 3 (InterPro:IPR002921); BEST Arabidopsis thaliana protein match is: alpha/beta-Hydrolases superfamily protein (TAIR:AT3G6…	protein_coding	0
AT1G02670	gun1.102.W-Col0	0.0713041	-1.16092	gun1.102.M-Col0	0.0846804	-1.28711	gun1.102.G-Col0	0.822648	-0.197331	P-loop containing nucleoside triphosphate hydrolases superfamily protein; FUNCTIONS IN: helicase activity, DNA binding, ATP binding, nucleic acid binding; INVOLVED IN: DNA repair; LOCATED IN: cellular_component unknown; EXPRESSED IN: 7 plant structures; EXPRESSED DURING: F mature embryo stage, petal differentiation and expansion stage, E expanded cotyledon stage, D bilateral stage; CONTAINS Inter…	protein_coding	0
AT1G02680	gun1.102.W-Col0	0.884731	-0.0820279	gun1.102.M-Col0	0.372137	-0.512851	gun1.102.G-Col0	0.523036	-0.465386	Encodes a TBP-Associated Factor (TAF) that functions together with PRC2 in transcriptional regulation during seed development.	protein_coding	TBP-ASSOCIATED FACTOR 13 (TAF13)
AT1G02690	gun1.102.W-Col0	0.897619	0.0588672	gun1.102.M-Col0	0.969818	0.0215279	gun1.102.G-Col0	0.736661	0.199847	Putative importin alpha isoform. When overexpressed can rescue the impa-4 decreased transformation susceptibility phenotype.	protein_coding	IMPORTIN ALPHA ISOFORM 6 (IMPA-6)
AT1G02700	gun1.102.W-Col0	0.166777	1.47988	gun1.102.M-Col0	0.308393	1.18233	gun1.102.G-Col0	0.928514	0.190152	unknown protein; FUNCTIONS IN: molecular_function unknown; INVOLVED IN: biological_process unknown; LOCATED IN: mitochondrion; BEST Arabidopsis thaliana protein match is: unknown protein (TAIR:AT4G02140.1)	protein_coding	0
AT1G02705	gun1.102.W-Col0	0.121464	0.793179	gun1.102.M-Col0	0.333896	0.532137	gun1.102.G-Col0	0.772814	-0.251232	#N/A	#N/A	#N/A
AT1G02720	gun1.102.W-Col0	0.00875012	0.782634	gun1.102.M-Col0	0.011381	0.794074	gun1.102.G-Col0	0.194134	0.454678	Encodes a protein with putative galacturonosyltransferase activity.	protein_coding	GALACTURONOSYLTRANSFERASE-LIKE 5 (GATL5); (ATGATL5)
AT1G02730	gun1.102.W-Col0	0.27763	-0.277644	gun1.102.M-Col0	0.161228	-0.371762	gun1.102.G-Col0	0.218779	0.38668	Encodes a gene similar to cellulose synthase. Knock-out mutant has reduced growth, reduced xylan level and reduced xylan synthase activity in stems.It's expression is cell cycle dependent and it appears to function in cell plate formation.	protein_coding	SALT OVERLY SENSITIVE 6 (SOS6);CELLULOSE SYNTHASE-LIKE D5 (ATCSLD5);CELLULOSE SYNTHASE-LIKE D5 (CSLD5);CELLULOSE SYNTHASE LIKE D5 (CSLD5)
AT1G02740	gun1.102.W-Col0	0.205849	-0.826064	gun1.102.M-Col0	0.483605	-0.48862	gun1.102.G-Col0	0.566076	-0.512909	MRG family protein; FUNCTIONS IN: chromatin binding; INVOLVED IN: chromatin assembly or disassembly; LOCATED IN: chromatin, nucleus; EXPRESSED IN: 15 plant structures; EXPRESSED DURING: 6 growth stages; CONTAINS InterPro DOMAIN/s: Histone H4 acetyltransferase, NuA4 complex, Eaf3/MRG15 subunit (InterPro:IPR017398), Tudor-like, plant (InterPro:IPR014002), MRG (InterPro:IPR008676), Chromo domain (In…	protein_coding	MORF RELATED GENE 2 (MRG2)
AT1G02750	gun1.102.W-Col0	0.133727	0.494758	gun1.102.M-Col0	0.392058	0.303349	gun1.102.G-Col0	0.596191	-0.261392	Drought-responsive family protein; FUNCTIONS IN: zinc ion binding; INVOLVED IN: response to water deprivation; LOCATED IN: intracellular; EXPRESSED IN: 22 plant structures; EXPRESSED DURING: 13 growth stages; CONTAINS InterPro DOMAIN/s: Zinc finger, C2H2-like (InterPro:IPR015880), Drought induced 19/ RING finger protein 114 (InterPro:IPR008598); BEST Arabidopsis thaliana protein match is: Drought…	protein_coding	0
AT1G02770	gun1.102.W-Col0	0.900319	-0.176213	gun1.102.M-Col0	0.636898	-0.720693	gun1.102.G-Col0	0.623972	-1.0021	Protein of unknown function (DUF626); CONTAINS InterPro DOMAIN/s: Protein of unknown function DUF626, Arabidopsis thaliana (InterPro:IPR006462); BEST Arabidopsis thaliana protein match is: Protein of unknown function (DUF626) (TAIR:AT1G19060.1)	protein_coding	0
AT1G02780	gun1.102.W-Col0	0.05885	-0.596068	gun1.102.M-Col0	0.00815178	-0.96439	gun1.102.G-Col0	0.316908	-0.382251	embryo defective 2386 (emb2386); FUNCTIONS IN: structural constituent of ribosome; INVOLVED IN: translation, ribosome biogenesis, embryo development ending in seed dormancy; LOCATED IN: in 6 components; EXPRESSED IN: 25 plant structures; EXPRESSED DURING: 14 growth stages; CONTAINS InterPro DOMAIN/s: Ribosomal protein L19/L19e (InterPro:IPR000196), Ribosomal protein L19/L19e, domain 3 (InterPro:I…	protein_coding	EMBRYO DEFECTIVE 2386 (emb2386)
AT1G02800	gun1.102.W-Col0	0.434851	0.673265	gun1.102.M-Col0	0.174253	1.15154	gun1.102.G-Col0	0.205316	1.30886	Encodes a protein with similarity to endo-1,4-b-glucanases and is a member of Glycoside Hydrolase Family 9. CEL2 is induced by nemotodes and is expressed in syncitia induced by Heterodera schachtii.May be involved in the development and function of syncitia.	protein_coding	CELLULASE 2 (ATCEL2); (CEL2);CELLULASE 2 (CEL2)
AT1G02810	gun1.102.W-Col0	0.584887	-0.498023	gun1.102.M-Col0	0.317054	-0.964074	gun1.102.G-Col0	0.90388	-0.169496	Plant invertase/pectin methylesterase inhibitor superfamily; FUNCTIONS IN: enzyme inhibitor activity, pectinesterase activity; INVOLVED IN: cell wall modification; LOCATED IN: endomembrane system, cell wall, plant-type cell wall; EXPRESSED IN: 14 plant structures; EXPRESSED DURING: 6 growth stages; CONTAINS InterPro DOMAIN/s: Pectinesterase, active site (InterPro:IPR018040), Pectin lyase fold/vir…	protein_coding	0
AT1G02816	gun1.102.W-Col0	0.721471	0.173634	gun1.102.M-Col0	0.955685	-0.0341406	gun1.102.G-Col0	0.571157	-0.375858	Protein of unknown function, DUF538; FUNCTIONS IN: molecular_function unknown; INVOLVED IN: biological_process unknown; LOCATED IN: plasma membrane, vacuole; EXPRESSED IN: 25 plant structures; EXPRESSED DURING: 14 growth stages; CONTAINS InterPro DOMAIN/s: Protein of unknown function DUF538 (InterPro:IPR007493); BEST Arabidopsis thaliana protein match is: Protein of unknown function, DUF538 (TAIR…	protein_coding	0
AT1G02820	gun1.102.W-Col0	0.220391	2.09964	gun1.102.M-Col0	0.0378035	3.6522	gun1.102.G-Col0	0.219188	2.60223	Late embryogenesis abundant 3 (LEA3) family protein; FUNCTIONS IN: molecular_function unknown; INVOLVED IN: embryo development, response to stress; EXPRESSED IN: 16 plant structures; EXPRESSED DURING: 8 growth stages; CONTAINS InterPro DOMAIN/s: Late embryogenesis abundant protein, group 3 (InterPro:IPR004926); BEST Arabidopsis thaliana protein match is: senescence-associated gene 21 (TAIR:AT4G02…	protein_coding	(ATLEA3);LATE EMBRYOGENESIS ABUNDANT 3 (LEA3)
AT1G02840	gun1.102.W-Col0	0.00695546	-0.796839	gun1.102.M-Col0	0.00567865	-0.893671	gun1.102.G-Col0	0.0824667	-0.585691	SR34/SR1 is a plant homologue of the human general/alternative splicing factor SF2/ASF. Barta et al (2010) have proposed a nomenclature for Serine/Arginine-Rich Protein Splicing Factors (SR proteins): Plant Cell. 2010, 22:2926.	protein_coding	SERINE/ARGININE-RICH PROTEIN SPLICING FACTOR 34 (At-SR34);SERINE/ARGININE-RICH PROTEIN SPLICING FACTOR 34 (SR34); (ATSRP34); (SR1); (SRP34)
AT1G02850	gun1.102.W-Col0	0.0517674	0.778851	gun1.102.M-Col0	0.391729	0.356239	gun1.102.G-Col0	0.827358	-0.139994	beta glucosidase 11 (BGLU11); FUNCTIONS IN: cation binding, hydrolase activity, hydrolyzing O-glycosyl compounds, catalytic activity; INVOLVED IN: carbohydrate metabolic process; LOCATED IN: endomembrane system; EXPRESSED IN: 24 plant structures; EXPRESSED DURING: 13 growth stages; CONTAINS InterPro DOMAIN/s: Glycoside hydrolase, family 1 (InterPro:IPR001360), Glycoside hydrolase, family 1, activ…	protein_coding	BETA GLUCOSIDASE 11 (BGLU11)
AT1G02860	gun1.102.W-Col0	0.573719	-0.229747	gun1.102.M-Col0	0.641412	0.191431	gun1.102.G-Col0	0.293929	-0.57088	Encodes a ubiquitin E3 ligase with RING and SPX domains that is involved in mediating immune responses and mediates degradation of PHT1s at plasma membranes. Targeted by MIR827. Ubiquitinates PHT1;3, PHT1;2, PHT1;1/AtPT1 and PHT1;4/AtPT2.	protein_coding	NITROGEN LIMITATION ADAPTATION (NLA);BENZOIC ACID HYPERSENSITIVE 1 (BAH1)
AT1G02870	gun1.102.W-Col0	0.104143	-0.556079	gun1.102.M-Col0	0.215664	-0.443707	gun1.102.G-Col0	0.436514	-0.349504	FUNCTIONS IN: molecular_function unknown; INVOLVED IN: biological_process unknown; EXPRESSED IN: 23 plant structures; EXPRESSED DURING: 13 growth stages; CONTAINS InterPro DOMAIN/s: Ribosome biogenesis protein Nop16 (InterPro:IPR019002)	protein_coding	0
AT1G02880	gun1.102.W-Col0	0.00172424	1.45487	gun1.102.M-Col0	0.00414586	1.36495	gun1.102.G-Col0	0.0578657	0.98005	Encodes a thiamine pyrophosphokinase capable of producing thiamine pyrophosphate from free thiamine.	protein_coding	THIAMIN PYROPHOSPHOKINASE1 (TPK1)
AT1G02890	gun1.102.W-Col0	0.120571	-0.304776	gun1.102.M-Col0	0.9988	-0.000393816	gun1.102.G-Col0	0.299104	-0.253525	AAA-type ATPase family protein; FUNCTIONS IN: nucleoside-triphosphatase activity, ATPase activity, nucleotide binding, ATP binding; LOCATED IN: chloroplast; EXPRESSED IN: 25 plant structures; EXPRESSED DURING: 15 growth stages; CONTAINS InterPro DOMAIN/s: ATPase, AAA+ type, core (InterPro:IPR003593), ATPase, AAA-type, core (InterPro:IPR003959), ATPase, AAA-type, conserved site (InterPro:IPR003960…	protein_coding	0
AT1G02900	gun1.102.W-Col0	0.777639	0.145167	gun1.102.M-Col0	0.579109	-0.305369	gun1.102.G-Col0	0.973992	0.0291666	Member of a diversely expressed predicted peptide family showing sequence similarity to tobacco Rapid Alkalinization Factor (RALF), and is believed to play an essential role in the physiology of Arabidopsis. Consists of a single exon and is characterized by a conserved C-terminal motif and N-terminal signal peptide. Mediates Ca2+-dependent signaling.	protein_coding	RAPID ALKALINIZATION FACTOR 1 (ATRALF1);RAPID ALKALINIZATION FACTOR 1 (RALF1);RALF-LIKE 1 (RALFL1)
AT1G02910	gun1.102.W-Col0	0.807608	-0.0834058	gun1.102.M-Col0	0.291067	0.329857	gun1.102.G-Col0	0.498776	0.270073	Mutants defective in this gene were shown to have a reduced PSII content (overall reduction in the levels of several PSII subunits) and a disrupted grana stack structure. The N-terminal half of the protein contains two tetratricopeptide repeat (TPR) motifs that are arranged tandemly, each consisting of a 34-residue degenerate consensus sequence. The N-terminal sequence is rich in positive and hyd…	protein_coding	LOW PSII ACCUMULATION1 (LPA1)
AT1G02920	gun1.102.W-Col0	0.00455627	1.55176	gun1.102.M-Col0	0.00652561	1.56665	gun1.102.G-Col0	0.00883941	1.84008	Encodes glutathione transferase belonging to the phi class of GSTs. Naming convention according to Wagner et al. (2002).	protein_coding	(ATGSTF7);GLUTATHIONE S-TRANSFERASE 11 (GST11); (ATGSTF8);GLUTATHIONE S-TRANSFERASE 7 (GSTF7);ARABIDOPSIS GLUTATHIONE S-TRANSFERASE 11 (ATGST11)
AT1G02930	gun1.102.W-Col0	0.0159134	1.836	gun1.102.M-Col0	0.00753953	2.21586	gun1.102.G-Col0	0.016328	2.38274	Encodes glutathione transferase belonging to the phi class of GSTs. Naming convention according to Wagner et al. (2002).	protein_coding	GLUTATHIONE S-TRANSFERASE (ATGSTF6);GLUTATHIONE S-TRANSFERASE 1 (GST1);EARLY RESPONSIVE TO DEHYDRATION 11 (ERD11);ARABIDOPSIS THALIANA GLUATIONE S-TRANSFERASE F3 (ATGSTF3);GLUTATHIONE S-TRANSFERASE 6 (GSTF6);ARABIDOPSIS GLUTATHIONE S-TRANSFERASE 1 (ATGST1)
AT1G02950	gun1.102.W-Col0	0.737148	0.251154	gun1.102.M-Col0	0.988066	-0.0158293	gun1.102.G-Col0	0.382628	0.756321	Encodes glutathione transferase belonging to the phi class of GSTs. Naming convention according to Wagner et al. (2002).	protein_coding	GLUTATHIONE S-TRANSFERASE F4 (GSTF4);GLUTATHIONE S-TRANSFERASE F4 (ATGSTF4);GLUTATHIONE S-TRANSFERASE 31 (GST31)
AT1G02960	gun1.102.W-Col0	0.00381998	-1.46553	gun1.102.M-Col0	0.0680041	-0.796471	gun1.102.G-Col0	0.518597	-0.329719	unknown protein; BEST Arabidopsis thaliana protein match is: unknown protein (TAIR:AT1G02965.1)	protein_coding	0
AT1G02970	gun1.102.W-Col0	0.234173	-0.713992	gun1.102.M-Col0	0.565648	-0.369946	gun1.102.G-Col0	0.590858	0.395834	Protein kinase that negatively regulates the entry into mitosis.	protein_coding	(ATWEE1);WEE1 KINASE HOMOLOG (WEE1)
AT1G02990	gun1.102.W-Col0	0.0841282	-0.917798	gun1.102.M-Col0	0.0578387	-1.1625	gun1.102.G-Col0	0.65155	-0.319435	FUNCTIONS IN: molecular_function unknown; INVOLVED IN: biological_process unknown; LOCATED IN: cellular_component unknown; BEST Arabidopsis thaliana protein match is: CW-type Zinc Finger (TAIR:AT3G62900.1).	protein_coding	0
AT1G03000	gun1.102.W-Col0	0.55609	-0.142868	gun1.102.M-Col0	0.101965	-0.398557	gun1.102.G-Col0	0.19568	-0.383568	Encodes an apparent ATPase similar to yeast and human protein required for peroxisomal biogenesis. May facilitate recycling of PEX5, the peroxisomal matrix protein receptor, and thereby promote peroxisomal matrix protein import.	protein_coding	PEROXIN 6 (PEX6)
AT1G03010	gun1.102.W-Col0	0.198172	-0.851689	gun1.102.M-Col0	0.565386	-0.398504	gun1.102.G-Col0	0.670188	0.346549	Phototropic-responsive NPH3 family protein; FUNCTIONS IN: signal transducer activity; INVOLVED IN: response to light stimulus, pollen tube growth; EXPRESSED IN: leaf apex, inflorescence meristem, cauline leaf, root, flower; EXPRESSED DURING: M germinated pollen stage, petal differentiation and expansion stage; CONTAINS InterPro DOMAIN/s: NPH3 (InterPro:IPR004249), BTB/POZ fold (InterPro:IPR011333…	protein_coding	0
AT1G03030	gun1.102.W-Col0	0.0902845	-0.627706	gun1.102.M-Col0	0.0556539	-0.801912	gun1.102.G-Col0	0.445746	-0.366722	P-loop containing nucleoside triphosphate hydrolases superfamily protein; FUNCTIONS IN: phosphotransferase activity, alcohol group as acceptor, kinase activity, ATP binding; INVOLVED IN: biosynthetic process, metabolic process; LOCATED IN: chloroplast; EXPRESSED IN: 22 plant structures; EXPRESSED DURING: 13 growth stages; CONTAINS InterPro DOMAIN/s: Phosphoribulokinase/uridine kinase (InterPro:IP…	protein_coding	0
AT1G03040	gun1.102.W-Col0	0.201238	0.390704	gun1.102.M-Col0	0.0734709	0.576306	gun1.102.G-Col0	0.983396	0.0136399	basic helix-loop-helix (bHLH) DNA-binding superfamily protein; FUNCTIONS IN: DNA binding, sequence-specific DNA binding transcription factor activity; INVOLVED IN: regulation of transcription, acetyl-CoA biosynthetic process from pyruvate; LOCATED IN: nucleus; EXPRESSED IN: 22 plant structures; EXPRESSED DURING: 13 growth stages; CONTAINS InterPro DOMAIN/s: Helix-loop-helix DNA-binding domain (In…	protein_coding	0
AT1G03055	gun1.102.W-Col0	0.692586	0.524365	gun1.102.M-Col0	0.299194	1.24684	gun1.102.G-Col0	0.490546	1.06771	Encodes the ortholog of rice D27. It is plastid-localized and is required for the inhibition of secondary bud outgrowth and operates on a nonmobile precursor upstream of MAX1 in the SL biosynthesis pathway.	protein_coding	DWARF27 (D27);A. THALIANA HOMOLOG OF RICE D27 (ATD27)
AT1G03060	gun1.102.W-Col0	0.139862	-0.296736	gun1.102.M-Col0	0.915755	-0.0255878	gun1.102.G-Col0	0.153332	-0.355128	Encodes a WD/BEACH domain protein involved in cell morphogenesis and ribonucleoprotein particle formation. It interacts with the P-body core component DCP2, associates to mRNA processing bodies (P-bodies), and regulates their assembly upon salt stress.	protein_coding	SPIRRIG (SPI);BEACH-DOMAIN HOMOLOG A1 (BCHA1)
AT1G03070	gun1.102.W-Col0	0.059639	3.40452	gun1.102.M-Col0	0.0977538	3.04289	gun1.102.G-Col0	0.955154	0.227679	Bax inhibitor-1 family protein; CONTAINS InterPro DOMAIN/s: Inhibitor of apoptosis-promoting Bax1 related (InterPro:IPR006214); BEST Arabidopsis thaliana protein match is: Bax inhibitor-1 family protein (TAIR:AT4G02690.1)	protein_coding	(ATLFG4);LIFEGUARD 4 (LFG4)
AT1G03080	gun1.102.W-Col0	0.0108555	-1.37751	gun1.102.M-Col0	0.0604032	-0.961978	gun1.102.G-Col0	0.724509	-0.231925	kinase interacting (KIP1-like) family protein; FUNCTIONS IN: molecular_function unknown; INVOLVED IN: biological_process unknown; LOCATED IN: plasma membrane; EXPRESSED IN: 22 plant structures; EXPRESSED DURING: 13 growth stages; CONTAINS InterPro DOMAIN/s: Prefoldin (InterPro:IPR009053), KIP1-like (InterPro:IPR011684); BEST Arabidopsis thaliana protein match is: Kinase interacting (KIP1-like) fa…	protein_coding	NETWORKED 1D (NET1D)
AT1G03090	gun1.102.W-Col0	0.00126091	-2.69994	gun1.102.M-Col0	0.00345778	-2.4694	gun1.102.G-Col0	0.0358266	-1.85678	MCCA is the biotinylated subunit of the dimer MCCase, which is involved in leucine degradation. Both subunits are nuclear coded and the active enzyme is located in the mitochondrion.	protein_coding	(MCCA)
AT1G03100	gun1.102.W-Col0	0.236912	-0.696538	gun1.102.M-Col0	0.92188	-0.0686634	gun1.102.G-Col0	0.777465	-0.247384	Pentatricopeptide repeat (PPR) superfamily protein; CONTAINS InterPro DOMAIN/s: Pentatricopeptide repeat (InterPro:IPR002885); BEST Arabidopsis thaliana protein match is: Pentatricopeptide repeat (PPR) superfamily protein (TAIR:AT4G17616.1)	protein_coding	0
AT1G03106	gun1.102.W-Col0	0.0143594	4.90618	gun1.102.M-Col0	0.0468126	4.02694	gun1.102.G-Col0	0.748916	1.06817	unknown protein	protein_coding	0
AT1G03110	gun1.102.W-Col0	0.672943	0.177555	gun1.102.M-Col0	0.241904	0.469112	gun1.102.G-Col0	0.4448	0.391523	Encodes a gene involved in the modification of nucleosides in tRNA. Mutants have no 7-methylguanosine.	protein_coding	TRNA MODIFICATION 82 (TRM82); (AtTRM82)
AT1G03130	gun1.102.W-Col0	0.00131623	-1.83383	gun1.102.M-Col0	0.0013411	-1.95878	gun1.102.G-Col0	0.0566146	-1.12545	Encodes a protein predicted by sequence similarity with spinach PsaD to be photosystem I reaction center subunit II (PsaD2)	protein_coding	PHOTOSYSTEM I SUBUNIT D-2 (PSAD-2)
AT1G03130-AT1G03140	gun1.102.W-Col0	0.00251297	-1.77145	gun1.102.M-Col0	0.0137975	-1.37235	gun1.102.G-Col0	0.0544202	-1.21796	#N/A	#N/A	#N/A
AT1G03140	gun1.102.W-Col0	0.07221	0.615532	gun1.102.M-Col0	0.290203	0.372965	gun1.102.G-Col0	0.481721	0.315018	splicing factor Prp18 family protein; INVOLVED IN: RNA splicing; LOCATED IN: spliceosomal complex; EXPRESSED IN: male gametophyte, cultured cell, pollen tube; EXPRESSED DURING: L mature pollen stage, M germinated pollen stage; CONTAINS InterPro DOMAIN/s: Pre-mRNA processing factor 4 (PRP4) like (InterPro:IPR014906), Splicing factor motif (InterPro:IPR003648), Prp18 (InterPro:IPR004098); BEST Arab…	protein_coding	0
AT1G03150	gun1.102.W-Col0	0.0678544	-0.515151	gun1.102.M-Col0	0.0760728	-0.530822	gun1.102.G-Col0	0.245759	-0.416397	Acyl-CoA N-acyltransferases (NAT) superfamily protein; FUNCTIONS IN: N-acetyltransferase activity; INVOLVED IN: metabolic process; LOCATED IN: cellular_component unknown; EXPRESSED IN: 22 plant structures; EXPRESSED DURING: 13 growth stages; CONTAINS InterPro DOMAIN/s: GCN5-related N-acetyltransferase, C-terminal (InterPro:IPR022610), GCN5-related N-acetyltransferase (InterPro:IPR000182), Acyl-Co…	protein_coding	0
AT1G03160	gun1.102.W-Col0	0.14588	0.327737	gun1.102.M-Col0	0.0919835	0.391405	gun1.102.G-Col0	0.718146	0.115646	A new plant-specific member of the dynamin superfamily; defines a new protein class within the dynamin superfamily of membrane remodeling GTPases that regulates organization of the thylakoid network in plants. Targeted to chloroplasts and associated with thylakoid and envelope membranes as punctate structures. Knockout mutants have abnormalities in chloroplast and thylakoid morphology, including …	protein_coding	FZO-LIKE (FZL)
AT1G03165	gun1.102.W-Col0	0.345094	1.10412	gun1.102.M-Col0	0.648514	0.616392	gun1.102.G-Col0	0.420221	1.23212	#N/A	#N/A	#N/A
AT1G03190	gun1.102.W-Col0	0.242477	0.367482	gun1.102.M-Col0	0.552495	0.203843	gun1.102.G-Col0	0.93237	0.0471637	UV damage and heat induce a common stress response in plants that leads to tissue death and reduced chloroplast function. The UVH6 product is suggested to be a negative regulator of this response.	protein_coding	ARABIDOPSIS THALIANA XERODERMA PIGMENTOSUM GROUP D (ATXPD);ULTRAVIOLET HYPERSENSITIVE 6 (UVH6)
AT1G03200-AT1G03210	gun1.102.W-Col0	0.145609	-2.32621	gun1.102.M-Col0	0.758597	0.348974	gun1.102.G-Col0	0.279645	-2.38466	#N/A	#N/A	#N/A
AT1G03210	gun1.102.W-Col0	0.616711	-0.247382	gun1.102.M-Col0	0.312567	0.462747	gun1.102.G-Col0	0.781661	-0.201577	Phenazine biosynthesis PhzC/PhzF protein; FUNCTIONS IN: catalytic activity; INVOLVED IN: biosynthetic process; LOCATED IN: endomembrane system; EXPRESSED IN: 24 plant structures; EXPRESSED DURING: 15 growth stages; CONTAINS InterPro DOMAIN/s: Phenazine biosynthesis PhzC/PhzF protein (InterPro:IPR003719); BEST Arabidopsis thaliana protein match is: Phenazine biosynthesis PhzC/PhzF protein (TAIR:AT…	protein_coding	0
AT1G03220	gun1.102.W-Col0	0.0565459	0.456823	gun1.102.M-Col0	0.980502	0.0077909	gun1.102.G-Col0	0.785837	-0.0925188	Eukaryotic aspartyl protease family protein; FUNCTIONS IN: aspartic-type endopeptidase activity; INVOLVED IN: response to salt stress; LOCATED IN: cell wall, plasma membrane, membrane, plant-type cell wall; EXPRESSED IN: 6 plant structures; CONTAINS InterPro DOMAIN/s: Peptidase aspartic (InterPro:IPR021109), Peptidase aspartic, catalytic (InterPro:IPR009007), Peptidase A1 (InterPro:IPR001461); BE…	protein_coding	0
AT1G03230	gun1.102.W-Col0	0.00294179	0.766573	gun1.102.M-Col0	0.0490812	0.456473	gun1.102.G-Col0	0.793137	0.0857165	Eukaryotic aspartyl protease family protein; FUNCTIONS IN: aspartic-type endopeptidase activity; INVOLVED IN: response to salt stress; LOCATED IN: cell wall, plant-type cell wall; EXPRESSED IN: stem, root; CONTAINS InterPro DOMAIN/s: Peptidase aspartic (InterPro:IPR021109), Peptidase aspartic, catalytic (InterPro:IPR009007), Peptidase A1 (InterPro:IPR001461); BEST Arabidopsis thaliana protein mat…	protein_coding	0
AT1G03250	gun1.102.W-Col0	0.407429	0.231939	gun1.102.M-Col0	0.19857	0.367669	gun1.102.G-Col0	0.47945	0.258953	unknown protein; FUNCTIONS IN: molecular_function unknown; INVOLVED IN: biological_process unknown; LOCATED IN: cellular_component unknown; EXPRESSED IN: 24 plant structures; EXPRESSED DURING: 15 growth stages.	protein_coding	0
AT1G03260	gun1.102.W-Col0	0.968866	-0.0172602	gun1.102.M-Col0	0.76421	0.125299	gun1.102.G-Col0	0.557148	-0.312958	SNARE associated Golgi protein family; LOCATED IN: endomembrane system; EXPRESSED IN: 24 plant structures; EXPRESSED DURING: 15 growth stages; CONTAINS InterPro DOMAIN/s: SNARE associated Golgi protein (InterPro:IPR015414); BEST Arabidopsis thaliana protein match is: SNARE associated Golgi protein family (TAIR:AT5G19070.1)	protein_coding	0
AT1G03270	gun1.102.W-Col0	0.22034	-0.803091	gun1.102.M-Col0	0.189379	-0.999717	gun1.102.G-Col0	0.821004	0.207587	CBS domain-containing protein with a domain of unknown function (DUF21); FUNCTIONS IN: molecular_function unknown; INVOLVED IN: biological_process unknown; LOCATED IN: endomembrane system; EXPRESSED IN: 21 plant structures; EXPRESSED DURING: 14 growth stages; CONTAINS InterPro DOMAIN/s: Protein of unknown function DUF21 (InterPro:IPR002550); BEST Arabidopsis thaliana protein match is: CBS domain-…	protein_coding	0
AT1G03280	gun1.102.W-Col0	0.022217	-0.7099	gun1.102.M-Col0	0.168828	-0.412628	gun1.102.G-Col0	0.692547	-0.158212	Transcription factor TFIIE, alpha subunit; FUNCTIONS IN: RNA polymerase II transcription factor activity, transcription initiation factor activity; INVOLVED IN: transcription initiation from RNA polymerase II promoter; LOCATED IN: endomembrane system, transcription factor TFIIE complex; EXPRESSED IN: 24 plant structures; EXPRESSED DURING: 15 growth stages; CONTAINS InterPro DOMAIN/s: Transcriptio…	protein_coding	0
AT1G03290	gun1.102.W-Col0	0.00819956	-0.972796	gun1.102.M-Col0	0.0176789	-0.914646	gun1.102.G-Col0	0.14551	-0.607947	unknown protein; BEST Arabidopsis thaliana protein match is: unknown protein (TAIR:AT4G02880.2)	protein_coding	0
AT1G03300	gun1.102.W-Col0	0.0465096	-1.96993	gun1.102.M-Col0	0.139011	-1.4321	gun1.102.G-Col0	0.315523	-1.13111	Member of the plant-specific DUF724 protein family. Arabidopsis has 10 DUF724 proteins. Loss of function mutant has a WT phenotype	protein_coding	DOMAIN OF UNKNOWN FUNCTION 724 1 (ATDUF1);DOMAIN OF UNKNOWN FUNCTION 724 1 (DUF1)
AT1G03310	gun1.102.W-Col0	0.232056	0.269459	gun1.102.M-Col0	0.0880631	0.400719	gun1.102.G-Col0	0.0697219	0.53052	Encodes a protein with strong similarity to isoamylase (EC:3.2.1.68) however lacks critical residues known to be important for activity. Appears to co localize with ISA1 in the chloroplast isoamylase complex. Mutations in this gene cause the loss of detectable isoamylase activity and the disruption of normal starch structure. It has been postulated that AtISA2 interacts with AtISA1 to form the Is…	protein_coding	ARABIDOPSIS THALIANA ISOAMYLASE 2 (ATISA2); (ISA2);DEBRANCHING ENZYME 1 (DBE1);BRANCHING ENZYME 2 (BE2); (ATBE2)
AT1G03330	gun1.102.W-Col0	0.0942396	-0.480705	gun1.102.M-Col0	0.0334839	-0.713492	gun1.102.G-Col0	0.416174	-0.306052	Small nuclear ribonucleoprotein family protein; CONTAINS InterPro DOMAIN/s: Like-Sm ribonucleoprotein (LSM) domain (InterPro:IPR001163), U6 snRNA-associated Sm-like protein LSm2 (InterPro:IPR016654), Like-Sm ribonucleoprotein (LSM) domain, eukaryotic/archaea-type (InterPro:IPR006649), Like-Sm ribonucleoprotein (LSM)-related domain (InterPro:IPR010920)	protein_coding	SM-LIKE 2 (LSM2)
AT1G03350	gun1.102.W-Col0	0.0286668	-0.838792	gun1.102.M-Col0	0.0610273	-0.731834	gun1.102.G-Col0	0.389788	-0.394929	BSD domain-containing protein; FUNCTIONS IN: molecular_function unknown; INVOLVED IN: biological_process unknown; LOCATED IN: cellular_component unknown; EXPRESSED IN: 24 plant structures; EXPRESSED DURING: 15 growth stages; CONTAINS InterPro DOMAIN/s: BSD (InterPro:IPR005607); BEST Arabidopsis thaliana protein match is: BSD domain-containing protein (TAIR:AT4G13110.1)	protein_coding	0
AT1G03360	gun1.102.W-Col0	0.262042	-0.629939	gun1.102.M-Col0	0.276134	-0.674752	gun1.102.G-Col0	0.568919	-0.44287	Encodes a core subunit of the RNA exosome required for the processing of rRNA, several snoRNA and the degradation of aberrant transcripts.	protein_coding	RIBOSOMAL RNA PROCESSING 4 (ATRRP4);RIBOSOMAL RNA PROCESSING 4 (RRP4);SUPPRESSOR OF PAS2 2 (SOP2)
AT1G03365	gun1.102.W-Col0	0.267296	-0.48686	gun1.102.M-Col0	0.198801	-0.617254	gun1.102.G-Col0	0.953733	0.0450002	RING/U-box superfamily protein; FUNCTIONS IN: zinc ion binding; CONTAINS InterPro DOMAIN/s: Zinc finger, RING-type (InterPro:IPR001841); BEST Arabidopsis thaliana protein match is: RING/U-box superfamily protein (TAIR:AT4G03000.2).	protein_coding	0
AT1G03370	gun1.102.W-Col0	0.0152943	0.746374	gun1.102.M-Col0	0.0048531	0.976928	gun1.102.G-Col0	0.201054	0.465739	C2 calcium/lipid-binding and GRAM domain containing protein; CONTAINS InterPro DOMAIN/s: C2 membrane targeting protein (InterPro:IPR018029), C2 calcium/lipid-binding domain, CaLB (InterPro:IPR008973), GRAM (InterPro:IPR004182), C2 region (InterPro:IPR020477), C2 calcium-dependent membrane targeting (InterPro:IPR000008); BEST Arabidopsis thaliana protein match is: C2 calcium/lipid-binding and GRAM…	protein_coding	0
AT1G03380	gun1.102.W-Col0	0.00322525	-0.680769	gun1.102.M-Col0	0.00882772	-0.603368	gun1.102.G-Col0	0.0730578	-0.451826	homolog of yeast autophagy 18 (ATG18) G (ATG18G); CONTAINS InterPro DOMAIN/s: WD40 repeat-like-containing domain (InterPro:IPR011046), Breast carcinoma amplified sequence 3 (InterPro:IPR022175), WD40 repeat (InterPro:IPR001680), WD40/YVTN repeat-like-containing domain (InterPro:IPR015943), WD40 repeat, subgroup (InterPro:IPR019781); BEST Arabidopsis thaliana protein match is: homolog of yeast aut…	protein_coding	HOMOLOG OF YEAST AUTOPHAGY 18 (ATG18) G (ATATG18G);HOMOLOG OF YEAST AUTOPHAGY 18 (ATG18) G (ATG18G)
AT1G03400	gun1.102.W-Col0	0.0579343	-0.754228	gun1.102.M-Col0	0.542086	0.231118	gun1.102.G-Col0	0.597335	-0.272332	A single copy gene that encodes a protein with sequence similarity to tomato E8 (ACC oxidase, the last step in ethylene biosynthesis) involved in ethylene synthesis and fruit ripening in tomato. This gene is not induced by ethylene in siliques. The transcript is found in siliques, etiolated seedlings, leaves, stems and flowers.	protein_coding	0
AT1G03410	gun1.102.W-Col0	0.00340218	-1.52411	gun1.102.M-Col0	0.00357724	-1.79328	gun1.102.G-Col0	0.0763506	-1.00716	2A6; FUNCTIONS IN: oxidoreductase activity; LOCATED IN: endomembrane system; EXPRESSED IN: 17 plant structures; EXPRESSED DURING: 10 growth stages; CONTAINS InterPro DOMAIN/s: Oxoglutarate/iron-dependent oxygenase (InterPro:IPR005123); BEST Arabidopsis thaliana protein match is: 2-oxoglutarate (2OG) and Fe(II)-dependent oxygenase superfamily protein (TAIR:AT1G03400.1)	protein_coding	(2A6)
AT1G03420	gun1.102.W-Col0	0.0232251	0.796603	gun1.102.M-Col0	0.230694	0.42404	gun1.102.G-Col0	0.551736	-0.298084	Member of Sadhu non-coding retrotransposon family	transposable_element_gene	SADHU NON-CODING RETROTRANSPOSON 4-2 (Sadhu4-2)
AT1G03430	gun1.102.W-Col0	0.61237	-0.178685	gun1.102.M-Col0	0.973743	-0.0151348	gun1.102.G-Col0	0.917994	-0.0576026	Encodes AHP5, one of the six Arabidopsis thaliana histidine phosphotransfer proteins (AHPs). AHPs function as redundant positive regulators of cytokinin signaling. Members of the AHP gene family include: AT3G21510 (AHP1), AT3G29350 (AHP2), AT5G39340 (AHP3), AT3G16360 (AHP4), AT1G03430 (AHP5) and AT1G80100 (AHP6).	protein_coding	HISTIDINE-CONTAINING PHOSPHOTRANSFER FACTOR 5 (AHP5)
AT1G03440	gun1.102.W-Col0	0.959212	-0.0266052	gun1.102.M-Col0	0.403183	0.371037	gun1.102.G-Col0	0.927067	0.0656883	Leucine-rich repeat (LRR) family protein; INVOLVED IN: signal transduction; LOCATED IN: endomembrane system; EXPRESSED IN: 23 plant structures; EXPRESSED DURING: 13 growth stages; CONTAINS InterPro DOMAIN/s: Leucine-rich repeat-containing N-terminal domain, type 2 (InterPro:IPR013210), Leucine-rich repeat (InterPro:IPR001611); BEST Arabidopsis thaliana protein match is: RNI-like superfamily prote…	protein_coding	0
AT1G03445	gun1.102.W-Col0	0.111511	2.98868	gun1.102.M-Col0	0.179193	2.62454	gun1.102.G-Col0	0.873702	0.572268	encodes a serine?threonine protein phosphatase with an N-terminal Kelch-repeat domain, which is nuclear localized and expressed preferentially in elongating cells. Genetic evidence suggest that this gene plays a redundant role (along with other members of the same gene family) in modulating growth in response to brassinosteroid.	protein_coding	BRI1 SUPPRESSOR 1 (BSU1)
AT1G03457	gun1.102.W-Col0	0.651417	-0.156058	gun1.102.M-Col0	0.203232	-0.456837	gun1.102.G-Col0	0.744209	-0.159699	RNA-binding (RRM/RBD/RNP motifs) family protein; FUNCTIONS IN: RNA binding, nucleotide binding, nucleic acid binding; INVOLVED IN: biological_process unknown; LOCATED IN: cellular_component unknown; EXPRESSED IN: 17 plant structures; EXPRESSED DURING: 14 growth stages; CONTAINS InterPro DOMAIN/s: RNA recognition motif, RNP-1 (InterPro:IPR000504), Ribonucleoprotein, BRUNO-like (InterPro:IPR015903)…	protein_coding	BRUNO-LIKE 2 (BRN2); (ATBRN2)
AT1G03470	gun1.102.W-Col0	0.268588	-0.712273	gun1.102.M-Col0	0.0851644	-1.48311	gun1.102.G-Col0	0.6464	-0.423046	Encodes a member of the NET superfamily of proteins that potentially couples different membranes to the actin cytoskeleton in plant cells. It colocalizes with filamentous actin and is localized to the nuclear membrane and the vacuolar membrane.	protein_coding	NETWORKED 3A (NET3A)
AT1G03475	gun1.102.W-Col0	0.0998135	0.448388	gun1.102.M-Col0	0.106363	0.448972	gun1.102.G-Col0	0.322312	0.337996	Encodes coproporphyrinogen III oxidase, a key enzyme in the biosynthetic pathway of chlorophyll and heme, a tetrapyrrole pathway. Mutants express cytological and molecular markers associated with the defense responses, usually activated by pathogen infection.	protein_coding	(HEMF1);LESION INITIATION 2 (LIN2); (ATCPO-I)
AT1G03495	gun1.102.W-Col0	0.14143	3.41984	gun1.102.M-Col0	0.382275	2.24801	gun1.102.G-Col0	0.998638	0.00973357	HXXXD-type acyl-transferase family protein; FUNCTIONS IN: transferase activity, transferring acyl groups other than amino-acyl groups, transferase activity; INVOLVED IN: biological_process unknown; CONTAINS InterPro DOMAIN/s: Transferase (InterPro:IPR003480); BEST Arabidopsis thaliana protein match is: HXXXD-type acyl-transferase family protein (TAIR:AT1G03940.1)	protein_coding	0
AT1G03502-AT1G03506-AT1G04187-AT1G04193-AT1G04197	gun1.102.W-Col0	0.158544	0.637737	gun1.102.M-Col0	0.977077	-0.0190588	gun1.102.G-Col0	0.932867	-0.0697397	#N/A	#N/A	#N/A
AT1G03510	gun1.102.W-Col0	0.600875	0.586358	gun1.102.M-Col0	0.318017	-1.56251	gun1.102.G-Col0	0.986741	-0.0428188	Tetratricopeptide repeat (TPR)-like superfamily protein; FUNCTIONS IN: binding; INVOLVED IN: biological_process unknown; LOCATED IN: cellular_component unknown; EXPRESSED IN: 10 plant structures; EXPRESSED DURING: 6 growth stages; CONTAINS InterPro DOMAIN/s: Pentatricopeptide repeat (InterPro:IPR002885), Tetratricopeptide-like helical (InterPro:IPR011990); BEST Arabidopsis thaliana protein match …	protein_coding	0
AT1G03520	gun1.102.W-Col0	0.70053	0.158908	gun1.102.M-Col0	0.973408	-0.0182634	gun1.102.G-Col0	0.730949	-0.203191	Core-2/I-branching beta-1,6-N-acetylglucosaminyltransferase family protein; FUNCTIONS IN: transferase activity, transferring glycosyl groups, acetylglucosaminyltransferase activity; INVOLVED IN: carbohydrate biosynthetic process; LOCATED IN: membrane; EXPRESSED IN: 22 plant structures; EXPRESSED DURING: 13 growth stages; CONTAINS InterPro DOMAIN/s: Glycosyl transferase, family 14 (InterPro:IPR003…	protein_coding	0
AT1G03530	gun1.102.W-Col0	0.0693955	-0.697679	gun1.102.M-Col0	0.170726	-0.53874	gun1.102.G-Col0	0.997543	0.00248393	nuclear assembly factor 1 (NAF1); FUNCTIONS IN: snoRNA binding, pseudouridine synthase activity; INVOLVED IN: biological_process unknown; LOCATED IN: box H/ACA snoRNP complex; EXPRESSED IN: 23 plant structures; EXPRESSED DURING: 13 growth stages; CONTAINS InterPro DOMAIN/s: H/ACA ribonucleoprotein complex, subunit Gar1/Naf1 (InterPro:IPR007504)	protein_coding	(ATNAF1);NUCLEAR ASSEMBLY FACTOR 1 (NAF1)
AT1G03540	gun1.102.W-Col0	0.329972	-0.931909	gun1.102.M-Col0	0.183475	-1.71436	gun1.102.G-Col0	0.565756	-0.789404	Pentatricopeptide repeat (PPR-like) superfamily protein; CONTAINS InterPro DOMAIN/s: Pentatricopeptide repeat (InterPro:IPR002885); BEST Arabidopsis thaliana protein match is: Pentatricopeptide repeat (PPR) superfamily protein (TAIR:AT2G13600.1)	protein_coding	0
AT1G03545	gun1.102.W-Col0	0.17768	-1.29827	gun1.102.M-Col0	0.498969	-0.662095	gun1.102.G-Col0	0.607543	-0.644962	Potential natural antisense gene, locus overlaps with AT1G03550	other_rna	0
AT1G03550	gun1.102.W-Col0	0.5961	-1.85314	gun1.102.M-Col0	0.721905	0.959455	gun1.102.G-Col0	0.784568	-1.34431	Secretory carrier membrane protein (SCAMP) family protein; FUNCTIONS IN: transmembrane transporter activity; INVOLVED IN: protein transport; LOCATED IN: integral to membrane; EXPRESSED IN: 23 plant structures; EXPRESSED DURING: 15 growth stages; CONTAINS InterPro DOMAIN/s: SCAMP (InterPro:IPR007273); BEST Arabidopsis thaliana protein match is: Secretory carrier membrane protein (SCAMP) family pro…	protein_coding	SECRETORY CARRIER MEMBRANE PROTEIN 4 (SCAMP4); (ATSCAMP4)
AT1G03550-AT1G08825	gun1.102.W-Col0	0.189662	-0.675674	gun1.102.M-Col0	0.108029	-0.923303	gun1.102.G-Col0	0.425805	-0.543803	#N/A	#N/A	#N/A
AT1G03560	gun1.102.W-Col0	0.884411	0.0762101	gun1.102.M-Col0	0.327004	-0.519444	gun1.102.G-Col0	0.337608	-0.643738	Pentatricopeptide repeat (PPR-like) superfamily protein; CONTAINS InterPro DOMAIN/s: Pentatricopeptide repeat (InterPro:IPR002885); BEST Arabidopsis thaliana protein match is: Tetratricopeptide repeat (TPR)-like superfamily protein (TAIR:AT5G39710.1)	protein_coding	0
AT1G03580	gun1.102.W-Col0	0.00398977	-4.63403	gun1.102.M-Col0	0.0109625	-3.39785	gun1.102.G-Col0	0.0311336	-3.46752	pseudogene, meprin and TRAF homology (MATH) domain protein -related, weak similarity to ubiquitin-specific protease 12 (Arabidopsis thaliana) GI:11993471; contains weak hit to Pfam PF00917: MATH domain	pseudogene	0
AT1G03590	gun1.102.W-Col0	0.745884	0.076136	gun1.102.M-Col0	0.137758	0.326338	gun1.102.G-Col0	0.120026	-0.452384	Protein phosphatase 2C family protein; FUNCTIONS IN: protein serine/threonine phosphatase activity, catalytic activity; INVOLVED IN: N-terminal protein myristoylation; LOCATED IN: plasma membrane; EXPRESSED IN: 23 plant structures; EXPRESSED DURING: 13 growth stages; CONTAINS InterPro DOMAIN/s: Protein phosphatase 2C-related (InterPro:IPR001932), Protein phosphatase 2C (InterPro:IPR015655), Prote…	protein_coding	0
AT1G03600	gun1.102.W-Col0	0.857374	-0.0743579	gun1.102.M-Col0	0.164475	0.507173	gun1.102.G-Col0	0.329124	0.439975	PSB27 is a chloroplast lumen localized protein that is involved in adaptation to changes in light intensity.	protein_coding	(PSB27)
AT1G03610	gun1.102.W-Col0	0.376545	-0.322189	gun1.102.M-Col0	0.253562	-0.426274	gun1.102.G-Col0	0.140606	-0.693316	Protein of unknown function (DUF789); CONTAINS InterPro DOMAIN/s: Protein of unknown function DUF789 (InterPro:IPR008507); BEST Arabidopsis thaliana protein match is: Protein of unknown function (DUF789) (TAIR:AT4G03420.1)	protein_coding	0
AT1G03620	gun1.102.W-Col0	0.501047	-0.810746	gun1.102.M-Col0	0.796834	-0.331865	gun1.102.G-Col0	0.879572	-0.279523	ELMO/CED-12 family protein; FUNCTIONS IN: molecular_function unknown; INVOLVED IN: phagocytosis; LOCATED IN: cytoskeleton; EXPRESSED IN: 16 plant structures; EXPRESSED DURING: 6 growth stages; CONTAINS InterPro DOMAIN/s: Engulfment/cell motility, ELMO (InterPro:IPR006816); BEST Arabidopsis thaliana protein match is: ELMO/CED-12 family protein (TAIR:AT3G03610.1)	protein_coding	0
AT1G03630	gun1.102.W-Col0	0.279147	0.35725	gun1.102.M-Col0	0.0216995	0.829557	gun1.102.G-Col0	0.0026708	1.60939	Encodes for a protein with protochlorophyllide oxidoreductase activity. The enzyme is NADPH- and light-dependent.	protein_coding	PROTOCHLOROPHYLLIDE OXIDOREDUCTASE C (POR C); (PORC)
AT1G03680	gun1.102.W-Col0	0.645883	0.104928	gun1.102.M-Col0	0.053625	0.433808	gun1.102.G-Col0	0.343207	0.254184	encodes a chloroplast thioredoxin similar to prokaryotic thioredoxins.	protein_coding	ABC TRANSPORTER OF THE MITOCHONDRION 1 (ATM1);THIOREDOXIN M-TYPE 1 (ATHM1);THIOREDOXIN M-TYPE 1 (TRX-M1);ARABIDOPSIS THIOREDOXIN M-TYPE 1 (ATM1);THIOREDOXIN M-TYPE 1 (THM1)
AT1G03687	gun1.102.W-Col0	0.23124	0.366452	gun1.102.M-Col0	0.527295	0.213293	gun1.102.G-Col0	0.622301	-0.228893	DTW domain-containing protein; CONTAINS InterPro DOMAIN/s: DTW (InterPro:IPR005636)	protein_coding	0
AT1G03700	gun1.102.W-Col0	0.515868	0.607321	gun1.102.M-Col0	0.839028	0.228306	gun1.102.G-Col0	0.920184	-0.173565	Uncharacterised protein family (UPF0497); FUNCTIONS IN: molecular_function unknown; INVOLVED IN: biological_process unknown; LOCATED IN: endomembrane system; EXPRESSED IN: hypocotyl, flower; EXPRESSED DURING: petal differentiation and expansion stage; CONTAINS InterPro DOMAIN/s: Uncharacterised protein family UPF0497, trans-membrane plant (InterPro:IPR006702), Uncharacterised protein family UPF04…	protein_coding	CASP-LIKE PROTEIN 1C2 (CASPL1C2)
AT1G03730	gun1.102.W-Col0	0.556487	0.344727	gun1.102.M-Col0	0.368674	0.528873	gun1.102.G-Col0	0.64418	0.369778	unknown protein; BEST Arabidopsis thaliana protein match is: unknown protein (TAIR:AT4G03600.1)	protein_coding	0
AT1G03740	gun1.102.W-Col0	0.6958	-0.137955	gun1.102.M-Col0	0.916026	0.0420416	gun1.102.G-Col0	0.552368	-0.260167	Protein kinase superfamily protein; FUNCTIONS IN: protein serine/threonine kinase activity, protein kinase activity, kinase activity, ATP binding; INVOLVED IN: protein amino acid phosphorylation, N-terminal protein myristoylation; EXPRESSED IN: 24 plant structures; EXPRESSED DURING: 13 growth stages; CONTAINS InterPro DOMAIN/s: Protein kinase, ATP binding site (InterPro:IPR017441), Protein kinase…	protein_coding	0
AT1G03750	gun1.102.W-Col0	0.202224	-0.499985	gun1.102.M-Col0	0.220633	-0.522114	gun1.102.G-Col0	0.171499	-0.753503	switch 2 (SWI2); FUNCTIONS IN: helicase activity, DNA binding, ATP binding, nucleic acid binding; LOCATED IN: membrane; EXPRESSED IN: 24 plant structures; EXPRESSED DURING: 15 growth stages; CONTAINS InterPro DOMAIN/s: DEAD-like helicase, N-terminal (InterPro:IPR014001), DNA/RNA helicase, C-terminal (InterPro:IPR001650), Helicase, superfamily 1/2, ATP-binding domain (InterPro:IPR014021), SNF2-rel…	protein_coding	SUCROSE NON-FERMENTING 2 (SNF2);CHROMATIN REMODELING 9 (CHR9);SWITCH 2 (SWI2)
AT1G03760	gun1.102.W-Col0	0.01532	-1.17691	gun1.102.M-Col0	0.0761456	-0.84512	gun1.102.G-Col0	0.128473	-0.897196	Prefoldin chaperone subunit family protein; FUNCTIONS IN: unfolded protein binding; INVOLVED IN: protein folding; LOCATED IN: prefoldin complex; EXPRESSED IN: pollen tube; CONTAINS InterPro DOMAIN/s: Prefoldin alpha-like (InterPro:IPR004127), Prefoldin (InterPro:IPR009053)	protein_coding	0
AT1G03770	gun1.102.W-Col0	0.00482564	-1.78035	gun1.102.M-Col0	0.0200727	-1.47581	gun1.102.G-Col0	0.106299	-1.0899	Encodes a nuclear localized protein with similarity to animal polycomb repressive core complex1 (PRC1) core component RING.Appears to function redundantly with ATRING1a, a close paralog. Both interact physically with CLF and LHP1 and appear to function together to repress class I KNOX gene expression.	protein_coding	RING 1B (RING1B)
AT1G03780	gun1.102.W-Col0	0.0482043	-0.835786	gun1.102.M-Col0	0.0089672	-1.53633	gun1.102.G-Col0	0.682712	-0.228081	Homolog of vertebrate TPX2. Protein has three domains involved in nuclear targeting, one in nuclear export and two in microtubule binding. Involved in mitotic spindle assembly during late prophase and early prometaphase.	protein_coding	TARGETING PROTEIN FOR XKLP2 (TPX2); (ATTPX2)
AT1G03790	gun1.102.W-Col0	0.0669297	0.94345	gun1.102.M-Col0	0.479768	0.403706	gun1.102.G-Col0	0.635024	0.358403	Encodes SOMNUS (SOM), a nucleus-localized CCCH-type zinc finger protein. SOM negatively regulates light-dependent seed germination downstream of PIL5 (AT2G20180).	protein_coding	TANDEM CCCH ZINC FINGER PROTEIN 4 (TZF4);SOMNUS (SOM); (ATTZF4)
AT1G03820	gun1.102.W-Col0	0.402082	-1.01054	gun1.102.M-Col0	0.794457	-0.334716	gun1.102.G-Col0	0.298767	1.23275	unknown protein; FUNCTIONS IN: molecular_function unknown; INVOLVED IN: biological_process unknown; LOCATED IN: endomembrane system; EXPRESSED IN: 21 plant structures; EXPRESSED DURING: 13 growth stages	protein_coding	0
AT1G03830	gun1.102.W-Col0	0.0802713	-0.961665	gun1.102.M-Col0	0.0789329	-1.10087	gun1.102.G-Col0	0.38696	-0.612091	guanylate-binding family protein; FUNCTIONS IN: GTP binding, GTPase activity; INVOLVED IN: immune response; LOCATED IN: cellular_component unknown; EXPRESSED IN: 12 plant structures; EXPRESSED DURING: 6 growth stages; CONTAINS InterPro DOMAIN/s: Guanylate-binding protein, N-terminal (InterPro:IPR015894), Guanylate-binding protein, C-terminal (InterPro:IPR003191); BEST Arabidopsis thaliana protein…	protein_coding	0
AT1G03840	gun1.102.W-Col0	0.403621	0.410614	gun1.102.M-Col0	0.58156	-0.31894	gun1.102.G-Col0	0.974846	0.0298609	MGP is a nuclear-localized putative transcription factor with three zinc finger domains. MGP can interact with three proteins implicated in root patterning: SCR, SHR, and JKD in Y2H assays, and these interactions depend on the first zinc finger in MGP. MGP appears to be a direct transcriptional target of SHR and SCR, based on promoter binding assays, though it is not expressed in the QC, based on…	protein_coding	MAGPIE (MGP);INDETERMINATE DOMAIN 3 (IDD3)
AT1G03850	gun1.102.W-Col0	0.036147	-0.783496	gun1.102.M-Col0	0.00657263	-1.41532	gun1.102.G-Col0	0.0544202	-1.02609	Encodes glutaredoxin ATGRXS13, required to facilitate Botrytis cinerea infection of Arabidopsis thaliana plants. Sylvain La Camera et al (2011, PMID:21756272) reported a third splice variant in addition to the two annotated in TAIR10.	protein_coding	GLUTAREDOXIN 13 (ATGRXS13);GLUTAREDOXIN 13 (GRXS13)
AT1G03860	gun1.102.W-Col0	0.741446	-0.103631	gun1.102.M-Col0	0.166029	-0.412119	gun1.102.G-Col0	0.635024	-0.185909	prohibitin 2	protein_coding	PROHIBITIN 2 (ATPHB2);PROHIBITIN 2 (PHB2)
AT1G03870	gun1.102.W-Col0	0.0242874	-0.991195	gun1.102.M-Col0	0.00219221	-1.62708	gun1.102.G-Col0	0.0309594	-1.20121	fasciclin-like arabinogalactan-protein 9 (Fla9)	protein_coding	FASCICLIN-LIKE ARABINOOGALACTAN 9 (FLA9)
AT1G03880	gun1.102.W-Col0	0.0942383	2.03081	gun1.102.M-Col0	0.451776	1.04746	gun1.102.G-Col0	0.938166	0.192853	Protein is tyrosine-phosphorylated and its phosphorylation state is modulated in response to ABA in Arabidopsis thaliana seeds.	protein_coding	CRUCIFERIN 2 (CRU2);CRUCIFERIN B (CRB)
AT1G03900	gun1.102.W-Col0	0.328742	0.240751	gun1.102.M-Col0	0.491797	-0.180203	gun1.102.G-Col0	0.477125	-0.230076	member of NAP family, an heterogeneous subfamily of the ATP-binding Cassette (ABC) superfamily of membrane transporters. The NAPs proteins are characterized by having only one nucleotide-binding folds (NBFs) domain.	protein_coding	ATP-BINDING CASSETTE I18 (ABCI18);NON-INTRINSIC ABC PROTEIN 4 (NAP4);NON-INTRINSIC ABC PROTEIN 4 (ATNAP4)
AT1G03905	gun1.102.W-Col0	0.115066	0.803457	gun1.102.M-Col0	0.3099	0.560654	gun1.102.G-Col0	0.891901	-0.130862	P-loop containing nucleoside triphosphate hydrolases superfamily protein; FUNCTIONS IN: nucleoside-triphosphatase activity, ATPase activity, nucleotide binding, ATP binding; EXPRESSED IN: 8 plant structures; EXPRESSED DURING: petal differentiation and expansion stage, D bilateral stage; CONTAINS InterPro DOMAIN/s: ATPase, AAA+ type, core (InterPro:IPR003593), ABC transporter-like (InterPro:IPR003…	protein_coding	ATP-BINDING CASSETTE I19 (ABCI19)
AT1G03910	gun1.102.W-Col0	0.110777	-0.767981	gun1.102.M-Col0	0.029156	-1.23826	gun1.102.G-Col0	0.236627	-0.734229	Encodes the Arabidopsis homolog of a conserved eukaryotic protein without known functional domains. The protein that localizes to nuclear speckles and colocalizes with known splicing proteins.	protein_coding	CACTIN (CTN)
AT1G03920	gun1.102.W-Col0	0.215169	-1.04119	gun1.102.M-Col0	0.487002	-0.613252	gun1.102.G-Col0	0.626271	0.470625	Protein kinase family protein; FUNCTIONS IN: kinase activity; INVOLVED IN: protein amino acid phosphorylation; LOCATED IN: cytosol, plasma membrane; EXPRESSED IN: 23 plant structures; EXPRESSED DURING: 11 growth stages; CONTAINS InterPro DOMAIN/s: Protein kinase, ATP binding site (InterPro:IPR017441), Serine/threonine-protein kinase domain (InterPro:IPR002290), Serine/threonine-protein kinase-lik…	protein_coding	0
AT1G03930	gun1.102.W-Col0	0.864869	0.0434025	gun1.102.M-Col0	0.838925	0.052239	gun1.102.G-Col0	0.923057	0.0356646	Phosphorylates serine, threonine, and tyrosine	protein_coding	CASEIN KINASE I-LIKE 9 ALPHA (CKL9ALPHA);CASEIN KINASE I-LIKE 9 BETA (CKL9BETA);DUAL SPECIFICITY KINASE 1 (ADK1)
AT1G03935-AT1G04217-AT1G04223-AT1G04227	gun1.102.W-Col0	0.160471	0.622921	gun1.102.M-Col0	0.346899	0.442619	gun1.102.G-Col0	0.934664	-0.0659936	#N/A	#N/A	#N/A
AT1G03940	gun1.102.W-Col0	0.026239	5.27288	gun1.102.M-Col0	0.322919	2.57892	gun1.102.G-Col0	0.577903	1.95587	HXXXD-type acyl-transferase family protein; FUNCTIONS IN: transferase activity, transferring acyl groups other than amino-acyl groups, transferase activity; INVOLVED IN: biological_process unknown; LOCATED IN: cellular_component unknown; CONTAINS InterPro DOMAIN/s: Transferase (InterPro:IPR003480); BEST Arabidopsis thaliana protein match is: HXXXD-type acyl-transferase family protein (TAIR:AT1G03…	protein_coding	0
AT1G03950	gun1.102.W-Col0	0.0514214	-1.73933	gun1.102.M-Col0	0.133554	-1.36598	gun1.102.G-Col0	0.361575	-0.954982	vacuolar protein sorting-associated protein 2.3 (VPS2.3); CONTAINS InterPro DOMAIN/s: Snf7 (InterPro:IPR005024); BEST Arabidopsis thaliana protein match is: SNF7 family protein (TAIR:AT5G44560.1)	protein_coding	VACUOLAR PROTEIN SORTING-ASSOCIATED PROTEIN 2.3 (VPS2.3)
AT1G03960	gun1.102.W-Col0	0.925011	-0.0254501	gun1.102.M-Col0	0.373311	0.216479	gun1.102.G-Col0	0.989904	0.00634575	Calcium-binding EF hand family protein; FUNCTIONS IN: calcium ion binding; INVOLVED IN: biological_process unknown; LOCATED IN: cellular_component unknown; EXPRESSED IN: 22 plant structures; EXPRESSED DURING: 14 growth stages; CONTAINS InterPro DOMAIN/s: EF-Hand 1, calcium-binding site (InterPro:IPR018247), EF-HAND 2 (InterPro:IPR018249), EF-hand-like domain (InterPro:IPR011992); BEST Arabidopsis…	protein_coding	0
AT1G03970	gun1.102.W-Col0	0.103192	-0.640613	gun1.102.M-Col0	0.121391	-0.656808	gun1.102.G-Col0	0.867757	-0.101555	encodes a basic leucine zipper G-box binding factor that can bind to G-box motifs only as heterodimers with GBF2 or GBF3. A single amino acid change can confer G-box binding as homodimers.	protein_coding	G-BOX BINDING FACTOR 4 (GBF4)
AT1G03980	gun1.102.W-Col0	0.571079	0.664645	gun1.102.M-Col0	0.383826	-1.38694	gun1.102.G-Col0	0.683284	0.66365	Encodes a protein with phytochelatin synthase activity which binds Cd2+ and Cd-glutathione complexes with high affinity. The protein has been postulated to be involved in Cd2+ tolerance. AtPCS2 expression appears to be less than that of AtPCS1, explaining the inability of endogenous AtPCS2 to substitute for AtPCS1 in the cad1-3 mutant (AtPCS1 null).	protein_coding	PHYTOCHELATIN SYNTHASE 2 (ATPCS2);PHYTOCHELATIN SYNTHASE 2 (PCS2)
AT1G04000	gun1.102.W-Col0	0.603532	0.200493	gun1.102.M-Col0	0.671931	-0.176344	gun1.102.G-Col0	0.99907	-0.000825157	unknown protein; BEST Arabidopsis thaliana protein match is: unknown protein (TAIR:AT5G44060.1)	protein_coding	0
AT1G04010	gun1.102.W-Col0	0.420944	0.367371	gun1.102.M-Col0	0.609063	0.255685	gun1.102.G-Col0	0.716971	0.243705	phospholipid sterol acyl transferase 1 (PSAT1); CONTAINS InterPro DOMAIN/s: Lecithin:cholesterol acyltransferase (InterPro:IPR003386); BEST Arabidopsis thaliana protein match is: phospholipid:diacylglycerol acyltransferase (TAIR:AT5G13640.1)	protein_coding	PHOSPHOLIPID STEROL ACYL TRANSFERASE 1 (PSAT1); (ATPSAT1);ENHANCED RESPONSE TO PHYTOPHTHORA 1 (ERP1)
AT1G04020	gun1.102.W-Col0	0.05196	-0.753584	gun1.102.M-Col0	0.425156	-0.307489	gun1.102.G-Col0	0.45705	0.33267	Encodes a protein containing two tandem BRCA1 C-Terminal (BRCT) domains, which function in phosphorylation-dependent protein?protein interactions.Loss of function mutations cause defects in meristem organization due to failure to repress WUS. BARD1 binds to WUS promoter and over expression of BARD reduces the extent of WUS expression.	protein_coding	REPRESSOR OF WUSCHEL1 (ROW1);BREAST CANCER ASSOCIATED RING 1 (BARD1); (ATBARD1)
AT1G04030	gun1.102.W-Col0	0.0257297	-1.41208	gun1.102.M-Col0	0.0425796	-1.44528	gun1.102.G-Col0	0.438731	-0.561423	unknown protein; BEST Arabidopsis thaliana protein match is: unknown protein (TAIR:AT5G44040.1)	protein_coding	0
AT1G04040	gun1.102.W-Col0	0.192624	-0.355855	gun1.102.M-Col0	0.153587	-0.402623	gun1.102.G-Col0	0.741861	0.127149	HAD superfamily, subfamily IIIB acid phosphatase ; FUNCTIONS IN: acid phosphatase activity; INVOLVED IN: biological_process unknown; LOCATED IN: cell wall, plasma membrane, vacuole, plant-type cell wall; EXPRESSED IN: 19 plant structures; EXPRESSED DURING: 9 growth stages; CONTAINS InterPro DOMAIN/s: Acid phosphatase (Class B) (InterPro:IPR005519), Vegetative storage protein/acid phosphatase (Int…	protein_coding	0
AT1G04047	gun1.102.W-Col0	0.140023	2.46575	gun1.102.M-Col0	0.128867	2.60744	gun1.102.G-Col0	0.465347	1.69276	#N/A	#N/A	#N/A
AT1G04050	gun1.102.W-Col0	0.995119	0.00697573	gun1.102.M-Col0	0.762515	0.273668	gun1.102.G-Col0	0.95982	-0.080307	Encodes SUVR1, one of the four closely related Arabidopsis SUVR proteins that belong to the SU(VAR)3-9 subgroup of SET-domain proteins. Proteins containing the evolutionarily conserved SET domain are involved in regulation of eukaryotic gene expression and chromatin structure through their histone lysine methyltransferase (HMTase) activity. SUVR1, SUVR2 and SUVR4 proteins contain a novel domain a…	protein_coding	SET DOMAIN PROTEIN 13 (SDG13);HOMOLOG OF SU(VAR)3-9 1 (SUVR1)
AT1G04053	gun1.102.W-Col0	0.77684	-0.301469	gun1.102.M-Col0	0.619029	0.4804	gun1.102.G-Col0	0.623738	0.603219	#N/A	#N/A	#N/A
AT1G04070	gun1.102.W-Col0	0.554781	0.775733	gun1.102.M-Col0	0.967218	0.0779851	gun1.102.G-Col0	0.883121	-0.356392	Subunit of the TOM complex, a translocase in the outer mitochondrial membrane that selectively allows proteins with a mitochondrial targeting sequence to enter the mitochondrion.	protein_coding	(ATTOM22-I);TRANSLOCASE OF OUTER MEMBRANE 22-I (TOM22-I)
AT1G04080	gun1.102.W-Col0	0.333181	0.196588	gun1.102.M-Col0	0.101056	0.339849	gun1.102.G-Col0	0.678166	0.115644	PRP39; INVOLVED IN: regulation of timing of transition from vegetative to reproductive phase; LOCATED IN: intracellular; EXPRESSED IN: 28 plant structures; EXPRESSED DURING: 13 growth stages; CONTAINS InterPro DOMAIN/s: RNA-processing protein, HAT helix (InterPro:IPR003107); BEST Arabidopsis thaliana protein match is: Tetratricopeptide repeat (TPR)-like superfamily protein (TAIR:AT5G46400.1).	protein_coding	(PRP39)
AT1G04090	gun1.102.W-Col0	0.45905	0.514531	gun1.102.M-Col0	0.700802	0.303281	gun1.102.G-Col0	0.937758	-0.102823	Plant protein of unknown function (DUF946); CONTAINS InterPro DOMAIN/s: Protein of unknown function DUF946 (InterPro:IPR009291); BEST Arabidopsis thaliana protein match is: Plant protein of unknown function (DUF946) (TAIR:AT5G43950.1)	protein_coding	0
AT1G04100	gun1.102.W-Col0	0.866812	-0.0970188	gun1.102.M-Col0	0.728065	-0.206988	gun1.102.G-Col0	0.44433	-0.581625	Auxin induced gene, IAA10 (IAA10).	protein_coding	INDOLEACETIC ACID-INDUCED PROTEIN 10 (IAA10)
AT1G04107	gun1.102.W-Col0	0.0633176	-1.1377	gun1.102.M-Col0	0.242738	-0.712256	gun1.102.G-Col0	0.397072	-0.64316	#N/A	#N/A	#N/A
AT1G04110	gun1.102.W-Col0	0.0408598	0.770972	gun1.102.M-Col0	0.466639	0.293376	gun1.102.G-Col0	0.0854332	0.821484	Initially identified as a mutation affecting stomatal development and distribution. Encodes a protein similar to serine proteases.	protein_coding	(ATSDD1);STOMATAL DENSITY AND DISTRIBUTION 1 (SDD1)
AT1G04120	gun1.102.W-Col0	0.00659785	0.739364	gun1.102.M-Col0	0.00404898	0.84893	gun1.102.G-Col0	0.135765	0.448402	encodes a high-affinity inositol hexakisphosphate transporter that plays a role in guard cell signaling and phytate storage. It is a member of MRP subfamily / ABC transporter subfamily C.	protein_coding	MULTIDRUG RESISTANCE-ASSOCIATED PROTEIN 5 (ATMRP5);ARABIDOPSIS THALIANA ATP-BINDING CASSETTE C5 (ATABCC5);ATP-BINDING CASSETTE C5 (ABCC5);MULTIDRUG RESISTANCE-ASSOCIATED PROTEIN 5 (MRP5);MULTIDRUG RESISTANCE PROTEIN 5 (MRP5)
AT1G04130	gun1.102.W-Col0	0.075392	1.05022	gun1.102.M-Col0	0.21699	0.770432	gun1.102.G-Col0	0.318404	0.771971	Encodes one of the 36 carboxylate clamp (CC)-tetratricopeptide repeat (TPR) proteins (Prasad 2010, Pubmed ID: 20856808). Interacts with Hsp90/Hsp70 as co-chaperone.	protein_coding	(AtTPR2);TETRATRICOPEPTIDE REPEAT 2 (TPR2)
AT1G04140	gun1.102.W-Col0	0.502075	0.132408	gun1.102.M-Col0	0.689797	0.0815557	gun1.102.G-Col0	0.58386	-0.137618	Transducin family protein / WD-40 repeat family protein; FUNCTIONS IN: nucleotide binding; INVOLVED IN: biological_process unknown; LOCATED IN: chloroplast; EXPRESSED IN: 24 plant structures; EXPRESSED DURING: 15 growth stages; CONTAINS InterPro DOMAIN/s: WD40 repeat 2 (InterPro:IPR019782), WD40 repeat, conserved site (InterPro:IPR019775), WD40 repeat (InterPro:IPR001680), WD40 repeat-like-contai…	protein_coding	0
AT1G04160	gun1.102.W-Col0	0.60044	-0.203761	gun1.102.M-Col0	0.569428	0.219182	gun1.102.G-Col0	0.47794	0.331048	Encodes a member of the type XI myosin protein family involved in root hair elongation.	protein_coding	MYOSIN XI B (XIB);ARABIDOPSIS THALIANA MYOSIN XI B (ATXIB);MYOSIN XI B (XI-B);MYOSIN XI-8 (XI-8)
AT1G04163	gun1.102.W-Col0	0.0777065	-2.65735	gun1.102.M-Col0	0.481972	-0.830177	gun1.102.G-Col0	0.157059	-3.40623	#N/A	#N/A	#N/A
AT1G04170	gun1.102.W-Col0	0.140213	0.299234	gun1.102.M-Col0	0.821373	0.0514454	gun1.102.G-Col0	0.402363	0.214972	protein synthesis initiation factor eIF2 gamma The mRNA is cell-to-cell mobile.	protein_coding	EUKARYOTIC TRANSLATION INITIATION FACTOR 2 GAMMA SUBUNIT (EIF2 GAMMA)
AT1G04180	gun1.102.W-Col0	0.0224815	-1.10735	gun1.102.M-Col0	0.0980056	-0.788302	gun1.102.G-Col0	0.468351	-0.408726	YUCCA 9 (YUC9); FUNCTIONS IN: NADP or NADPH binding, oxidoreductase activity, monooxygenase activity, FAD binding, flavin-containing monooxygenase activity; INVOLVED IN: oxidation reduction; EXPRESSED IN: root; CONTAINS InterPro DOMAIN/s: Pyridine nucleotide-disulphide oxidoreductase, class-II (InterPro:IPR000103), FAD-dependent pyridine nucleotide-disulphide oxidoreductase (InterPro:IPR013027), …	protein_coding	YUCCA 9 (YUC9)
AT1G04190	gun1.102.W-Col0	0.0125387	-1.05708	gun1.102.M-Col0	0.0329488	-0.935789	gun1.102.G-Col0	0.684482	-0.206998	Encodes one of the 36 carboxylate clamp (CC)-tetratricopeptide repeat (TPR) proteins (Prasad 2010, Pubmed ID: 20856808) with potential to interact with Hsp90/Hsp70 as co-chaperones.	protein_coding	TETRATRICOPEPTIDE REPEAT 3 (TPR3)
AT1G04200	gun1.102.W-Col0	0.0293911	0.573408	gun1.102.M-Col0	0.00579983	0.831273	gun1.102.G-Col0	0.0495786	0.649822	FUNCTIONS IN: molecular_function unknown; INVOLVED IN: N-terminal protein myristoylation; LOCATED IN: cellular_component unknown; EXPRESSED IN: 22 plant structures; EXPRESSED DURING: 13 growth stages; CONTAINS InterPro DOMAIN/s: Dymeclin (InterPro:IPR019142)	protein_coding	0
AT1G04210	gun1.102.W-Col0	0.0167832	0.637748	gun1.102.M-Col0	0.00438019	0.863593	gun1.102.G-Col0	0.194979	0.402642	Encodes a putative Raf-related kinase.	protein_coding	0
AT1G04220	gun1.102.W-Col0	0.0377154	1.0676	gun1.102.M-Col0	0.0618816	0.966273	gun1.102.G-Col0	0.107827	1.00429	Encodes KCS2, a member of the 3-ketoacyl-CoA synthase family involved in the biosynthesis of VLCFA (very long chain fatty acids).	protein_coding	3-KETOACYL-COA SYNTHASE 2 (KCS2)
AT1G04230	gun1.102.W-Col0	0.780029	-0.104892	gun1.102.M-Col0	0.917927	-0.0446903	gun1.102.G-Col0	0.973101	-0.0214652	Protein of unknown function (DUF2361); CONTAINS InterPro DOMAIN/s: Protein of unknown function DUF2361 (InterPro:IPR019310); BEST Arabidopsis thaliana protein match is: Protein of unknown function (DUF2361) (TAIR:AT5G43720.1)	protein_coding	0
AT1G04240	gun1.102.W-Col0	0.00119866	-1.51108	gun1.102.M-Col0	0.0247074	-0.894585	gun1.102.G-Col0	0.420842	-0.349538	SHY2/IAA3 regulates multiple auxin responses in roots. It is induced rapidly by IAA, and has been shown to be phosphorylated by oat phytochrome A in vitro.	protein_coding	SHORT HYPOCOTYL 2 (SHY2);INDOLE-3-ACETIC ACID INDUCIBLE 3 (IAA3)
AT1G04250	gun1.102.W-Col0	0.737658	0.11483	gun1.102.M-Col0	0.910393	-0.0440092	gun1.102.G-Col0	0.997858	-0.00205197	Transcription regulator acting as repressor of auxin-inducible gene expression. Auxin-inducible AUX/IAA gene. Short-lived nuclear protein with four conserved domains. Domain III has homology to beta alpha alpha dimerization and DNA binding domains. Involved in auxin signaling and is a positive modulator of natural leaf senescence. Auxin induces the degradation of the protein in a dosage-dependent…	protein_coding	AUXIN RESISTANT 3 (AXR3);INDOLE-3-ACETIC ACID INDUCIBLE 17 (IAA17); (ATIAA17)
AT1G04260	gun1.102.W-Col0	0.850515	0.0891422	gun1.102.M-Col0	0.699538	0.179092	gun1.102.G-Col0	0.848228	0.129105	Encodes protein that interacts with CaMV movement protein. Colocalizes in the cytoplasm with the movement protein. Has similarity to mammalian proteins (such as the rat PRA1) which have been described as rab acceptors.	protein_coding	CAMV MOVEMENT PROTEIN INTERACTING PROTEIN 7 (MPI7);CAMV MOVEMENT PROTEIN INTERACTING PROTEIN 7 (MPIP7);PRENYLATED RAB ACCEPTOR 1.D (PRA1.D)
AT1G04267-AT1G04273-AT1G04277-AT1G04480	gun1.102.W-Col0	0.0365131	0.747476	gun1.102.M-Col0	0.341393	0.350458	gun1.102.G-Col0	0.434294	0.360782	#N/A	#N/A	#N/A
AT1G04270	gun1.102.W-Col0	0.0118983	0.648226	gun1.102.M-Col0	0.232919	0.283784	gun1.102.G-Col0	0.121039	0.456	Encodes cytosolic ribosomal protein S15.	protein_coding	CYTOSOLIC RIBOSOMAL PROTEIN S15 (RPS15)
AT1G04280	gun1.102.W-Col0	0.000447227	-1.45969	gun1.102.M-Col0	0.00133594	-1.38974	gun1.102.G-Col0	0.0850967	-0.666863	P-loop containing nucleoside triphosphate hydrolases superfamily protein; FUNCTIONS IN: ATP binding; INVOLVED IN: cell killing; LOCATED IN: membrane; EXPRESSED IN: leaf; CONTAINS InterPro DOMAIN/s: Zeta toxin (InterPro:IPR010488); BEST Arabidopsis thaliana protein match is: P-loop containing nucleoside triphosphate hydrolases superfamily protein (TAIR:AT1G06750.2)	protein_coding	0
AT1G04290	gun1.102.W-Col0	0.408482	0.790329	gun1.102.M-Col0	0.201398	1.21339	gun1.102.G-Col0	0.183661	1.51772	Thioesterase superfamily protein; FUNCTIONS IN: hydrolase activity, acting on ester bonds, acyl-CoA thioesterase activity; INVOLVED IN: biological_process unknown; LOCATED IN: peroxisome; EXPRESSED IN: 24 plant structures; EXPRESSED DURING: 15 growth stages; CONTAINS InterPro DOMAIN/s: Thioesterase superfamily (InterPro:IPR006683), Phenylacetic acid degradation-related protein (InterPro:IPR003736…	protein_coding	0
AT1G04290-AT1G04300	gun1.102.W-Col0	0.0597678	-1.80407	gun1.102.M-Col0	0.074865	-2.00315	gun1.102.G-Col0	0.725528	0.343026	#N/A	#N/A	#N/A
AT1G04300	gun1.102.W-Col0	0.00289087	-1.33771	gun1.102.M-Col0	0.00750014	-1.19926	gun1.102.G-Col0	0.043263	-1.00605	TRAF-like superfamily protein; FUNCTIONS IN: molecular_function unknown; INVOLVED IN: biological_process unknown; EXPRESSED IN: 24 plant structures; EXPRESSED DURING: 15 growth stages; CONTAINS InterPro DOMAIN/s: TRAF-like (InterPro:IPR008974), MATH (InterPro:IPR002083); BEST Arabidopsis thaliana protein match is: TRAF-like superfamily protein (TAIR:AT5G43560.2)	protein_coding	(MUSE13)
AT1G04310	gun1.102.W-Col0	0.0500939	-0.727076	gun1.102.M-Col0	0.0817296	-0.673545	gun1.102.G-Col0	0.188678	-0.615818	encodes an ethylene receptor related to bacterial two-component histidine kinases.	protein_coding	ETHYLENE RESPONSE SENSOR 2 (ERS2)
AT1G04340	gun1.102.W-Col0	0.0605238	0.823167	gun1.102.M-Col0	0.514069	0.314702	gun1.102.G-Col0	0.583816	0.337245	HR-like lesion-inducing protein-related; FUNCTIONS IN: molecular_function unknown; INVOLVED IN: biological_process unknown; LOCATED IN: endomembrane system; EXPRESSED IN: 23 plant structures; EXPRESSED DURING: 15 growth stages; CONTAINS InterPro DOMAIN/s: HR-like lesion-inducer (InterPro:IPR008637); BEST Arabidopsis thaliana protein match is: HR-like lesion-inducing protein-related (TAIR:AT5G4346…	protein_coding	0
AT1G04350	gun1.102.W-Col0	0.0243034	0.63368	gun1.102.M-Col0	0.00522502	0.900439	gun1.102.G-Col0	0.151195	0.492618	encodes a protein whose sequence is similar to 2-oxoglutarate-dependent dioxygenase	protein_coding	0
AT1G04353-AT1G05220	gun1.102.W-Col0	0.417522	1.81145	gun1.102.M-Col0	0.316735	2.21986	gun1.102.G-Col0	0.905372	0.486523	#N/A	#N/A	#N/A
AT1G04360	gun1.102.W-Col0	0.417209	-0.249192	gun1.102.M-Col0	0.0549858	-0.680846	gun1.102.G-Col0	0.35779	-0.377347	RING/U-box superfamily protein; FUNCTIONS IN: zinc ion binding; EXPRESSED IN: hypocotyl, root; CONTAINS InterPro DOMAIN/s: Zinc finger, RING-type (InterPro:IPR001841), Zinc finger, C3HC4 RING-type (InterPro:IPR018957); BEST Arabidopsis thaliana protein match is: RING/U-box superfamily protein (TAIR:AT5G43420.1)	protein_coding	ARABIDOPSIS TOXICOS EN LEVADURA 1 (ATL1)
AT1G04390	gun1.102.W-Col0	0.233678	0.512097	gun1.102.M-Col0	0.323304	0.453013	gun1.102.G-Col0	0.821839	0.159397	BTB/POZ domain-containing protein; CONTAINS InterPro DOMAIN/s: BTB/POZ (InterPro:IPR013069), BTB/POZ fold (InterPro:IPR011333), Kelch related (InterPro:IPR013089), BTB/POZ-like (InterPro:IPR000210)	protein_coding	0
AT1G04393-AT1G05570	gun1.102.W-Col0	0.073047	-0.457251	gun1.102.M-Col0	0.0570704	-0.505569	gun1.102.G-Col0	0.0475796	-0.66382	#N/A	#N/A	#N/A
AT1G04400	gun1.102.W-Col0	0.602895	-0.128275	gun1.102.M-Col0	0.0959584	-0.401376	gun1.102.G-Col0	0.104447	-0.484403	Blue light receptor mediating blue-light regulated cotyledon expansion and flowering time. Positive regulator of the flowering-time gene CONSTANS. This gene possesses a light-induced CNT2 N-terminal homodimerisation domain.Involved in blue-light induced stomatal opening. Involved in triggering chromatin decondensation. An 80-residue motif (NC80) is sufficient to confer CRY2's physiological functi…	protein_coding	(ATCRY2); (PHH1);CRYPTOCHROME 2 (CRY2); (FHA); (AT-PHH1)
AT1G04410	gun1.102.W-Col0	0.875947	0.0460916	gun1.102.M-Col0	0.896513	-0.0394951	gun1.102.G-Col0	0.938365	-0.0326445	predicted to encode a cytosolic malate dehydrogenase.	protein_coding	CYTOSOLIC-NAD-DEPENDENT MALATE DEHYDROGENASE 1 (c-NAD-MDH1)
AT1G04420	gun1.102.W-Col0	0.626568	-0.132259	gun1.102.M-Col0	0.699276	0.107446	gun1.102.G-Col0	0.241883	0.371562	NAD(P)-linked oxidoreductase superfamily protein; FUNCTIONS IN: oxidoreductase activity, aldo-keto reductase activity; INVOLVED IN: oxidation reduction; LOCATED IN: chloroplast, chloroplast stroma, chloroplast envelope; EXPRESSED IN: 23 plant structures; EXPRESSED DURING: 13 growth stages; CONTAINS InterPro DOMAIN/s: Aldo/keto reductase (InterPro:IPR001395); BEST Arabidopsis thaliana protein matc…	protein_coding	0
AT1G04423-AT1G05780	gun1.102.W-Col0	0.884855	-0.218254	gun1.102.M-Col0	0.730911	-0.546617	gun1.102.G-Col0	0.739286	0.594085	#N/A	#N/A	#N/A
AT1G04425	gun1.102.W-Col0	0.202629	-1.49564	gun1.102.M-Col0	0.508792	-0.775093	gun1.102.G-Col0	0.806907	0.344515	other RNA	other_rna	0
AT1G04430	gun1.102.W-Col0	0.892548	0.0408222	gun1.102.M-Col0	0.0941638	0.452376	gun1.102.G-Col0	0.0761902	0.59646	S-adenosyl-L-methionine-dependent methyltransferases superfamily protein; INVOLVED IN: biological_process unknown; LOCATED IN: Golgi apparatus, plasma membrane; EXPRESSED IN: 26 plant structures; EXPRESSED DURING: 15 growth stages; CONTAINS InterPro DOMAIN/s: Protein of unknown function DUF248, methyltransferase putative (InterPro:IPR004159); BEST Arabidopsis thaliana protein match is: S-adenosyl…	protein_coding	0
AT1G04440	gun1.102.W-Col0	0.240184	-0.267228	gun1.102.M-Col0	0.466782	-0.172258	gun1.102.G-Col0	0.461598	-0.215933	casein kinase like 13 (CKL13); FUNCTIONS IN: protein serine/threonine kinase activity, protein kinase activity, kinase activity, ATP binding; INVOLVED IN: protein amino acid phosphorylation; LOCATED IN: cellular_component unknown; EXPRESSED IN: 22 plant structures; EXPRESSED DURING: 12 growth stages; CONTAINS InterPro DOMAIN/s: Protein kinase, ATP binding site (InterPro:IPR017441), Protein kinase…	protein_coding	CASEIN KINASE LIKE 13 (CKL13)
AT1G04463	gun1.102.W-Col0	0.194816	1.27622	gun1.102.M-Col0	0.0719618	1.82396	gun1.102.G-Col0	0.170748	1.68958	#N/A	#N/A	#N/A
AT1G04480	gun1.102.W-Col0	0.469164	1.55444	gun1.102.M-Col0	0.620411	1.15257	gun1.102.G-Col0	0.272009	2.72173	Ribosomal protein L14p/L23e family protein; FUNCTIONS IN: structural constituent of ribosome; INVOLVED IN: translation; LOCATED IN: ribosome, intracellular; EXPRESSED IN: 24 plant structures; EXPRESSED DURING: 15 growth stages; CONTAINS InterPro DOMAIN/s: Ribosomal protein L14b/L23e (InterPro:IPR000218), Ribosomal protein L14 conserved site (InterPro:IPR019972); BEST Arabidopsis thaliana protein …	protein_coding	0
AT1G04490	gun1.102.W-Col0	0.7152	0.552341	gun1.102.M-Col0	0.495315	0.984086	gun1.102.G-Col0	0.140907	2.30128	Protein of unknown function (DUF3527); CONTAINS InterPro DOMAIN/s: Protein of unknown function DUF3527 (InterPro:IPR021916); BEST Arabidopsis thaliana protein match is: Protein of unknown function (DUF3527) (TAIR:AT2G33360.2)	protein_coding	0
AT1G04510	gun1.102.W-Col0	0.117998	0.380903	gun1.102.M-Col0	0.106037	0.404164	gun1.102.G-Col0	0.157851	0.429784	Encodes MAC3A, a U-box proteins with homology to the yeast and human E3 ubiquitin ligase Prp19. Associated with the MOS4-Associated Complex (MAC). Involved in plant innate immunity.	protein_coding	MOS4-ASSOCIATED COMPLEX 3A (MAC3A)
AT1G04513	gun1.102.W-Col0	0.960952	-0.0417983	gun1.102.M-Col0	0.92166	0.0895987	gun1.102.G-Col0	0.531195	-0.717577	#N/A	#N/A	#N/A
AT1G04520	gun1.102.W-Col0	0.967433	0.022081	gun1.102.M-Col0	0.400488	0.391495	gun1.102.G-Col0	0.0565512	1.05994	Encodes a plasmodesmal protein that may be involved in the intercellular movement of molecules through the plasmodesmata.	protein_coding	PLASMODESMATA-LOCATED PROTEIN 2 (PDLP2)
AT1G04530	gun1.102.W-Col0	0.064515	0.496218	gun1.102.M-Col0	0.0211429	0.677065	gun1.102.G-Col0	0.146544	0.491974	Encodes one of the 36 carboxylate clamp (CC)-tetratricopeptide repeat (TPR) proteins (Prasad 2010, Pubmed ID: 20856808) with potential to interact with Hsp90/Hsp70 as co-chaperones.	protein_coding	TETRATRICOPEPTIDE REPEAT 4 (TPR4)
AT1G04550	gun1.102.W-Col0	0.0980903	0.610382	gun1.102.M-Col0	0.807477	0.109852	gun1.102.G-Col0	0.811092	-0.151885	IAA12/BDL plays a role in auxin-mediated processes of apical-basal patterning in the embryo. bdl mutants lack a primary root meristem	protein_coding	INDOLE-3-ACETIC ACID INDUCIBLE 12 (IAA12);BODENLOS (BDL)
AT1G04555	gun1.102.W-Col0	0.474951	-0.809044	gun1.102.M-Col0	0.78921	-0.320633	gun1.102.G-Col0	0.676151	-0.666732	unknown protein; FUNCTIONS IN: molecular_function unknown; INVOLVED IN: biological_process unknown; LOCATED IN: cellular_component unknown; BEST Arabidopsis thaliana protein match is: unknown protein (TAIR:AT4G33380.1)	protein_coding	0
AT1G04563-AT1G07119-AT1G07130	gun1.102.W-Col0	0.0913372	0.888677	gun1.102.M-Col0	0.569369	0.343237	gun1.102.G-Col0	0.795817	-0.244957	#N/A	#N/A	#N/A
AT1G04570	gun1.102.W-Col0	0.0962476	3.56407	gun1.102.M-Col0	0.0303685	4.86132	gun1.102.G-Col0	0.116327	4.15702	Major facilitator superfamily protein; FUNCTIONS IN: transporter activity; INVOLVED IN: transport; LOCATED IN: chloroplast, membrane; CONTAINS InterPro DOMAIN/s: Biopterin transport-related protein BT1 (InterPro:IPR004324), Major facilitator superfamily, general substrate transporter (InterPro:IPR016196); BEST Arabidopsis thaliana protein match is: Major facilitator superfamily protein (TAIR:AT2G…	protein_coding	0
AT1G04590	gun1.102.W-Col0	0.603532	-0.294049	gun1.102.M-Col0	0.576349	-0.336897	gun1.102.G-Col0	0.989065	-0.0155581	BEST Arabidopsis thaliana protein match is: Pentatricopeptide repeat (PPR) superfamily protein (TAIR:AT4G18975.4)	protein_coding	0
AT1G04600	gun1.102.W-Col0	0.48405	-0.858221	gun1.102.M-Col0	0.665876	-0.564897	gun1.102.G-Col0	0.409082	-1.49807	member of Myosin-like proteins	protein_coding	MYOSIN XI A (XIA); (ATXIA)
AT1G04610	gun1.102.W-Col0	0.924625	-0.0405565	gun1.102.M-Col0	0.587325	-0.230446	gun1.102.G-Col0	0.144502	-0.823964	YUCCA 3 (YUC3); FUNCTIONS IN: NADP or NADPH binding, oxidoreductase activity, FAD binding, flavin-containing monooxygenase activity; INVOLVED IN: auxin biosynthetic process; EXPRESSED IN: 11 plant structures; EXPRESSED DURING: 4 anthesis, C globular stage, petal differentiation and expansion stage, D bilateral stage; CONTAINS InterPro DOMAIN/s: Pyridine nucleotide-disulphide oxidoreductase, class…	protein_coding	YUCCA 3 (YUC3)
AT1G04620	gun1.102.W-Col0	0.137903	-0.674774	gun1.102.M-Col0	0.167584	-0.681127	gun1.102.G-Col0	0.425286	0.426286	Encodes a 7-hydroxymethyl chlorophyll a reductase, an enzyme of the chlorophyll cycle that converts 7-hydroxymethyl chlorophyll a to chlorophyll a.	protein_coding	7-HYDROXYMETHYL CHLOROPHYLL A (HMCHL) REDUCTASE (HCAR)
AT1G04630	gun1.102.W-Col0	0.553505	-0.326441	gun1.102.M-Col0	0.0628898	-1.26442	gun1.102.G-Col0	0.236628	-0.915563	maternal effect embryo arrest 4 (MEE4); CONTAINS InterPro DOMAIN/s: GRIM-19 (InterPro:IPR009346); BEST Arabidopsis thaliana protein match is: GRIM-19 protein (TAIR:AT2G33220.1)	protein_coding	MATERNAL EFFECT EMBRYO ARREST 4 (MEE4)
AT1G04635	gun1.102.W-Col0	0.601708	-0.41621	gun1.102.M-Col0	0.39623	-0.76339	gun1.102.G-Col0	0.657801	-0.513536	EMBRYO DEFECTIVE 1687 (EMB1687); FUNCTIONS IN: ribonuclease activity, ribonuclease P activity; INVOLVED IN: tRNA processing, embryo development ending in seed dormancy; LOCATED IN: vacuole; CONTAINS InterPro DOMAIN/s: Ribonuclease P-related (InterPro:IPR002759)	protein_coding	EMBRYO DEFECTIVE 1687 (EMB1687);A. THALIANA HOMOLOG OF YEAST POP5 (POP5); (ATPOP5)
AT1G04640	gun1.102.W-Col0	0.00876324	1.30298	gun1.102.M-Col0	0.0405258	1.01665	gun1.102.G-Col0	0.469875	0.458816	Lipoyltransferase, located in mitochondria but not found in chloroplasts	protein_coding	LIPOYLTRANSFERASE 2 (LIP2)
AT1G04643	gun1.102.W-Col0	0.748623	0.564472	gun1.102.M-Col0	0.532331	1.03935	gun1.102.G-Col0	0.870713	0.44069	#N/A	#N/A	#N/A
AT1G04650	gun1.102.W-Col0	0.938175	0.041954	gun1.102.M-Col0	0.152582	0.664958	gun1.102.G-Col0	0.708331	0.252581	unknown protein	protein_coding	0
AT1G04660	gun1.102.W-Col0	0.00309686	-5.00307	gun1.102.M-Col0	0.00706186	-4.58471	gun1.102.G-Col0	0.0309594	-3.43122	glycine-rich protein; FUNCTIONS IN: molecular_function unknown; INVOLVED IN: biological_process unknown; LOCATED IN: endomembrane system; EXPRESSED IN: 8 plant structures; EXPRESSED DURING: 4 anthesis, F mature embryo stage, petal differentiation and expansion stage, E expanded cotyledon stage, D bilateral stage	protein_coding	0
AT1G04680	gun1.102.W-Col0	0.0119272	0.683583	gun1.102.M-Col0	0.0532299	0.505799	gun1.102.G-Col0	0.0899693	0.535546	Pectin lyase-like superfamily protein; FUNCTIONS IN: lyase activity, pectate lyase activity; INVOLVED IN: biological_process unknown; LOCATED IN: membrane; EXPRESSED IN: 23 plant structures; EXPRESSED DURING: 13 growth stages; CONTAINS InterPro DOMAIN/s: Pectin lyase fold/virulence factor (InterPro:IPR011050), AmbAllergen (InterPro:IPR018082), Pectate lyase/Amb allergen (InterPro:IPR002022), Pect…	protein_coding	0
AT1G04690	gun1.102.W-Col0	0.222111	0.27296	gun1.102.M-Col0	0.219492	0.281986	gun1.102.G-Col0	0.406165	0.239193	potassium channel beta subunit 1 (KAB1); FUNCTIONS IN: oxidoreductase activity, potassium channel activity; INVOLVED IN: oxidation reduction, potassium ion transport, transmembrane transport; LOCATED IN: plasma membrane, membrane; EXPRESSED IN: 24 plant structures; EXPRESSED DURING: 14 growth stages; CONTAINS InterPro DOMAIN/s: Aldo/keto reductase (InterPro:IPR001395), Potassium channel, voltage-…	protein_coding	POTASSIUM CHANNEL BETA SUBUNIT 1 (KAB1); (KV-BETA1)
AT1G04700	gun1.102.W-Col0	0.00951101	-1.41387	gun1.102.M-Col0	0.0220551	-1.31519	gun1.102.G-Col0	0.398933	-0.49279	PB1 domain-containing protein tyrosine kinase; FUNCTIONS IN: protein serine/threonine/tyrosine kinase activity, protein kinase activity; INVOLVED IN: protein amino acid phosphorylation; LOCATED IN: cytosol; EXPRESSED IN: 22 plant structures; EXPRESSED DURING: 14 growth stages; CONTAINS InterPro DOMAIN/s: Octicosapeptide/Phox/Bem1p (InterPro:IPR000270), Protein kinase, ATP binding site (InterPro:I…	protein_coding	0
AT1G04710	gun1.102.W-Col0	0.762105	0.138788	gun1.102.M-Col0	0.456136	-0.357229	gun1.102.G-Col0	0.612545	-0.315117	EC2.3.1.16 thiolase. Its transcript levels change after inducing MUTE expression in a mute background.	protein_coding	3-KETO-ACYL-COA THIOLASE 1 (KAT1);PEROXISOMAL 3-KETOACYL-COA THIOLASE 4 (PKT4)
AT1G04730	gun1.102.W-Col0	0.38988	-0.409564	gun1.102.M-Col0	0.357272	-0.477732	gun1.102.G-Col0	0.228185	0.659008	Necessary for sister chromatid cohesion. Acts in synergy with ETG1.	protein_coding	CHROMOSOME TRANSMISSION FIDELITY 18 (CTF18)
AT1G04733-AT1G09800	gun1.102.W-Col0	0.576513	1.02045	gun1.102.M-Col0	0.614096	0.963591	gun1.102.G-Col0	0.725911	-1.17586	#N/A	#N/A	#N/A
AT1G04750	gun1.102.W-Col0	0.421672	-0.206632	gun1.102.M-Col0	0.236778	-0.313389	gun1.102.G-Col0	0.546387	-0.205078	Encodes vesicle-associated membrane protein 7B (VAMP7B, or VAMP721). Required for cell plate formation.VAMP721 interacts with KAT1 and KC1 K+ channels, affects channel gating and suppresses the K+ current within the physiological voltage range.	protein_coding	VESICLE-ASSOCIATED MEMBRANE PROTEIN 7B (VAMP7B);VESICLE-ASSOCIATED MEMBRANE PROTEIN 721 (VAMP721); (ATVAMP721); (AT VAMP7B)
AT1G04760	gun1.102.W-Col0	0.359364	-0.828276	gun1.102.M-Col0	0.942165	-0.0765441	gun1.102.G-Col0	0.285863	0.991775	member of Synaptobrevin -like protein family	protein_coding	VESICLE-ASSOCIATED MEMBRANE PROTEIN 726 (ATVAMP726);VESICLE-ASSOCIATED MEMBRANE PROTEIN 726 (VAMP726)
AT1G04770	gun1.102.W-Col0	0.760375	0.318477	gun1.102.M-Col0	0.719535	-0.433788	gun1.102.G-Col0	0.985983	-0.0382481	Tetratricopeptide repeat (TPR)-like superfamily protein; FUNCTIONS IN: binding; INVOLVED IN: biological_process unknown; EXPRESSED IN: 23 plant structures; EXPRESSED DURING: 13 growth stages; CONTAINS InterPro DOMAIN/s: Tetratricopeptide TPR-1 (InterPro:IPR001440), Tetratricopeptide-like helical (InterPro:IPR011990), Tetratricopeptide repeat-containing (InterPro:IPR013026), Tetratricopeptide repe…	protein_coding	SULFUR DEFICIENCY INDUCED 2 (SD!2)
AT1G04780	gun1.102.W-Col0	0.215625	-0.409867	gun1.102.M-Col0	0.0905034	-0.598748	gun1.102.G-Col0	0.188069	-0.56459	Ankyrin repeat family protein; FUNCTIONS IN: molecular_function unknown; INVOLVED IN: biological_process unknown; LOCATED IN: plasma membrane; EXPRESSED IN: 24 plant structures; EXPRESSED DURING: 13 growth stages; CONTAINS InterPro DOMAIN/s: Ankyrin repeat-containing domain (InterPro:IPR020683), Protein of unknown function DUF3424 (InterPro:IPR021832), Ankyrin repeat (InterPro:IPR002110); BEST Ar…	protein_coding	0
AT1G04790	gun1.102.W-Col0	0.52636	-0.161465	gun1.102.M-Col0	0.689181	-0.108435	gun1.102.G-Col0	0.352386	-0.303013	RING/U-box superfamily protein; FUNCTIONS IN: zinc ion binding; EXPRESSED IN: 24 plant structures; EXPRESSED DURING: 15 growth stages; CONTAINS InterPro DOMAIN/s: Zinc finger, RING-type (InterPro:IPR001841), Zinc finger, C3HC4 RING-type (InterPro:IPR018957); BEST Arabidopsis thaliana protein match is: RING/U-box superfamily protein (TAIR:AT3G55530.1)	protein_coding	0
AT1G04800	gun1.102.W-Col0	0.0120745	-1.65479	gun1.102.M-Col0	0.0126706	-1.75363	gun1.102.G-Col0	0.0946942	-1.27324	glycine-rich protein; FUNCTIONS IN: molecular_function unknown; INVOLVED IN: N-terminal protein myristoylation; LOCATED IN: endomembrane system; EXPRESSED IN: 17 plant structures; EXPRESSED DURING: 12 growth stages	protein_coding	0
AT1G04810	gun1.102.W-Col0	0.00067843	0.899863	gun1.102.M-Col0	0.0381532	0.457165	gun1.102.G-Col0	0.910763	0.0375268	26S proteasome regulatory complex, non-ATPase subcomplex, Rpn2/Psmd1 subunit; FUNCTIONS IN: enzyme regulator activity, binding; INVOLVED IN: protein catabolic process, ubiquitin-dependent protein catabolic process; LOCATED IN: proteasome regulatory particle, base subcomplex, proteasome complex, nucleus, plasma membrane; EXPRESSED IN: 23 plant structures; EXPRESSED DURING: 13 growth stages; CONTAI…	protein_coding	0
AT1G04820	gun1.102.W-Col0	0.763795	-0.0859605	gun1.102.M-Col0	0.90056	0.038598	gun1.102.G-Col0	0.131066	0.486802	Encodes an alpha tubulin isoform that is expressed in roots, leaves and flowers.	protein_coding	TUBULIN ALPHA-4 CHAIN (TUA4);TORTIFOLIA 2 (TOR2)
AT1G04830	gun1.102.W-Col0	0.231629	0.308871	gun1.102.M-Col0	0.571797	0.159431	gun1.102.G-Col0	0.863824	-0.0746104	Ypt/Rab-GAP domain of gyp1p superfamily protein; FUNCTIONS IN: RAB GTPase activator activity; INVOLVED IN: regulation of Rab GTPase activity; LOCATED IN: intracellular; EXPRESSED IN: 24 plant structures; EXPRESSED DURING: 15 growth stages; CONTAINS InterPro DOMAIN/s: RabGAP/TBC (InterPro:IPR000195); BEST Arabidopsis thaliana protein match is: Ypt/Rab-GAP domain of gyp1p superfamily protein (TAIR:…	protein_coding	0
AT1G04840	gun1.102.W-Col0	0.523316	0.608566	gun1.102.M-Col0	0.453064	0.737191	gun1.102.G-Col0	0.545946	0.755976	Tetratricopeptide repeat (TPR)-like superfamily protein; CONTAINS InterPro DOMAIN/s: Pentatricopeptide repeat (InterPro:IPR002885); BEST Arabidopsis thaliana protein match is: Tetratricopeptide repeat (TPR)-like superfamily protein (TAIR:AT1G74630.1)	protein_coding	0
AT1G04850	gun1.102.W-Col0	0.196553	-0.57536	gun1.102.M-Col0	0.118237	-0.762431	gun1.102.G-Col0	0.462259	-0.434936	ubiquitin-associated (UBA)/TS-N domain-containing protein; FUNCTIONS IN: zinc ion binding; INVOLVED IN: biological_process unknown; LOCATED IN: intracellular; EXPRESSED IN: 24 plant structures; EXPRESSED DURING: 13 growth stages; CONTAINS InterPro DOMAIN/s: Zinc finger, C2H2-like (InterPro:IPR015880), Ubiquitin-associated/translation elongation factor EF1B, N-terminal (InterPro:IPR000449), Ubiqui…	protein_coding	0
AT1G04860	gun1.102.W-Col0	0.853107	0.0455453	gun1.102.M-Col0	0.227038	0.266185	gun1.102.G-Col0	0.683176	-0.126023	Encodes a ubiquitin-specific protease.	protein_coding	UBIQUITIN-SPECIFIC PROTEASE 2 (UBP2); (ATUBP2)
AT1G04870	gun1.102.W-Col0	0.934945	0.0297697	gun1.102.M-Col0	0.80198	-0.090887	gun1.102.G-Col0	0.867507	0.0844368	Encodes a type I protein arginine methyltransferase based on the At1g04870.2 gene model. PRMT10 can catalyze the asymmetric dimethylation of arginine 3 on histone 4 and can also methylate myelin basic protein in vitro. Mutants lacking PRMT10 flower late due to defects in the autonomous pathway and they have elevated levels of FLC transcripts.	protein_coding	PROTEIN ARGININE METHYLTRANSFERASE 10 (PRMT10); (ATPRMT10)
AT1G04880	gun1.102.W-Col0	0.0815943	3.38807	gun1.102.M-Col0	0.462015	1.65016	gun1.102.G-Col0	0.352386	2.40276	Encodes a ARID-HMG DNA-binding protein that functions in pollen tube growth through the regulation of gene expression by interacting with the transcription factors AGL66 and AGL104.	protein_coding	ARID-HMG DNA-BINDING PROTEIN 15 (AtHMGB15);ARID-HMG DNA-BINDING PROTEIN 15 (HMGBD15)
AT1G04887-AT1G11780	gun1.102.W-Col0	0.781838	-0.524459	gun1.102.M-Col0	0.784161	0.477831	gun1.102.G-Col0	0.864392	0.434353	#N/A	#N/A	#N/A
AT1G04900	gun1.102.W-Col0	0.448448	-0.382544	gun1.102.M-Col0	0.112701	-0.934343	gun1.102.G-Col0	0.989657	0.0135021	Protein of unknown function (DUF185); CONTAINS InterPro DOMAIN/s: Protein of unknown function DUF185 (InterPro:IPR003788)	protein_coding	0
AT1G04910	gun1.102.W-Col0	0.107121	-0.400001	gun1.102.M-Col0	0.0127799	-0.744932	gun1.102.G-Col0	0.843433	-0.075492	O-fucosyltransferase family protein; CONTAINS InterPro DOMAIN/s: GDP-fucose protein O-fucosyltransferase (InterPro:IPR019378); BEST Arabidopsis thaliana protein match is: O-fucosyltransferase family protein (TAIR:AT1G22460.1)	protein_coding	0
AT1G04920	gun1.102.W-Col0	0.674608	0.24225	gun1.102.M-Col0	0.519587	0.372943	gun1.102.G-Col0	0.937655	-0.078735	Encodes a protein with putative sucrose-phosphate synthase activity.	protein_coding	SUCROSE PHOSPHATE SYNTHASE 3F (ATSPS3F);SUCROSE PHOSPHATE SYNTHASE 3F (SPS3F)
AT1G04930	gun1.102.W-Col0	0.393164	-0.351976	gun1.102.M-Col0	0.855455	0.0850072	gun1.102.G-Col0	0.816301	-0.148303	hydroxyproline-rich glycoprotein family protein; LOCATED IN: chloroplast; EXPRESSED IN: 14 plant structures; EXPRESSED DURING: 4 anthesis, F mature embryo stage, petal differentiation and expansion stage, E expanded cotyledon stage, D bilateral stage; BEST Arabidopsis thaliana protein match is: proline-rich family protein (TAIR:AT2G32840.1).	protein_coding	0
AT1G04933-AT1G12140	gun1.102.W-Col0	0.331141	0.988278	gun1.102.M-Col0	0.299194	1.09795	gun1.102.G-Col0	0.983429	0.049754	#N/A	#N/A	#N/A
AT1G04940	gun1.102.W-Col0	0.617639	1.89926	gun1.102.M-Col0	0.688641	-2.54392	gun1.102.G-Col0	0.88705	-1.18162	Tic20 is believed to function as a component of the protein-conducting channel at the inner envelope membrane. Genes AT1G04940 and AT1G04945 were switched for the TAIR7 genome release to give consistency with MIPs annotation. The Arabidopsis genome encodes four Tic20 homologous proteins, AT1G04940(Tic20-I), AT2G47840(Tic20-II), AT4G03320(Tic20-IV) and AT5G55710(Tic20-V).	protein_coding	TRANSLOCON AT THE INNER ENVELOPE MEMBRANE OF CHLOROPLASTS 20-I (Tic20-I);TRANSLOCON AT THE INNER ENVELOPE MEMBRANE OF CHLOROPLASTS 20 (TIC20);TRANSLOCON AT THE INNER ENVELOPE MEMBRANE OF CHLOROPLASTS 20 (atTIC20);TRANSLOCON AT THE INNER ENVELOPE MEMBRANE OF CHLOROPLASTS 20-I (AtTic20-I)
AT1G04940-AT1G04945	gun1.102.W-Col0	0.314425	0.427933	gun1.102.M-Col0	0.033002	0.964881	gun1.102.G-Col0	0.216846	0.659306	#N/A	#N/A	#N/A
AT1G04945	gun1.102.W-Col0	0.773181	-0.130182	gun1.102.M-Col0	0.747587	0.146741	gun1.102.G-Col0	0.545574	0.324528	HIT-type Zinc finger family protein; FUNCTIONS IN: molecular_function unknown; INVOLVED IN: biological_process unknown; LOCATED IN: integral to membrane; EXPRESSED IN: 14 plant structures; EXPRESSED DURING: 6 growth stages; CONTAINS InterPro DOMAIN/s: Uncharacterised conserved protein ycf60 (InterPro:IPR019109), Zinc finger, HIT-type (InterPro:IPR007529); BEST Arabidopsis thaliana protein match i…	protein_coding	0
AT1G04950	gun1.102.W-Col0	0.0444192	-0.513265	gun1.102.M-Col0	0.0130179	-0.727291	gun1.102.G-Col0	0.0350798	-0.736739	Encodes one of two Arabidopsis proteins with significant similarity to the histone fold TBP-associated factor TAF6. Mutants are embryo lethal and transmission of the mutant allele through the male gametophyte is significantly reduced. This is due to reduced pollen tube growth of the mutant.	protein_coding	TATA BOX ASSOCIATED FACTOR II 59 (TAFII59);TBP-ASSOCIATED FACTOR 6 (TAF6); (ATTAF6);EMBRYO DEFECTIVE 2781 (EMB2781)
AT1G04960	gun1.102.W-Col0	0.446244	0.312045	gun1.102.M-Col0	0.611646	0.225846	gun1.102.G-Col0	0.850688	-0.129937	Protein of unknown function (DUF1664); FUNCTIONS IN: molecular_function unknown; INVOLVED IN: biological_process unknown; LOCATED IN: endomembrane system; EXPRESSED IN: 22 plant structures; EXPRESSED DURING: 13 growth stages; CONTAINS InterPro DOMAIN/s: Protein of unknown function DUF1664 (InterPro:IPR012458); BEST Arabidopsis thaliana protein match is: Protein of unknown function (DUF1664) (TAIR…	protein_coding	0
AT1G04970	gun1.102.W-Col0	0.77814	0.0885282	gun1.102.M-Col0	0.236066	0.343191	gun1.102.G-Col0	0.731127	0.141684	Encodes one of the two LBP/BPI related proteins (AT1G04970/LBR-1, AT3G20270/LBR-2) that bind to LPS directly and regulate PR1 expression.	protein_coding	(LBR-1)
AT1G04980	gun1.102.W-Col0	0.203757	0.456448	gun1.102.M-Col0	0.435162	0.306077	gun1.102.G-Col0	0.933447	0.0548454	Encodes a protein disulfide isomerase-like (PDIL) protein, a member of a multigene family within the thioredoxin (TRX) superfamily. Transcript levels for this gene are up-regulated in response to three different chemical inducers of ER stress (dithiothreitol, beta-mercaptoethanol, and tunicamycin). AtIRE1-2 does not appear to be required for this response, but the atbzip60 mutant has a diminished…	protein_coding	PDI-LIKE 2-2 (ATPDIL2-2);ARABIDOPSIS THALIANA PROTEIN DISULFIDE ISOMERASE 10 (ATPDI10);PROTEIN DISULFIDE ISOMERASE (PDI10);PDI-LIKE 2-2 (PDIL2-2)
AT1G04985	gun1.102.W-Col0	0.223387	-0.451791	gun1.102.M-Col0	0.26575	-0.438847	gun1.102.G-Col0	0.595211	-0.270566	unknown protein	protein_coding	0
AT1G04990	gun1.102.W-Col0	0.0340039	0.582736	gun1.102.M-Col0	0.387189	0.243641	gun1.102.G-Col0	0.798356	0.105389	Zinc finger C-x8-C-x5-C-x3-H type family protein; FUNCTIONS IN: zinc ion binding, nucleic acid binding; INVOLVED IN: biological_process unknown; LOCATED IN: cellular_component unknown; EXPRESSED IN: 24 plant structures; EXPRESSED DURING: 15 growth stages; CONTAINS InterPro DOMAIN/s: Zinc finger, CCCH-type (InterPro:IPR000571); BEST Arabidopsis thaliana protein match is: zinc finger nuclease 2 (TA…	protein_coding	0
AT1G05000	gun1.102.W-Col0	0.462185	0.263984	gun1.102.M-Col0	0.927147	0.0416057	gun1.102.G-Col0	0.885948	0.0850394	Encodes an atypical dual-speci&#64257;city phosphatase.	protein_coding	(AtPFA-DSP1);PLANT AND FUNGI ATYPICAL DUAL-SPECI&#64257;CITY PHOSPHATASE 1 (PFA-DSP1)
AT1G05010	gun1.102.W-Col0	0.00499172	-1.0779	gun1.102.M-Col0	0.0987793	-0.55949	gun1.102.G-Col0	0.473168	-0.300696	Encodes 1-aminocyclopropane-1-carboxylate oxidase	protein_coding	ETHYLENE-FORMING ENZYME (EFE); (EAT1);ETHYLENE FORMING ENZYME (ACO4)
AT1G05020	gun1.102.W-Col0	0.920775	-0.0393242	gun1.102.M-Col0	0.355946	-0.353945	gun1.102.G-Col0	0.065076	-1.01583	ENTH/ANTH/VHS superfamily protein; FUNCTIONS IN: phospholipid binding, clathrin binding, binding, phosphatidylinositol binding; INVOLVED IN: clathrin coat assembly; LOCATED IN: clathrin coat; EXPRESSED IN: 11 plant structures; EXPRESSED DURING: L mature pollen stage, M germinated pollen stage, 4 anthesis, petal differentiation and expansion stage, LP.08 eight leaves visible; CONTAINS InterPro DOM…	protein_coding	0
AT1G05030	gun1.102.W-Col0	0.955585	-0.0252577	gun1.102.M-Col0	0.668579	0.178411	gun1.102.G-Col0	0.282399	0.508367	Major facilitator superfamily protein; FUNCTIONS IN: carbohydrate transmembrane transporter activity, sugar:hydrogen symporter activity; INVOLVED IN: transport, transmembrane transport; LOCATED IN: mitochondrion, integral to membrane, membrane; EXPRESSED IN: 22 plant structures; EXPRESSED DURING: 13 growth stages; CONTAINS InterPro DOMAIN/s: Sugar transporter, conserved site (InterPro:IPR005829),…	protein_coding	0
AT1G05055	gun1.102.W-Col0	0.608302	-0.306659	gun1.102.M-Col0	0.462793	-0.467606	gun1.102.G-Col0	0.78576	-0.240379	Member of transcription factor TFIIH complex. Involved in transcription and DNA repair and interacts with AtXPD.	protein_coding	(ATGTF2H2);GENERAL TRANSCRIPTION FACTOR II H2 (GTF2H2)
AT1G05060	gun1.102.W-Col0	0.0567723	-1.1415	gun1.102.M-Col0	0.556849	-0.335687	gun1.102.G-Col0	0.832193	-0.173583	unknown protein	protein_coding	0
AT1G05061	gun1.102.W-Col0	0.850389	0.254172	gun1.102.M-Col0	0.504304	-1.05858	gun1.102.G-Col0	0.670972	-0.871223	Pseudogene of AT2G32630; pentatricopeptide (PPR) repeat-containing protein	pseudogene	0
AT1G05070	gun1.102.W-Col0	0.48935	0.364148	gun1.102.M-Col0	0.111763	0.82539	gun1.102.G-Col0	0.165996	0.876748	Protein of unknown function (DUF1068); CONTAINS InterPro DOMAIN/s: Protein of unknown function DUF1068 (InterPro:IPR010471); BEST Arabidopsis thaliana protein match is: Protein of unknown function (DUF1068) (TAIR:AT2G32580.1)	protein_coding	0
AT1G05087	gun1.102.W-Col0	0.0624384	-2.61641	gun1.102.M-Col0	0.926987	0.0940643	gun1.102.G-Col0	0.673584	-0.552833	#N/A	#N/A	#N/A
AT1G05087-AT1G05090	gun1.102.W-Col0	0.994442	-0.00571539	gun1.102.M-Col0	0.811899	-0.168599	gun1.102.G-Col0	0.995219	0.0091765	#N/A	#N/A	#N/A
AT1G05090	gun1.102.W-Col0	0.745013	-0.28734	gun1.102.M-Col0	0.509409	-0.621305	gun1.102.G-Col0	0.545619	-0.734851	dentin sialophosphoprotein-related; BEST Arabidopsis thaliana protein match is: dentin sialophosphoprotein-related (TAIR:AT4G20720.1)	protein_coding	0
AT1G05100	gun1.102.W-Col0	0.003402	4.40504	gun1.102.M-Col0	0.021435	3.33553	gun1.102.G-Col0	0.1175	2.69122	member of MEKK subfamily	protein_coding	MITOGEN-ACTIVATED PROTEIN KINASE KINASE KINASE 18 (MAPKKK18)
AT1G05120	gun1.102.W-Col0	0.0104062	-0.648714	gun1.102.M-Col0	0.145445	-0.341552	gun1.102.G-Col0	0.657609	-0.137812	Helicase protein with RING/U-box domain; FUNCTIONS IN: helicase activity, DNA binding, zinc ion binding, ATP binding, nucleic acid binding; EXPRESSED IN: 24 plant structures; EXPRESSED DURING: 15 growth stages; CONTAINS InterPro DOMAIN/s: Zinc finger, RING-type, conserved site (InterPro:IPR017907), Zinc finger, RING-type (InterPro:IPR001841), Zinc finger, C3HC4 RING-type (InterPro:IPR018957), DEA…	protein_coding	0
AT1G05135	gun1.102.W-Col0	0.555547	0.312325	gun1.102.M-Col0	0.211176	0.643378	gun1.102.G-Col0	0.958084	0.0508101	pseudogene of unknown protein	pseudogene	0
AT1G05140	gun1.102.W-Col0	0.0921959	0.449898	gun1.102.M-Col0	0.0282893	0.631528	gun1.102.G-Col0	0.423506	0.274733	Peptidase M50 family protein; FUNCTIONS IN: metalloendopeptidase activity; INVOLVED IN: proteolysis; LOCATED IN: chloroplast, plastid; EXPRESSED IN: 22 plant structures; EXPRESSED DURING: 13 growth stages; CONTAINS InterPro DOMAIN/s: Peptidase M50 (InterPro:IPR008915), PDZ/DHR/GLGF (InterPro:IPR001478), Peptidase M50, putative membrane-associated zinc metallopeptidase (InterPro:IPR004387); BEST A…	protein_coding	0
AT1G05150	gun1.102.W-Col0	0.156914	-0.414814	gun1.102.M-Col0	0.0548828	-0.611171	gun1.102.G-Col0	0.0526026	-0.778236	Calcium-binding tetratricopeptide family protein; FUNCTIONS IN: binding, zinc ion binding, calcium ion binding; INVOLVED IN: biological_process unknown; LOCATED IN: plasma membrane; EXPRESSED IN: 24 plant structures; EXPRESSED DURING: 13 growth stages; CONTAINS InterPro DOMAIN/s: Tetratricopeptide TPR-1 (InterPro:IPR001440), Tetratricopeptide-like helical (InterPro:IPR011990), EF-HAND 2 (InterPro…	protein_coding	0
AT1G05160	gun1.102.W-Col0	0.536793	-0.225573	gun1.102.M-Col0	0.862137	-0.0723377	gun1.102.G-Col0	0.871963	-0.092199	Encodes an ent-kaurenoic acid hydroxylase, a member of the CYP88A cytochrome p450 family.	protein_coding	CYTOCHROME P450, FAMILY 88, SUBFAMILY A, POLYPEPTIDE 3 (CYP88A3); (ATKAO1);ENT-KAURENOIC ACID OXYDASE 1 (KAO1)
AT1G05163-AT1G15405	gun1.102.W-Col0	0.406176	0.58922	gun1.102.M-Col0	0.186965	0.933152	gun1.102.G-Col0	0.483404	0.638836	#N/A	#N/A	#N/A
AT1G05170	gun1.102.W-Col0	0.0519763	0.788048	gun1.102.M-Col0	0.0116795	1.14363	gun1.102.G-Col0	0.15405	0.729191	Galactosyltransferase family protein; FUNCTIONS IN: transferase activity, transferring hexosyl groups, transferase activity, transferring glycosyl groups; INVOLVED IN: protein amino acid glycosylation; LOCATED IN: endomembrane system, membrane; EXPRESSED IN: 14 plant structures; EXPRESSED DURING: 4 anthesis, C globular stage, 4 leaf senescence stage, petal differentiation and expansion stage, E e…	protein_coding	0
AT1G05180	gun1.102.W-Col0	0.294964	0.300205	gun1.102.M-Col0	0.968594	0.0157331	gun1.102.G-Col0	0.82862	0.0984761	Encodes a subunit of the RUB1 activating enzyme that regulates the protein degradation activity of Skp1-Cullin-Fbox complexes, primarily, but not exclusively, affecting auxin responses. Acts alongside AS1 to exclude BP expression from leaves. Promotes degradation of the cytokinin response repressor ARR5.	protein_coding	AUXIN RESISTANT 1 (AXR1)
AT1G05183	gun1.102.W-Col0	0.0278589	4.31834	gun1.102.M-Col0	0.0149452	5.05608	gun1.102.G-Col0	0.191851	3.18783	#N/A	#N/A	#N/A
AT1G05187	gun1.102.W-Col0	0.149345	2.92078	gun1.102.M-Col0	0.312006	2.20658	gun1.102.G-Col0	0.516089	1.85947	#N/A	#N/A	#N/A
AT1G05190	gun1.102.W-Col0	0.0391964	-1.13822	gun1.102.M-Col0	0.0280397	-1.28918	gun1.102.G-Col0	0.324899	-0.64759	embryo defective 2394 (emb2394); FUNCTIONS IN: structural constituent of ribosome, rRNA binding; INVOLVED IN: translation, embryo development ending in seed dormancy; LOCATED IN: chloroplast stroma, chloroplast, large ribosomal subunit, membrane, chloroplast envelope; EXPRESSED IN: 24 plant structures; EXPRESSED DURING: 13 growth stages; CONTAINS InterPro DOMAIN/s: Ribosomal protein L6 (InterPro:…	protein_coding	EMBRYO DEFECTIVE 2394 (emb2394)
AT1G05200	gun1.102.W-Col0	0.615727	0.191262	gun1.102.M-Col0	0.0856144	0.632914	gun1.102.G-Col0	0.52821	0.297677	Encodes a putative glutamate receptor GLR3 with dual localization in plastid and plasma membrane.	protein_coding	GLUTAMATE RECEPTOR 3.4 (ATGLR3.4); (GLUR3);GLUTAMATE RECEPTOR 3.4 (GLR3.4)
AT1G05205	gun1.102.W-Col0	0.892842	0.0810286	gun1.102.M-Col0	0.297498	-0.680993	gun1.102.G-Col0	0.786033	-0.240117	unknown protein	protein_coding	0
AT1G05210	gun1.102.W-Col0	0.92212	-0.0538939	gun1.102.M-Col0	0.655076	-0.248129	gun1.102.G-Col0	0.476639	-0.500535	Transmembrane protein 97, predicted; FUNCTIONS IN: molecular_function unknown; INVOLVED IN: biological_process unknown; LOCATED IN: endomembrane system; EXPRESSED IN: 17 plant structures; EXPRESSED DURING: 11 growth stages; CONTAINS InterPro DOMAIN/s: Transmembrane protein 97, predicted (InterPro:IPR016964); BEST Arabidopsis thaliana protein match is: Transmembrane protein 97, predicted (TAIR:AT2…	protein_coding	0
AT1G05220	gun1.102.W-Col0	0.753653	0.942528	gun1.102.M-Col0	0.567704	1.60214	gun1.102.G-Col0	0.979167	-0.155345	Transmembrane protein 97, predicted; FUNCTIONS IN: molecular_function unknown; INVOLVED IN: biological_process unknown; LOCATED IN: endomembrane system; CONTAINS InterPro DOMAIN/s: Transmembrane protein 97, predicted (InterPro:IPR016964); BEST Arabidopsis thaliana protein match is: Transmembrane protein 97, predicted (TAIR:AT1G05210.1)	protein_coding	0
AT1G05230	gun1.102.W-Col0	0.543011	0.17187	gun1.102.M-Col0	0.0653156	0.521948	gun1.102.G-Col0	0.129875	0.518839	Encodes a homeobox-leucine zipper family protein belonging to the HD-ZIP IV family. Mutants have trichomes that appear glass-like under a dissecting microscope as compared to the wild-type trichomes. The mutations do not affect trichome growth or branch number.	protein_coding	HOMEODOMAIN GLABROUS 2 (HDG2)
AT1G05240	gun1.102.W-Col0	0.557446	2.50377	gun1.102.M-Col0	0.867028	-1.22427	gun1.102.G-Col0	0.848643	-2.17468	Peroxidase superfamily protein; FUNCTIONS IN: peroxidase activity, heme binding; INVOLVED IN: response to oxidative stress, oxidation reduction; LOCATED IN: plant-type cell wall; CONTAINS InterPro DOMAIN/s: Haem peroxidase (InterPro:IPR010255), Plant peroxidase (InterPro:IPR000823), Peroxidases heam-ligand binding site (InterPro:IPR019793), Peroxidase, active site (InterPro:IPR019794), Haem perox…	protein_coding	0
AT1G05250	gun1.102.W-Col0	0.9994	-0.00449072	gun1.102.M-Col0	0.378786	2.84213	gun1.102.G-Col0	0.479044	2.84184	Encodes a cationic cell-wall-bound peroxidase homolog that is involved in the lignification of cell walls.	protein_coding	(ATPRX1);PEROXIDASE 2 (PRX2)
AT1G05257-AT1G16720-AT1G16740	gun1.102.W-Col0	0.0436393	4.74551	gun1.102.M-Col0	0.0266718	5.4199	gun1.102.G-Col0	0.714748	1.38027	#N/A	#N/A	#N/A
AT1G05260	gun1.102.W-Col0	0.160746	0.386484	gun1.102.M-Col0	0.383266	0.248476	gun1.102.G-Col0	0.431243	0.27762	Encodes a cold-inducible cationic peroxidase that is involved in the stress response. In response to low temperature, RCI3 transcripts accumulate in the aerial part and in roots of etiolated seedlings but only in roots of light-grown seedlings. The mRNA is cell-to-cell mobile.	protein_coding	(RCI3A);RARE COLD INDUCIBLE GENE 3 (RCI3)
AT1G05270	gun1.102.W-Col0	0.449764	0.189412	gun1.102.M-Col0	0.486651	0.181136	gun1.102.G-Col0	0.345698	-0.312465	TraB family protein; CONTAINS InterPro DOMAIN/s: Pheromone shutdown-related, TraB (InterPro:IPR002816); BEST Arabidopsis thaliana protein match is: TraB family protein (TAIR:AT2G32340.1)	protein_coding	0
AT1G05273	gun1.102.W-Col0	0.247342	-1.75074	gun1.102.M-Col0	0.931889	0.124095	gun1.102.G-Col0	0.718926	0.565318	#N/A	#N/A	#N/A
AT1G05280	gun1.102.W-Col0	0.135244	1.18211	gun1.102.M-Col0	0.575135	0.515896	gun1.102.G-Col0	0.459426	0.80525	Protein of unknown function (DUF604); CONTAINS InterPro DOMAIN/s: Protein of unknown function DUF604 (InterPro:IPR006740); BEST Arabidopsis thaliana protein match is: Protein of unknown function (DUF604) (TAIR:AT4G15240.1)	protein_coding	0
AT1G05300	gun1.102.W-Col0	0.0321891	1.49372	gun1.102.M-Col0	0.0562852	1.37816	gun1.102.G-Col0	0.989013	0.0229446	member of Fe(II) transporter isolog family	protein_coding	ZINC TRANSPORTER 5 PRECURSOR (ZIP5)
AT1G05310	gun1.102.W-Col0	0.186683	-0.743538	gun1.102.M-Col0	0.768909	-0.180269	gun1.102.G-Col0	0.682549	-0.324393	Pectin lyase-like superfamily protein; FUNCTIONS IN: pectinesterase activity; INVOLVED IN: cell wall modification; LOCATED IN: endomembrane system, cell wall, plant-type cell wall; EXPRESSED IN: 12 plant structures; EXPRESSED DURING: 6 growth stages; CONTAINS InterPro DOMAIN/s: Pectinesterase, active site (InterPro:IPR018040), Pectin lyase fold/virulence factor (InterPro:IPR011050), Pectinesteras…	protein_coding	0
AT1G05320	gun1.102.W-Col0	0.00309938	-2.97765	gun1.102.M-Col0	0.0140476	-2.26412	gun1.102.G-Col0	0.277957	-0.823463	FUNCTIONS IN: molecular_function unknown; INVOLVED IN: biological_process unknown; LOCATED IN: cellular_component unknown; EXPRESSED IN: fruit, egg cell; CONTAINS InterPro DOMAIN/s: Prefoldin (InterPro:IPR009053); BEST Arabidopsis thaliana protein match is: unknown protein (TAIR:AT2G32240.1)	protein_coding	0
AT1G05333	gun1.102.W-Col0	0.817601	-1.01864	gun1.102.M-Col0	0.732082	1.21321	gun1.102.G-Col0	0.998138	0.0197714	#N/A	#N/A	#N/A
AT1G05333-AT1G17820	gun1.102.W-Col0	0.687802	0.314953	gun1.102.M-Col0	0.434927	0.589062	gun1.102.G-Col0	0.374556	-1.06614	#N/A	#N/A	#N/A
AT1G05340	gun1.102.W-Col0	0.00169244	1.00501	gun1.102.M-Col0	0.00858364	0.821808	gun1.102.G-Col0	0.8362	0.0893211	unknown protein; FUNCTIONS IN: molecular_function unknown; INVOLVED IN: biological_process unknown; LOCATED IN: chloroplast; EXPRESSED IN: 14 plant structures; EXPRESSED DURING: 7 growth stages; BEST Arabidopsis thaliana protein match is: unknown protein (TAIR:AT2G32210.1)	protein_coding	0
AT1G05350	gun1.102.W-Col0	0.875655	-0.0526401	gun1.102.M-Col0	0.322157	0.295329	gun1.102.G-Col0	0.616315	0.198887	NAD(P)-binding Rossmann-fold superfamily protein; FUNCTIONS IN: binding, oxidoreductase activity, acting on the CH-OH group of donors, NAD or NADP as acceptor, catalytic activity, cofactor binding; INVOLVED IN: metabolic process; LOCATED IN: cellular_component unknown; EXPRESSED IN: 24 plant structures; EXPRESSED DURING: 15 growth stages; CONTAINS InterPro DOMAIN/s: D-isomer specific 2-hydroxyaci…	protein_coding	0
AT1G05360	gun1.102.W-Col0	0.318323	0.57427	gun1.102.M-Col0	0.257783	0.675757	gun1.102.G-Col0	0.29771	0.766428	KMS2 encode a endoplasmic reticulum protein involved in the early secretory pathway.	protein_coding	KILLING ME SLOWLY 2 (KMS2)
AT1G05370	gun1.102.W-Col0	0.0357779	-1.29426	gun1.102.M-Col0	0.0493444	-1.37906	gun1.102.G-Col0	0.192859	-1.00917	Sec14p-like phosphatidylinositol transfer family protein; CONTAINS InterPro DOMAIN/s: Cellular retinaldehyde-binding/triple function, C-terminal (InterPro:IPR001251), Phosphatidylinositol transfer protein-like, N-terminal (InterPro:IPR011074); BEST Arabidopsis thaliana protein match is: Sec14p-like phosphatidylinositol transfer family protein (TAIR:AT3G22410.1)	protein_coding	0
AT1G05380	gun1.102.W-Col0	0.0802188	-0.452206	gun1.102.M-Col0	0.0985027	-0.440816	gun1.102.G-Col0	0.445537	-0.249777	Acyl-CoA N-acyltransferase with RING/FYVE/PHD-type zinc finger protein; CONTAINS InterPro DOMAIN/s: Zinc finger, PHD-type (InterPro:IPR001965), Zinc finger, FYVE/PHD-type (InterPro:IPR011011), Acyl-CoA N-acyltransferase (InterPro:IPR016181), Zinc finger, PHD-finger (InterPro:IPR019787); BEST Arabidopsis thaliana protein match is: Acyl-CoA N-acyltransferase with RING/FYVE/PHD-type zinc finger prot…	protein_coding	0
AT1G05385	gun1.102.W-Col0	0.262811	0.629244	gun1.102.M-Col0	0.970841	0.0311328	gun1.102.G-Col0	0.221293	-1.26625	Encodes a Psb27 homolog involved in photosystem II biogenesis.	protein_coding	LOW PSII ACCUMULATION 19 (LPA19); (Psb27-H1)
AT1G05400	gun1.102.W-Col0	0.655133	0.474835	gun1.102.M-Col0	0.967218	-0.0611739	gun1.102.G-Col0	0.449019	-1.37802	unknown protein; BEST Arabidopsis thaliana protein match is: unknown protein (TAIR:AT1G06810.1)	protein_coding	0
AT1G05410	gun1.102.W-Col0	0.3363	-0.326758	gun1.102.M-Col0	0.493207	0.237635	gun1.102.G-Col0	0.966253	-0.0265221	Protein of unknown function (DUF1423); CONTAINS InterPro DOMAIN/s: Protein of unknown function DUF1423, plant (InterPro:IPR004082); BEST Arabidopsis thaliana protein match is: unknown protein (TAIR:AT4G14840.1)	protein_coding	0
AT1G05417-AT1G05423-AT1G05427-AT1G05433-AT1G18745	gun1.102.W-Col0	0.572311	-0.583596	gun1.102.M-Col0	0.128913	-2.38631	gun1.102.G-Col0	0.952007	-0.104835	#N/A	#N/A	#N/A
AT1G05420	gun1.102.W-Col0	0.884855	0.129593	gun1.102.M-Col0	0.756914	0.275185	gun1.102.G-Col0	0.838709	0.253245	ovate family protein 12 (OFP12); CONTAINS InterPro DOMAIN/s: Protein of unknown function DUF623 (InterPro:IPR006458); BEST Arabidopsis thaliana protein match is: ovate family protein 16 (TAIR:AT2G32100.1)	protein_coding	ARABIDOPSIS THALIANA OVATE FAMILY PROTEIN 12 (ATOFP12);OVATE FAMILY PROTEIN 12 (OFP12)
AT1G05430	gun1.102.W-Col0	0.621954	-0.161921	gun1.102.M-Col0	0.792664	0.0919361	gun1.102.G-Col0	0.329081	0.376398	unknown protein	protein_coding	0
AT1G05440	gun1.102.W-Col0	0.687012	0.455841	gun1.102.M-Col0	0.430349	-1.10705	gun1.102.G-Col0	0.745723	0.51101	C-8 sterol isomerases; FUNCTIONS IN: C-8 sterol isomerase activity; INVOLVED IN: ergosterol biosynthetic process; LOCATED IN: endoplasmic reticulum; EXPRESSED IN: 14 plant structures; EXPRESSED DURING: 7 growth stages; CONTAINS InterPro DOMAIN/s: ERG2/sigma1 receptor-like (InterPro:IPR006716)	protein_coding	0
AT1G05450	gun1.102.W-Col0	0.0151195	2.06006	gun1.102.M-Col0	0.418949	-0.964697	gun1.102.G-Col0	0.797781	0.360308	Encodes a Protease inhibitor/seed storage/LTP family protein	protein_coding	0
AT1G05460	gun1.102.W-Col0	0.104508	-0.592433	gun1.102.M-Col0	0.0803551	-0.704275	gun1.102.G-Col0	0.368834	-0.428641	Encodes a protein with similarity to RNA helicases. Mutants are defective in post-transcriptional gene silencing.	protein_coding	SILENCING DEFECTIVE (SDE3)
AT1G05470	gun1.102.W-Col0	0.0124823	-0.810332	gun1.102.M-Col0	0.0692266	-0.569971	gun1.102.G-Col0	0.156268	-0.536646	Encodes an inositol polyphosphate 5' phosphatase (5PTase) that is required for the proper recruitment of cells into developing vascular tissue in leaves and cotyledons. It is most similar to Type I 5PTases that are known to cleave a phosphate from IP3 or IP4. cvp2 mutants have elevated levels of IP3 and are hypersensitive to ABA in seed germination assays.	protein_coding	COTYLEDON VASCULAR PATTERN 2 (CVP2)
AT1G05490	gun1.102.W-Col0	0.0229765	-2.77295	gun1.102.M-Col0	0.0256752	-3.9388	gun1.102.G-Col0	0.294793	-1.18391	chromatin remodeling 31 (chr31); FUNCTIONS IN: helicase activity, DNA binding, ATP binding, nucleic acid binding; INVOLVED IN: biological_process unknown; EXPRESSED IN: 13 plant structures; EXPRESSED DURING: 6 growth stages; CONTAINS InterPro DOMAIN/s: DEAD-like helicase, N-terminal (InterPro:IPR014001), DNA/RNA helicase, C-terminal (InterPro:IPR001650), Helicase, superfamily 1/2, ATP-binding dom…	protein_coding	CHROMATIN REMODELING 31 (chr31)
AT1G05500	gun1.102.W-Col0	0.824125	-0.0566749	gun1.102.M-Col0	0.596798	0.127282	gun1.102.G-Col0	0.654455	0.13944	Encodes a endomembrane-localized synaptotagmin. Synaptotagmin family proteins are calcium sensors that regulate exocytosis in mammalian cells.	protein_coding	SYNAPTOTAGMIN HOMOLOG E (SYTE);ARABIDOPSIS THALIANA SYNAPTOTAGMIN HOMOLOG E (ATSYTE); (NTMC2TYPE2.1); (NTMC2T2.1);SYNAPTOTAGMIN 5 (SYT5)
AT1G05520	gun1.102.W-Col0	0.209861	0.252287	gun1.102.M-Col0	0.381833	0.181836	gun1.102.G-Col0	0.511125	0.171507	Sec23/Sec24 protein transport family protein; FUNCTIONS IN: transporter activity, zinc ion binding; INVOLVED IN: response to salt stress, transport; LOCATED IN: COPII vesicle coat; EXPRESSED IN: 24 plant structures; EXPRESSED DURING: 13 growth stages; CONTAINS InterPro DOMAIN/s: Sec23/Sec24, helical domain (InterPro:IPR006900), Sec23/Sec24 beta-sandwich (InterPro:IPR012990), Sec23/Sec24, trunk do…	protein_coding	0
AT1G05530	gun1.102.W-Col0	0.806734	0.164388	gun1.102.M-Col0	0.850599	0.137996	gun1.102.G-Col0	0.824539	-0.228904	Encodes a protein with glucosyltransferase activity with high sequence homology to UGT1 (AT1G05560). It belongs to an UGT subfamily that binds UDP-glucose but not UDP-glucuronate, UDP-galactose, or UDP-rhamnose as the glycosyl donor. UGT2 was shown to be able to use abscisic acid as glycosylation substrate in the presence of UDP-glucose.	protein_coding	UDP-GLUCOSYL TRANSFERASE 75B2 (UGT75B2);UDP-GLUCOSYL TRANSFERASE 2 (UGT2)
AT1G05540	gun1.102.W-Col0	0.161636	-1.34963	gun1.102.M-Col0	0.500671	-0.639395	gun1.102.G-Col0	0.864469	-0.231981	Protein of unknown function (DUF295); FUNCTIONS IN: molecular_function unknown; INVOLVED IN: biological_process unknown; LOCATED IN: mitochondrion; EXPRESSED IN: 21 plant structures; EXPRESSED DURING: 13 growth stages; CONTAINS InterPro DOMAIN/s: Protein of unknown function DUF295 (InterPro:IPR005174); BEST Arabidopsis thaliana protein match is: Protein of unknown function (DUF295) (TAIR:AT1G3016…	protein_coding	0
AT1G05557-AT1G20480	gun1.102.W-Col0	0.470147	-0.910944	gun1.102.M-Col0	0.537709	-0.855825	gun1.102.G-Col0	0.64826	-0.832122	#N/A	#N/A	#N/A
AT1G05560	gun1.102.W-Col0	0.171196	0.708198	gun1.102.M-Col0	0.428347	0.433479	gun1.102.G-Col0	0.870207	-0.143471	A UDP-glucose transferase localized in the phragmoplast. It has been co-purified with the callose synthase complex and may transfer UDP-glucose from sucrose synthase to the callose synthase and thus help form a substrate channel for the synthesis of callose at the forming cell plate. Induced by salicylic acid. Independent of NPR1 for their induction by salicylic acid. UGT1 encodes a protein with …	protein_coding	UDP-GLUCOSE TRANSFERASE 1 (UGT1);UDP-GLUCOSYLTRANSFERASE 75B1 (UGT75B1)
AT1G05562	gun1.102.W-Col0	0.00904855	0.741374	gun1.102.M-Col0	0.0744101	0.49025	gun1.102.G-Col0	0.0783931	-0.693236	#N/A	#N/A	#N/A
AT1G05563-AT1G20691	gun1.102.W-Col0	0.646485	0.203844	gun1.102.M-Col0	0.155744	0.601734	gun1.102.G-Col0	0.313429	0.534869	#N/A	#N/A	#N/A
AT1G05570	gun1.102.W-Col0	0.0439593	3.53621	gun1.102.M-Col0	0.132073	2.66692	gun1.102.G-Col0	0.654745	1.17684	Encodes a callose synthase 1 catalytic subunit . Member of Glycosyltransferase Family- 48.	protein_coding	(GSL06); (ATGSL6); (ATGSL06);GLUCAN SYNTHASE-LIKE 6 (GSL6);CALLOSE SYNTHASE 1 (CALS1)
AT1G05575	gun1.102.W-Col0	0.408302	0.938509	gun1.102.M-Col0	0.442398	0.92714	gun1.102.G-Col0	0.940662	0.161227	unknown protein; FUNCTIONS IN: molecular_function unknown; INVOLVED IN: anaerobic respiration; LOCATED IN: endomembrane system; EXPRESSED IN: 17 plant structures; EXPRESSED DURING: 9 growth stages; BEST Arabidopsis thaliana protein match is: unknown protein (TAIR:AT2G31945.1)	protein_coding	0
AT1G05590	gun1.102.W-Col0	0.23196	-0.309871	gun1.102.M-Col0	0.0649125	-0.517461	gun1.102.G-Col0	0.582251	-0.191153	Encodes a protein with &#946;-hexosaminidase activity (the enzyme is active with p-nitrophenyl-&#946;-N-acetylglucosaminide as substrate but displayed only a minor activity toward p-nitrophenyl-&#946;-N-acetylgalactosaminide). Chitotriose-PA was digested almost completely overnight by a 50% ammonium sulfate fraction of a supernatant yeast expressing AtHEX3.	protein_coding	BETA-HEXOSAMINIDASE 2 (HEXO2);BETA-HEXOSAMINIDASE 3 (ATHEX3)
AT1G05600	gun1.102.W-Col0	0.348298	0.358288	gun1.102.M-Col0	0.89488	0.0648958	gun1.102.G-Col0	0.20227	-0.764945	Tetratricopeptide repeat (TPR)-like superfamily protein; CONTAINS InterPro DOMAIN/s: Pentatricopeptide repeat (InterPro:IPR002885); BEST Arabidopsis thaliana protein match is: Pentatricopeptide repeat (PPR) superfamily protein (TAIR:AT5G46100.1)	protein_coding	EMBRYO DEFECTIVE 3101 (EMB3101)
AT1G05620	gun1.102.W-Col0	0.63152	0.164436	gun1.102.M-Col0	0.1912	-0.474049	gun1.102.G-Col0	0.122316	-0.725755	Encodes a cytosolic inosine nucleoside hydrolase. Transcript levels for this gene are elevated in older leaves suggesting that it may play a role in purine catabolism during senescence.	protein_coding	URIDINE-RIBOHYDROLASE 2 (URH2);NUCLEOSIDE HYDROLASE 2 (NSH2)
AT1G05630	gun1.102.W-Col0	0.380435	-0.248466	gun1.102.M-Col0	0.493875	-0.207075	gun1.102.G-Col0	0.898365	0.0578419	Encodes an inositol polyphosphate 5-phosphatase with phosphatase activity toward only Ins(1,4,5)P3. Induced in response to ABA and wounding treatments. Expressed in young seedlings and flowers, while no transcripts were detectable in maturated roots, stems, and rosette leaves Modulates the development of cotyledon veins through its regulation of auxin homeostasis. Involved in blue light light?sti…	protein_coding	ARABIDOPSIS THALIANA INOSITOL-POLYPHOSPHATE 5-PHOSPHATASE 13 (AT5PTASE13);INOSITOL-POLYPHOSPHATE 5-PHOSPHATASE 13 (5PTASE13)
AT1G05640	gun1.102.W-Col0	0.390064	-0.601894	gun1.102.M-Col0	0.453006	-0.588505	gun1.102.G-Col0	0.744838	-0.337671	Ankyrin repeat family protein; CONTAINS InterPro DOMAIN/s: Ankyrin repeat-containing domain (InterPro:IPR020683), Ankyrin repeat (InterPro:IPR002110); BEST Arabidopsis thaliana protein match is: Ankyrin repeat family protein (TAIR:AT2G31820.1)	protein_coding	0
AT1G05650	gun1.102.W-Col0	0.44021	1.85615	gun1.102.M-Col0	0.556166	1.53387	gun1.102.G-Col0	0.995728	0.0367879	Pectin lyase-like superfamily protein; FUNCTIONS IN: polygalacturonase activity; INVOLVED IN: carbohydrate metabolic process; LOCATED IN: endomembrane system; CONTAINS InterPro DOMAIN/s: Pectin lyase fold/virulence factor (InterPro:IPR011050), Pectin lyase fold (InterPro:IPR012334), Glycoside hydrolase, family 28 (InterPro:IPR000743), Parallel beta-helix repeat (InterPro:IPR006626); BEST Arabidop…	protein_coding	0
AT1G05660	gun1.102.W-Col0	0.0650947	0.875915	gun1.102.M-Col0	0.989531	0.00941207	gun1.102.G-Col0	0.534978	-0.462189	Pectin lyase-like superfamily protein; FUNCTIONS IN: polygalacturonase activity; INVOLVED IN: carbohydrate metabolic process; LOCATED IN: endomembrane system; CONTAINS InterPro DOMAIN/s: Pectin lyase fold/virulence factor (InterPro:IPR011050), Pectin lyase fold (InterPro:IPR012334), Glycoside hydrolase, family 28 (InterPro:IPR000743), Parallel beta-helix repeat (InterPro:IPR006626); BEST Arabidop…	protein_coding	0
AT1G05670	gun1.102.W-Col0	0.696707	-0.191586	gun1.102.M-Col0	0.819164	-0.121621	gun1.102.G-Col0	0.351038	-0.610538	Pentatricopeptide repeat (PPR-like) superfamily protein; CONTAINS InterPro DOMAIN/s: Pentatricopeptide repeat (InterPro:IPR002885); BEST Arabidopsis thaliana protein match is: Tetratricopeptide repeat (TPR)-like superfamily protein (TAIR:AT5G01110.1)	protein_coding	0
AT1G05675	gun1.102.W-Col0	0.0870696	5.39673	gun1.102.M-Col0	0.0990278	5.26157	gun1.102.G-Col0	0.272792	4.332	UDP-Glycosyltransferase superfamily protein; FUNCTIONS IN: transferase activity, transferring hexosyl groups; INVOLVED IN: metabolic process; CONTAINS InterPro DOMAIN/s: UDP-glucuronosyl/UDP-glucosyltransferase (InterPro:IPR002213); BEST Arabidopsis thaliana protein match is: Uridine diphosphate glycosyltransferase 74E2 (TAIR:AT1G05680.1).	protein_coding	0
AT1G05680	gun1.102.W-Col0	0.0199759	3.44611	gun1.102.M-Col0	0.0593838	2.79078	gun1.102.G-Col0	0.57332	1.15708	Encodes a UDP-glucosyltransferase, UGT74E2, that acts on IBA (indole-3-butyric acid) and affects auxin homeostasis. The transcript and protein levels of this enzyme are strongly induced by H2O2 and may allow integration of ROS (reactive oxygen species) and auxin signaling. This enzyme can also transfer glycosyl groups to several compounds related to the explosive TNT when this synthetic compound …	protein_coding	URIDINE DIPHOSPHATE GLYCOSYLTRANSFERASE 74E2 (UGT74E2)
AT1G05690	gun1.102.W-Col0	0.000566867	2.86093	gun1.102.M-Col0	0.00288109	2.43463	gun1.102.G-Col0	0.324308	0.896511	BTB and TAZ domain protein. Acts redunantly with BT1 and BT2 during female gametophyte development. Acts with BT2 during male gametophyte development.	protein_coding	BTB AND TAZ DOMAIN PROTEIN 3 (bt3)
AT1G05710	gun1.102.W-Col0	0.965159	-0.0273911	gun1.102.M-Col0	0.86617	0.105925	gun1.102.G-Col0	0.654745	0.323512	basic helix-loop-helix (bHLH) DNA-binding superfamily protein; FUNCTIONS IN: sequence-specific DNA binding transcription factor activity; INVOLVED IN: response to ethylene stimulus, regulation of transcription; LOCATED IN: nucleus; EXPRESSED IN: 22 plant structures; EXPRESSED DURING: 13 growth stages; CONTAINS InterPro DOMAIN/s: Helix-loop-helix DNA-binding domain (InterPro:IPR001092), Helix-loop…	protein_coding	0
AT1G05720	gun1.102.W-Col0	0.0851614	-0.759557	gun1.102.M-Col0	0.0556539	-0.989687	gun1.102.G-Col0	0.30274	-0.595187	selenoprotein family protein; FUNCTIONS IN: selenium binding; INVOLVED IN: biological_process unknown; LOCATED IN: endomembrane system; EXPRESSED IN: 22 plant structures; EXPRESSED DURING: 13 growth stages; CONTAINS InterPro DOMAIN/s: Sep15/SelM redox (InterPro:IPR014912)	protein_coding	0
AT1G05730	gun1.102.W-Col0	0.358095	-1.62089	gun1.102.M-Col0	0.784188	0.43772	gun1.102.G-Col0	0.245739	1.84113	Eukaryotic protein of unknown function (DUF842); CONTAINS InterPro DOMAIN/s: Protein of unknown function DUF842, eukaryotic (InterPro:IPR008560); BEST Arabidopsis thaliana protein match is: Eukaryotic protein of unknown function (DUF842) (TAIR:AT2G31725.1)	protein_coding	0
AT1G05750	gun1.102.W-Col0	0.87553	-0.100296	gun1.102.M-Col0	0.875938	0.104411	gun1.102.G-Col0	0.80058	-0.228189	Encodes a pentatricopeptide repeat protein required for editing of rpoA and clpP chloroplast transcripts.	protein_coding	(CLB19);PIGMENT DEFECTIVE 247 (PDE247)
AT1G05760	gun1.102.W-Col0	0.0708612	-0.874926	gun1.102.M-Col0	0.0652444	-1.0218	gun1.102.G-Col0	0.970586	0.0295858	Specifically restrict the long-distance movement of tobacco etch potyvirus (TEV) without involving either hypersensitive cell death or systemic acquired resistance	protein_coding	RESTRICTED TEV MOVEMENT 1 (RTM1)
AT1G05767-AT1G22800	gun1.102.W-Col0	0.368079	-0.537187	gun1.102.M-Col0	0.0413677	-1.72492	gun1.102.G-Col0	0.359307	-0.765957	#N/A	#N/A	#N/A
AT1G05783	gun1.102.W-Col0	0.86729	-0.18382	gun1.102.M-Col0	0.189443	-1.84174	gun1.102.G-Col0	0.27636	-1.95931	#N/A	#N/A	#N/A
AT1G05785	gun1.102.W-Col0	0.341246	0.730434	gun1.102.M-Col0	0.239928	0.923714	gun1.102.G-Col0	0.682549	0.465209	Got1/Sft2-like vescicle transport protein family; FUNCTIONS IN: molecular_function unknown; INVOLVED IN: vesicle-mediated transport; LOCATED IN: cellular_component unknown; CONTAINS InterPro DOMAIN/s: Vesicle transport protein, Got1/SFT2-like (InterPro:IPR007305); BEST Arabidopsis thaliana protein match is: Got1/Sft2-like vescicle transport protein family (TAIR:AT5G01430.2)	protein_coding	0
AT1G05790	gun1.102.W-Col0	0.959115	0.0141671	gun1.102.M-Col0	0.711938	0.094088	gun1.102.G-Col0	0.163035	-0.434336	lipase class 3 family protein; FUNCTIONS IN: triglyceride lipase activity; INVOLVED IN: lipid metabolic process; LOCATED IN: endomembrane system; EXPRESSED IN: 24 plant structures; EXPRESSED DURING: 15 growth stages; CONTAINS InterPro DOMAIN/s: Lipase, class 3 (InterPro:IPR002921); BEST Arabidopsis thaliana protein match is: alpha/beta-Hydrolases superfamily protein (TAIR:AT2G42450.1)	protein_coding	0
AT1G05805	gun1.102.W-Col0	0.0956292	-0.537149	gun1.102.M-Col0	0.0227	-0.840274	gun1.102.G-Col0	0.0496239	-0.874064	basic helix-loop-helix (bHLH) DNA-binding superfamily protein; FUNCTIONS IN: DNA binding, sequence-specific DNA binding transcription factor activity; INVOLVED IN: regulation of transcription; LOCATED IN: cytosol; EXPRESSED IN: 24 plant structures; EXPRESSED DURING: 13 growth stages; CONTAINS InterPro DOMAIN/s: Helix-loop-helix DNA-binding domain (InterPro:IPR001092), Helix-loop-helix DNA-binding…	protein_coding	ABA-RESPONSIVE KINASE SUBSTRATE 2 (AKS2)
AT1G05805-AT1G05810	gun1.102.W-Col0	0.257592	-1.2532	gun1.102.M-Col0	0.15742	-2.29401	gun1.102.G-Col0	0.474372	-1.09866	#N/A	#N/A	#N/A
AT1G05810	gun1.102.W-Col0	0.713882	-0.128832	gun1.102.M-Col0	0.513472	-0.233834	gun1.102.G-Col0	0.117392	-0.743111	RAB GTPase homolog A5E (RABA5E); FUNCTIONS IN: GTP binding; INVOLVED IN: protein transport, small GTPase mediated signal transduction; LOCATED IN: chloroplast; EXPRESSED IN: 23 plant structures; EXPRESSED DURING: 13 growth stages; CONTAINS InterPro DOMAIN/s: Ras GTPase (InterPro:IPR001806), Small GTP-binding protein (InterPro:IPR005225), Small GTPase (InterPro:IPR020851), Ras (InterPro:IPR013753)…	protein_coding	RAB GTPASE HOMOLOG A5E (RABA5E); (ARA-1); (ATRAB11D);ARABIDOPSIS THALIANA RAB GTPASE HOMOLOG A5E (ATRABA5E); (ARA)
AT1G05820	gun1.102.W-Col0	0.929328	0.0618006	gun1.102.M-Col0	0.547536	0.383326	gun1.102.G-Col0	0.818611	0.217877	SIGNAL PEPTIDE PEPTIDASE-LIKE 5 (SPPL5); FUNCTIONS IN: peptidase activity, aspartic-type endopeptidase activity; INVOLVED IN: proteolysis; LOCATED IN: endomembrane system, integral to membrane; CONTAINS InterPro DOMAIN/s: Protease-associated PA (InterPro:IPR003137), Peptidase A22, presenilin signal peptide (InterPro:IPR006639), Peptidase A22B, signal peptide peptidase (InterPro:IPR007369); BEST A…	protein_coding	SIGNAL PEPTIDE PEPTIDASE-LIKE 5 (SPPL5);ARABIDOPSIS THALIANA SIGNAL PEPTIDE PEPTIDASE-LIKE 5 (ATSPPL5)
AT1G05830	gun1.102.W-Col0	0.27401	-0.219278	gun1.102.M-Col0	0.137543	-0.308971	gun1.102.G-Col0	0.218745	-0.31453	Encodes a homolog of trithorax, a histone-lysine N-methyltransferase. Paralog of ATX1. Unlike ATX1 which is involved in trimethylating of histone H3-mysine 4, ATX2 is involved in dimethylating of histone H3-lysine 4. ATX1 and ATX2 influence the expression of largely nonoverlapping gene sets. The expression pattern of ATX2 is also different from that of ATX1.	protein_coding	SET DOMAIN PROTEIN 30 (SDG30);TRITHORAX-LIKE PROTEIN 2 (ATX2)
AT1G05835	gun1.102.W-Col0	0.0121385	-1.19163	gun1.102.M-Col0	0.0342718	-1.02442	gun1.102.G-Col0	0.741312	0.182588	PHD finger protein; LOCATED IN: endomembrane system; BEST Arabidopsis thaliana protein match is: unknown protein (TAIR:AT1G32583.1)	protein_coding	0
AT1G05840	gun1.102.W-Col0	0.387987	-0.323513	gun1.102.M-Col0	0.356132	-0.363158	gun1.102.G-Col0	0.303543	-0.50647	Eukaryotic aspartyl protease family protein; FUNCTIONS IN: aspartic-type endopeptidase activity; INVOLVED IN: proteolysis; LOCATED IN: anchored to membrane; EXPRESSED IN: 23 plant structures; EXPRESSED DURING: 15 growth stages; CONTAINS InterPro DOMAIN/s: Peptidase aspartic, catalytic (InterPro:IPR009007), Peptidase aspartic (InterPro:IPR021109), Peptidase A1 (InterPro:IPR001461); BEST Arabidopsi…	protein_coding	0
AT1G05850	gun1.102.W-Col0	0.042879	-0.469975	gun1.102.M-Col0	0.681489	-0.0977538	gun1.102.G-Col0	0.884138	0.0505388	Encodes an endo chitinase-like protein AtCTL1. Essential for tolerance to heat, salt and drought stresses. Also involved in root hair development, cell expansion and response to cytokinin. Allelic to erh2. 11 alleles described in Hauser (1995). Mutant is defective in acquired thermotolerance, appears semidwarf throughout its life cycle and has extra lateral branches. There are two EMS alleles. Ex…	protein_coding	CHITINASE-LIKE PROTEIN 1 (CTL1);ECTOPIC DEPOSITION OF LIGNIN IN PITH (ELP);SENSITIVE TO HOT TEMPERATURES 2 (HOT2); (ATCTL1);ECTOPIC ROOT HAIR 2 (ERH2);ECTOPIC DEPOSITION OF LIGNIN IN PITH 1 (ELP1);POM-POM1 (POM1)
AT1G05860	gun1.102.W-Col0	0.576513	-0.165787	gun1.102.M-Col0	0.677652	-0.130972	gun1.102.G-Col0	0.676726	-0.17033	unknown protein; FUNCTIONS IN: molecular_function unknown; INVOLVED IN: biological_process unknown; LOCATED IN: chloroplast; EXPRESSED IN: 20 plant structures; EXPRESSED DURING: 11 growth stages; BEST Arabidopsis thaliana protein match is: unknown protein (TAIR:AT2G31600.1)	protein_coding	0
AT1G05870	gun1.102.W-Col0	0.556235	0.316135	gun1.102.M-Col0	0.324738	0.521215	gun1.102.G-Col0	0.321309	0.640312	Protein of unknown function (DUF1685); FUNCTIONS IN: molecular_function unknown; INVOLVED IN: N-terminal protein myristoylation; LOCATED IN: cellular_component unknown; CONTAINS InterPro DOMAIN/s: Protein of unknown function DUF1685 (InterPro:IPR012881); BEST Arabidopsis thaliana protein match is: Protein of unknown function (DUF1685) (TAIR:AT2G31560.2)	protein_coding	0
AT1G05890	gun1.102.W-Col0	0.025008	-0.565914	gun1.102.M-Col0	0.0115963	-0.706559	gun1.102.G-Col0	0.00424436	-1.12756	ARIADNE 5 (ARI5); FUNCTIONS IN: zinc ion binding; EXPRESSED IN: 23 plant structures; EXPRESSED DURING: 15 growth stages; CONTAINS InterPro DOMAIN/s: Zinc finger, C6HC-type (InterPro:IPR002867), Zinc finger, RING-type (InterPro:IPR001841); BEST Arabidopsis thaliana protein match is: IBR domain-containing protein (TAIR:AT2G31510.1).	protein_coding	ARIADNE 5 (ARI5)
AT1G05900	gun1.102.W-Col0	0.214587	0.515522	gun1.102.M-Col0	0.0717883	0.787073	gun1.102.G-Col0	0.406345	0.461394	endonuclease III 2 (NTH2); CONTAINS InterPro DOMAIN/s: DNA glycosylase (InterPro:IPR011257), Helix-hairpin-helix DNA-binding motif, class 1 (InterPro:IPR003583), Endonuclease III-like, iron-sulphur cluster loop motif (InterPro:IPR003651), Endonuclease III, conserved site-2 (InterPro:IPR004036), Helix-hairpin-helix motif (InterPro:IPR000445), HhH-GPD domain (InterPro:IPR003265); BEST Arabidopsis t…	protein_coding	ENDONUCLEASE III 2 (NTH2); (ATNTH2)
AT1G05907-AT1G05913-AT1G05917	gun1.102.W-Col0	0.776166	-0.436415	gun1.102.M-Col0	0.944025	-0.121949	gun1.102.G-Col0	0.53384	-1.45229	#N/A	#N/A	#N/A
AT1G05910	gun1.102.W-Col0	0.251944	-0.325097	gun1.102.M-Col0	0.333901	-0.28986	gun1.102.G-Col0	0.934913	0.0385991	Encodes an acetylated histone-binding protein BRAT1. BRAT1 forms a complex with BRP1 to prevent transcriptional silencing.	protein_coding	BROMODOMAIN AND ATPASE DOMAIN-CONTAINING PROTEIN 1 (BRAT1)
AT1G05940	gun1.102.W-Col0	0.00394379	0.819442	gun1.102.M-Col0	0.0178238	0.654451	gun1.102.G-Col0	0.60252	0.176017	Encodes a member of the cationic amino acid transporter (CAT) subfamily of amino acid polyamine choline transporters.	protein_coding	CATIONIC AMINO ACID TRANSPORTER 9 (CAT9)
AT1G05950	gun1.102.W-Col0	0.055519	-1.37825	gun1.102.M-Col0	0.331014	-0.671994	gun1.102.G-Col0	0.992154	0.0126753	unknown protein	protein_coding	0
AT1G05960	gun1.102.W-Col0	0.940629	0.0168539	gun1.102.M-Col0	0.641471	0.0968846	gun1.102.G-Col0	0.92153	-0.0314213	ARM repeat superfamily protein; FUNCTIONS IN: binding; INVOLVED IN: biological_process unknown; EXPRESSED IN: 24 plant structures; EXPRESSED DURING: 15 growth stages; CONTAINS InterPro DOMAIN/s: Armadillo-type fold (InterPro:IPR016024); BEST Arabidopsis thaliana protein match is: Uncharacterized protein (TAIR:AT2G41830.1)	protein_coding	0
AT1G05970	gun1.102.W-Col0	0.880892	0.124546	gun1.102.M-Col0	0.208419	0.885676	gun1.102.G-Col0	0.913512	0.13443	RNA-binding (RRM/RBD/RNP motifs) family protein	protein_coding	0
AT1G05983-AT1G08995-AT1G26120	gun1.102.W-Col0	0.568724	-1.32164	gun1.102.M-Col0	0.366401	1.52341	gun1.102.G-Col0	0.342938	1.91341	#N/A	#N/A	#N/A
AT1G05993-AT1G05997-AT1G26230-AT1G26233-AT1G26235	gun1.102.W-Col0	0.152986	1.04488	gun1.102.M-Col0	0.277951	0.851406	gun1.102.G-Col0	0.348641	0.909569	#N/A	#N/A	#N/A
AT1G06000	gun1.102.W-Col0	0.000372261	2.1315	gun1.102.M-Col0	0.00148316	1.87899	gun1.102.G-Col0	0.00319435	2.15578	encodes a flavonol-7-O-rhamnosyltransferase involved in the formation of rhamnosylated flavonols	protein_coding	(UGT89C1)
AT1G06002	gun1.102.W-Col0	0.0573414	1.17904	gun1.102.M-Col0	0.207854	0.820203	gun1.102.G-Col0	0.568797	0.500843	Potential natural antisense gene, locus overlaps with AT1G06000	other_rna	0
AT1G06010	gun1.102.W-Col0	0.513239	-0.659418	gun1.102.M-Col0	0.871067	-0.181253	gun1.102.G-Col0	0.764242	-0.440779	unknown protein	protein_coding	0
AT1G06033-AT1G26880	gun1.102.W-Col0	0.922181	-0.0404419	gun1.102.M-Col0	0.207527	-0.505099	gun1.102.G-Col0	0.93505	0.0501855	#N/A	#N/A	#N/A
AT1G06040	gun1.102.W-Col0	0.111348	0.353378	gun1.102.M-Col0	0.0636246	0.424115	gun1.102.G-Col0	0.480142	0.197136	Encodes salt tolerance protein (STO) which confers salt tolerance to yeast cells. Fully complements calcineurin deficient yeast but does not encode a phosphoprotein phosphatase. Sequence has similarities to CONSTANS. STO co-localizes with COP1 and plays a role in light signaling.STO transcript levels are regulated by photoperiod and phtyohormones. STO competes with FLC in the regulation of floral…	protein_coding	SALT TOLERANCE (STO);B-BOX DOMAIN PROTEIN 24 (BBX24)
AT1G06050	gun1.102.W-Col0	0.430564	0.275702	gun1.102.M-Col0	0.971685	-0.0177471	gun1.102.G-Col0	0.591755	-0.275673	Protein of unknown function (DUF1336); CONTAINS InterPro DOMAIN/s: Protein of unknown function DUF1336 (InterPro:IPR009769); BEST Arabidopsis thaliana protein match is: Protein of unknown function (DUF1336) (TAIR:AT5G10750.1)	protein_coding	0
AT1G06060	gun1.102.W-Col0	0.00491032	-0.862397	gun1.102.M-Col0	0.0046341	-0.985615	gun1.102.G-Col0	0.103752	-0.56041	LisH and RanBPM domains containing protein; CONTAINS InterPro DOMAIN/s: Ran binding protein, CRA domain (InterPro:IPR019589), CTLH, C-terminal LisH motif (InterPro:IPR006595), LisH dimerisation motif (InterPro:IPR006594), Ran binding protein-like, CRA domain (InterPro:IPR013144); BEST Arabidopsis thaliana protein match is: SPla/RYanodine receptor (SPRY) domain-containing protein (TAIR:AT1G35470.2)	protein_coding	0
AT1G06070	gun1.102.W-Col0	0.0277304	-0.598166	gun1.102.M-Col0	0.0167216	-0.718377	gun1.102.G-Col0	0.0595942	-0.65509	Basic-leucine zipper (bZIP) transcription factor family protein; FUNCTIONS IN: DNA binding, sequence-specific DNA binding transcription factor activity; INVOLVED IN: regulation of transcription, DNA-dependent; LOCATED IN: chloroplast; EXPRESSED IN: 23 plant structures; EXPRESSED DURING: 13 growth stages; CONTAINS InterPro DOMAIN/s: Basic-leucine zipper (bZIP) transcription factor (InterPro:IPR004…	protein_coding	BASIC LEUCINE-ZIPPER 69 (BZIP69)
AT1G06080	gun1.102.W-Col0	0.000239814	-2.71194	gun1.102.M-Col0	0.00118445	-2.32357	gun1.102.G-Col0	0.540072	-0.374751	Encodes a protein homologous to delta 9 acyl-lipid desaturases of cyanobacteria and acyl-CoA desaturases of yeast and mammals. expression down-regulated by cold temperature. It is involved in the desaturation of VLCFAs to make monounsaturated VLCFAs.	protein_coding	(ATADS1);DELTA 9 DESATURASE 1 (ADS1)
AT1G06087-AT1G27400	gun1.102.W-Col0	0.442797	0.146565	gun1.102.M-Col0	0.532785	-0.124664	gun1.102.G-Col0	0.063605	0.448671	#N/A	#N/A	#N/A
AT1G06090	gun1.102.W-Col0	0.576091	-0.258312	gun1.102.M-Col0	0.407897	-0.396251	gun1.102.G-Col0	0.266591	-0.682227	Fatty acid desaturase family protein; FUNCTIONS IN: oxidoreductase activity, oxidoreductase activity, acting on paired donors, with oxidation of a pair of donors resulting in the reduction of molecular oxygen to two molecules of water; INVOLVED IN: oxidation reduction, lipid metabolic process; LOCATED IN: cellular_component unknown; CONTAINS InterPro DOMAIN/s: Fatty acid desaturase, type 1, core …	protein_coding	0
AT1G06110	gun1.102.W-Col0	0.887589	0.0755178	gun1.102.M-Col0	0.364318	0.434144	gun1.102.G-Col0	0.790772	0.187153	SKP1/ASK-interacting protein 16 (SKIP16); CONTAINS InterPro DOMAIN/s: ApaG (InterPro:IPR007474)	protein_coding	SKP1/ASK-INTERACTING PROTEIN 16 (SKIP16)
AT1G06120	gun1.102.W-Col0	0.562009	-0.383061	gun1.102.M-Col0	0.546499	-0.424605	gun1.102.G-Col0	0.698678	-0.366552	Fatty acid desaturase family protein; FUNCTIONS IN: oxidoreductase activity, oxidoreductase activity, acting on paired donors, with oxidation of a pair of donors resulting in the reduction of molecular oxygen to two molecules of water; INVOLVED IN: oxidation reduction, lipid metabolic process; CONTAINS InterPro DOMAIN/s: Fatty acid desaturase, type 1, core (InterPro:IPR015876), Fatty acid desatur…	protein_coding	0
AT1G06130	gun1.102.W-Col0	0.843606	-0.0605991	gun1.102.M-Col0	0.783166	-0.0852618	gun1.102.G-Col0	0.959986	-0.0252421	glyoxalase 2-4 (GLX2-4); FUNCTIONS IN: hydrolase activity, zinc ion binding, hydroxyacylglutathione hydrolase activity; INVOLVED IN: methylglyoxal catabolic process to D-lactate; LOCATED IN: chloroplast; EXPRESSED IN: 24 plant structures; EXPRESSED DURING: 13 growth stages; CONTAINS InterPro DOMAIN/s: Beta-lactamase-like (InterPro:IPR001279), Hydroxyacylglutathione hydrolase (InterPro:IPR017782);…	protein_coding	GLYOXALASE 2-4 (GLX2-4)
AT1G06140	gun1.102.W-Col0	0.653321	0.627894	gun1.102.M-Col0	0.600031	0.752079	gun1.102.G-Col0	0.964335	0.119312	Encodes MEF3 (mitochondrial editing factor 3), a PPR (pentatricopeptide repeat) protein of the E domain subclass. Functions in mitochondrial RNA editing.	protein_coding	MITOCHONDRIAL EDITING FACTOR 3 (MEF3)
AT1G06143	gun1.102.W-Col0	0.949308	0.0379339	gun1.102.M-Col0	0.703193	0.214435	gun1.102.G-Col0	0.784745	0.211545	#N/A	#N/A	#N/A
AT1G06150	gun1.102.W-Col0	0.0363125	-0.717413	gun1.102.M-Col0	0.060878	-0.666579	gun1.102.G-Col0	0.178182	-0.566324	Encodes a LHW-like protein with 79% amino acid identity to LHW.	protein_coding	EMBRYO DEFECTIVE 1444 (EMB1444);LONESOME HIGHWAY LIKE 1 (LHL1);RECEPTOR LIKE PROTEIN 53 (AtRLP53)
AT1G06153	gun1.102.W-Col0	0.0287144	3.51233	gun1.102.M-Col0	0.188589	2.21427	gun1.102.G-Col0	0.373442	1.90453	#N/A	#N/A	#N/A
AT1G06177-AT1G28710	gun1.102.W-Col0	0.299829	-0.549543	gun1.102.M-Col0	0.0943024	-1.08258	gun1.102.G-Col0	0.941738	-0.0658013	#N/A	#N/A	#N/A
AT1G06180	gun1.102.W-Col0	0.00525466	1.47531	gun1.102.M-Col0	0.0734089	0.916113	gun1.102.G-Col0	0.296199	0.664907	member of MYB3R- and R2R3- type MYB- encoding genes	protein_coding	MYB DOMAIN PROTEIN 13 (ATMYB13); (ATMYBLFGN);MYB DOMAIN PROTEIN 13 (MYB13)
AT1G06190	gun1.102.W-Col0	0.616849	0.194113	gun1.102.M-Col0	0.687318	0.16291	gun1.102.G-Col0	0.547153	0.294217	Encodes a novel ribonucleic acid-binding protein that interacts with the endonuclease RNase E and supports its function in processing plastid ribonucleic acids.	protein_coding	RHO-N 1 (RHON1)
AT1G06190-AT1G06200	gun1.102.W-Col0	0.773326	1.06667	gun1.102.M-Col0	0.37664	2.74634	gun1.102.G-Col0	0.707332	1.71161	#N/A	#N/A	#N/A
AT1G06200	gun1.102.W-Col0	0.207285	-0.564969	gun1.102.M-Col0	0.0517788	-1.04394	gun1.102.G-Col0	0.356309	-0.553167	Peptidase S24/S26A/S26B/S26C family protein; CONTAINS InterPro DOMAIN/s: Peptidase S24/S26A/S26B/S26C, beta-ribbon domain (InterPro:IPR011056), Peptidase S24/S26A/S26B/S26C (InterPro:IPR015927); BEST Arabidopsis thaliana protein match is: Peptidase S24/S26A/S26B/S26C family protein (TAIR:AT2G31140.1)	protein_coding	0
AT1G06210	gun1.102.W-Col0	0.0231544	-0.870206	gun1.102.M-Col0	0.0150602	-1.09191	gun1.102.G-Col0	0.962053	-0.0297584	ENTH/VHS/GAT family protein; FUNCTIONS IN: protein transporter activity; INVOLVED IN: intracellular protein transport, intra-Golgi vesicle-mediated transport; LOCATED IN: Golgi stack, intracellular; EXPRESSED IN: 23 plant structures; EXPRESSED DURING: 13 growth stages; CONTAINS InterPro DOMAIN/s: VHS (InterPro:IPR002014), GAT (InterPro:IPR004152), ENTH/VHS (InterPro:IPR008942); BEST Arabidopsis t…	protein_coding	0
AT1G06220	gun1.102.W-Col0	0.695188	0.0921127	gun1.102.M-Col0	0.571397	0.12944	gun1.102.G-Col0	0.637625	0.138305	Encodes a protein with similarity to splicing factor Snu114. Snu114 is thought to be involved in activation of the splicosome. Loss of GFA1 function results in reduced female fertility. Approximately 50% of ovules abort due to defects in the female gametophyte. In mutant gametophytes antipodal cells express egg cell markers suggesting a defect in specification of cell fate.GFA1 is also required t…	protein_coding	MATERNAL EFFECT EMBRYO ARREST 5 (MEE5)
AT1G06230	gun1.102.W-Col0	0.00725081	-1.03864	gun1.102.M-Col0	0.0176443	-0.921447	gun1.102.G-Col0	0.254732	-0.482701	This gene is predicted to encode a bromodomain-containing protein. Plant lines expressing RNAi constructs targeted against GTE4 show some resistance to agrobacterium-mediated root transformation.	protein_coding	GLOBAL TRANSCRIPTION FACTOR GROUP E4 (GTE4)
AT1G06233-AT1G06237-AT1G06243-AT1G06247-AT1G06253-AT1G29418	gun1.102.W-Col0	0.47147	0.355743	gun1.102.M-Col0	0.413733	0.416636	gun1.102.G-Col0	0.661486	0.303938	#N/A	#N/A	#N/A
AT1G06240	gun1.102.W-Col0	0.0027375	1.16025	gun1.102.M-Col0	0.0211675	0.853634	gun1.102.G-Col0	0.419519	0.359856	Protein of unknown function DUF455; CONTAINS InterPro DOMAIN/s: Protein of unknown function DUF455 (InterPro:IPR007402); BEST Arabidopsis thaliana protein match is: Protein of unknown function DUF455 (TAIR:AT5G04520.1)	protein_coding	0
AT1G06263-AT1G06267-AT1G06273-AT1G06277-AT1G06283-AT1G29465	gun1.102.W-Col0	0.0140468	-1.34129	gun1.102.M-Col0	0.0232385	-1.36198	gun1.102.G-Col0	0.25161	-0.704766	#N/A	#N/A	#N/A
AT1G06265	gun1.102.W-Col0	0.637992	1.00628	gun1.102.M-Col0	0.297437	2.0113	gun1.102.G-Col0	0.953426	-0.257203	Potential natural antisense gene, locus overlaps with AT1G06260	other_rna	0
AT1G06265-AT1G06270	gun1.102.W-Col0	0.174521	-1.41532	gun1.102.M-Col0	0.0946017	-2.93441	gun1.102.G-Col0	0.293387	-1.62974	#N/A	#N/A	#N/A
AT1G06270	gun1.102.W-Col0	0.204999	0.931671	gun1.102.M-Col0	0.33651	0.763361	gun1.102.G-Col0	0.283572	1.01898	Pentatricopeptide repeat (PPR) superfamily protein; CONTAINS InterPro DOMAIN/s: Pentatricopeptide repeat (InterPro:IPR002885); BEST Arabidopsis thaliana protein match is: rna processing factor 2 (TAIR:AT1G62670.1)	protein_coding	0
AT1G06290	gun1.102.W-Col0	0.452114	0.177922	gun1.102.M-Col0	0.89488	0.0365828	gun1.102.G-Col0	0.897994	-0.047485	Encodes an acyl-CoA oxidase with specificity for medium chain fatty acids. The mRNA is cell-to-cell mobile.	protein_coding	ACYL-COA OXIDASE 3 (ACX3); (ATACX3)
AT1G06310	gun1.102.W-Col0	0.630295	-0.465694	gun1.102.M-Col0	0.175769	-1.70901	gun1.102.G-Col0	0.639422	-0.656494	Encodes a putative acyl-CoA oxidase. However, no transcripts have been detected for this gene and no altered phenotypes have been detected in plants mutant for this gene. This suggests that ACX6 does not significantly contribute to seedling beta-oxidation of fatty acids or indole-3-butyric acid in vivo.	protein_coding	ACYL-COA OXIDASE 6 (ACX6)
AT1G06350	gun1.102.W-Col0	0.851512	0.0956093	gun1.102.M-Col0	0.168892	-0.728014	gun1.102.G-Col0	0.630764	0.297786	Fatty acid desaturase family protein; FUNCTIONS IN: oxidoreductase activity, oxidoreductase activity, acting on paired donors, with oxidation of a pair of donors resulting in the reduction of molecular oxygen to two molecules of water; INVOLVED IN: oxidation reduction, lipid metabolic process; CONTAINS InterPro DOMAIN/s: Fatty acid desaturase, type 1, core (InterPro:IPR015876), Fatty acid desatur…	protein_coding	DELTA 9 DESATURASE 4 (ADS4); (ATADS4)
AT1G06360	gun1.102.W-Col0	0.114322	0.60396	gun1.102.M-Col0	0.404587	0.344918	gun1.102.G-Col0	0.234604	0.5881	Fatty acid desaturase family protein; FUNCTIONS IN: oxidoreductase activity, oxidoreductase activity, acting on paired donors, with oxidation of a pair of donors resulting in the reduction of molecular oxygen to two molecules of water; INVOLVED IN: oxidation reduction, lipid metabolic process; CONTAINS InterPro DOMAIN/s: Fatty acid desaturase, type 1, core (InterPro:IPR015876), Fatty acid desatur…	protein_coding	0
AT1G06370	gun1.102.W-Col0	0.230327	-0.543538	gun1.102.M-Col0	0.162167	-0.706386	gun1.102.G-Col0	0.604024	-0.328144	pseudogene, similar to putative glycolipid alpha-mannosyltransferase, blastp match of 41% identity and 9.6e-10 P-value to GP|13161358|dbj|BAB32949.1||AP002908 putative glycolipid alpha-mannosyltransferase {Oryza sativa (japonica cultivar-group)}	pseudogene	0
AT1G06380	gun1.102.W-Col0	0.52982	-0.265295	gun1.102.M-Col0	0.943792	0.035922	gun1.102.G-Col0	0.706994	0.213217	Ribosomal protein L1p/L10e family; FUNCTIONS IN: RNA binding; INVOLVED IN: RNA processing; LOCATED IN: chloroplast, chloroplast envelope; EXPRESSED IN: 22 plant structures; EXPRESSED DURING: 13 growth stages; CONTAINS InterPro DOMAIN/s: Ribosomal protein L1 (InterPro:IPR002143); BEST Arabidopsis thaliana protein match is: Ribosomal protein L1p/L10e family (TAIR:AT2G42650.1)	protein_coding	0
AT1G06390	gun1.102.W-Col0	0.321084	0.263758	gun1.102.M-Col0	0.098495	0.450843	gun1.102.G-Col0	0.566076	0.202479	encodes a GSK3/shaggy-like protein kinase. Gene expression is induced by NaCl and ABA but not KCl, suggesting that this gene may be involved in response to osmotic stress. This protein can interact with the BZR1 protein involved in brassinosteroid-mediated signaling in a Y2H assay and promotes BZR1 phosphorylation in protoplasts.	protein_coding	GSK3/SHAGGY-LIKE PROTEIN KINASE 1 (GSK1); (ATGSK1);SHAGGY-LIKE PROTEIN KINASE 22 (ATSK22);SHAGGY-LIKE PROTEIN KINASE 22 (SK22);BIN2-LIKE 2 (BIL2);A. THALIANA SHAGGY-LIKE KINASE GROUP 2 3 (ATSK2-3)
AT1G06397-AT1G30970	gun1.102.W-Col0	0.938031	0.0398915	gun1.102.M-Col0	0.185371	-0.642025	gun1.102.G-Col0	0.78936	-0.180491	#N/A	#N/A	#N/A
AT1G06400	gun1.102.W-Col0	0.0341416	-0.579734	gun1.102.M-Col0	0.0612405	-0.523191	gun1.102.G-Col0	0.742943	-0.121698	small GTP-binding protein (ara-2)	protein_coding	(ARA2);ARABIDOPSIS THALIANA RAB GTPASE HOMOLOG A1A (ATRABA1A); (ATRAB11E); (ARA-2)
AT1G06410	gun1.102.W-Col0	0.662338	-0.113022	gun1.102.M-Col0	0.520444	-0.161793	gun1.102.G-Col0	0.262374	-0.339544	Encodes an enzyme putatively involved in trehalose biosynthesis. Though the protein has both trehalose-6-phosphate synthase (TPS)-like and trehalose-6-phosphate phosphatase (TPP)-like domains, neither activity has been detected in enzymatic assays nor has the protein been able to complement yeast TPS or TPP mutants.	protein_coding	TREHALOSE-PHOSPHATASE/SYNTHASE 7 (ATTPS7);TREHALOSE -6-PHOSPHATASE SYNTHASE S7 (TPS7); (ATTPSA);TREHALOSE-PHOSPHATASE/SYNTHASE 7 (TPS7)
AT1G06430	gun1.102.W-Col0	0.256832	0.2719	gun1.102.M-Col0	0.279222	0.264116	gun1.102.G-Col0	0.724112	0.120274	encodes a FtsH protease that is localized to the chloroplast	protein_coding	FTSH PROTEASE 8 (ftsh8); (FTSH8)
AT1G06440	gun1.102.W-Col0	0.187242	1.16382	gun1.102.M-Col0	0.546589	0.613058	gun1.102.G-Col0	0.484684	0.853674	Ubiquitin carboxyl-terminal hydrolase family protein; LOCATED IN: mitochondrion; EXPRESSED IN: shoot apex, root; CONTAINS InterPro DOMAIN/s: RNA recognition domain, plant (InterPro:IPR021099); BEST Arabidopsis thaliana protein match is: Ubiquitin carboxyl-terminal hydrolase family protein (TAIR:AT4G33495.1)	protein_coding	0
AT1G06450	gun1.102.W-Col0	0.736908	0.124546	gun1.102.M-Col0	0.765076	0.11712	gun1.102.G-Col0	0.89094	-0.079878	Polynucleotidyl transferase, ribonuclease H-like superfamily protein; FUNCTIONS IN: ribonuclease activity, nucleic acid binding; INVOLVED IN: RNA modification; LOCATED IN: nucleus; EXPRESSED IN: 24 plant structures; EXPRESSED DURING: 14 growth stages; CONTAINS InterPro DOMAIN/s: Ribonuclease CAF1 (InterPro:IPR006941), Polynucleotidyl transferase, ribonuclease H fold (InterPro:IPR012337); BEST Ara…	protein_coding	0
AT1G06453-AT1G31835	gun1.102.W-Col0	0.0297358	1.05529	gun1.102.M-Col0	0.129795	0.748541	gun1.102.G-Col0	0.604331	0.351618	#N/A	#N/A	#N/A
AT1G06457	gun1.102.W-Col0	0.420819	1.23872	gun1.102.M-Col0	0.128772	2.2295	gun1.102.G-Col0	0.934281	-0.255475	#N/A	#N/A	#N/A
AT1G06457-AT1G06463-AT1G06467-AT1G31860	gun1.102.W-Col0	0.296287	-0.434434	gun1.102.M-Col0	0.277314	-0.484071	gun1.102.G-Col0	0.457063	0.381674	#N/A	#N/A	#N/A
AT1G06460	gun1.102.W-Col0	0.00727602	-0.763279	gun1.102.M-Col0	0.214166	-0.315581	gun1.102.G-Col0	0.998588	-0.00086711	ACD32.1 encodes an alpha-crystallin domain containing protein with homology to small heat shock proteins.	protein_coding	ALPHA-CRYSTALLIN DOMAIN 32.1 (ACD32.1);ALPHA-CRYSTALLIN DOMAIN 31.2 (ACD31.2)
AT1G06470	gun1.102.W-Col0	0.620599	0.141684	gun1.102.M-Col0	0.23009	0.331368	gun1.102.G-Col0	0.536224	0.221447	Nucleotide/sugar transporter family protein; CONTAINS InterPro DOMAIN/s: Protein of unknown function DUF6, transmembrane (InterPro:IPR000620), Protein of unknown function DUF250 (InterPro:IPR004853); BEST Arabidopsis thaliana protein match is: Nucleotide-sugar transporter family protein (TAIR:AT5G25400.1)	protein_coding	0
AT1G06490	gun1.102.W-Col0	0.640174	-0.183665	gun1.102.M-Col0	0.215327	-0.509443	gun1.102.G-Col0	0.770511	-0.16515	Encodes Callose Synthase 7 (CalS7), a phloem-specific callose synthase responsible for callose deposition in developing sieve elements during phloem formation and in mature phloem induced by wounding.	protein_coding	ARABIDOPSIS THALIANA GLUCAN SYNTHASE-LIKE 7 (ATGSL07); (gsl07); (atgsl7);GLUCAN SYNTHASE-LIKE 7 (GSL07);GLUCAN SYNTHASE-LIKE 7 (GSL7);CALLOSE SYNTHASE 7 (CalS7)
AT1G06500	gun1.102.W-Col0	0.894874	-0.119978	gun1.102.M-Col0	0.12208	-1.8762	gun1.102.G-Col0	0.708331	0.416585	unknown protein	protein_coding	0
AT1G06510	gun1.102.W-Col0	0.0634133	-1.10648	gun1.102.M-Col0	0.127864	-0.96403	gun1.102.G-Col0	0.549627	-0.447629	unknown protein; FUNCTIONS IN: molecular_function unknown; INVOLVED IN: biological_process unknown; LOCATED IN: chloroplast; EXPRESSED IN: 21 plant structures; EXPRESSED DURING: 13 growth stages	protein_coding	0
AT1G06515	gun1.102.W-Col0	0.838766	0.0693554	gun1.102.M-Col0	0.0195619	-0.898089	gun1.102.G-Col0	0.260411	-0.464901	Encodes a 56-amino acid polypeptide with low but significant similarity to human small subunit of serine palmitoyltransferase that localizes to the ER and physically interacts with and greatly stimulates the activity of LCB1/LCB2 heterodimer ser palmitoyltransferase complex. Mutants have low pollen viability.	protein_coding	SMALL SUBUNIT OF SPT A (SSSPTA)
AT1G06520	gun1.102.W-Col0	0.108604	-1.31597	gun1.102.M-Col0	0.653736	-0.353808	gun1.102.G-Col0	0.235544	-1.36403	sn-glycerol-3-phosphate 2-O-acyltransferase. Expressed in flower buds and siliques. Homozygous mutant plants are male sterile.	protein_coding	GLYCEROL-3-PHOSPHATE SN-2-ACYLTRANSFERASE 1 (ATGPAT1);GLYCEROL-3-PHOSPHATE SN-2-ACYLTRANSFERASE 1 (GPAT1);GLYCEROL-3-PHOSPHATE SN-2-ACYLTRANSFERASE 1 (SN-2-GPAT1)
AT1G06530	gun1.102.W-Col0	0.119555	-0.843986	gun1.102.M-Col0	0.0419631	-1.30652	gun1.102.G-Col0	0.446978	-0.532177	Encodes PEROXISOMAL AND MITOCHONDRIAL DIVISION FACTOR2. Involved in mitochondrial morphogenesis.	protein_coding	PEROXISOMAL AND MITOCHONDRIAL DIVISION FACTOR 2 (PMD2)
AT1G06540-AT1G06550	gun1.102.W-Col0	0.296263	2.43347	gun1.102.M-Col0	0.258682	2.68062	gun1.102.G-Col0	0.486602	2.15345	#N/A	#N/A	#N/A
AT1G06547-AT1G06553-AT1G32385	gun1.102.W-Col0	0.157677	1.09422	gun1.102.M-Col0	0.452217	0.654686	gun1.102.G-Col0	0.857738	0.25231	#N/A	#N/A	#N/A
AT1G06550	gun1.102.W-Col0	0.539995	-0.185857	gun1.102.M-Col0	0.494281	-0.217444	gun1.102.G-Col0	0.852625	0.0854944	ATP-dependent caseinolytic (Clp) protease/crotonase family protein; FUNCTIONS IN: 3-hydroxyisobutyryl-CoA hydrolase activity, catalytic activity; INVOLVED IN: response to karrikin, fatty acid beta-oxidation; LOCATED IN: cellular_component unknown; EXPRESSED IN: 23 plant structures; EXPRESSED DURING: 13 growth stages; CONTAINS InterPro DOMAIN/s: Crotonase, core (InterPro:IPR001753); BEST Arabidops…	protein_coding	0
AT1G06560	gun1.102.W-Col0	0.450795	0.255282	gun1.102.M-Col0	0.854641	-0.0745032	gun1.102.G-Col0	0.966318	0.0267461	NOL1/NOP2/sun family protein; FUNCTIONS IN: methyltransferase activity, RNA binding; INVOLVED IN: biological_process unknown; LOCATED IN: cellular_component unknown; EXPRESSED IN: 23 plant structures; EXPRESSED DURING: 13 growth stages; CONTAINS InterPro DOMAIN/s: Bacterial Fmu (Sun)/eukaryotic nucleolar NOL1/Nop2p (InterPro:IPR001678), Pseudouridine synthase/archaeosine transglycosylase-like (In…	protein_coding	(NOP2C)
AT1G06570	gun1.102.W-Col0	0.0110058	-0.906157	gun1.102.M-Col0	0.00799046	-1.02192	gun1.102.G-Col0	0.0087947	-1.29078	Mutation of the PDS1 locus disrupts the activity of p-hydroxyphenylpyruvate dioxygenase (HPPDase), the first committed step in the synthesis of both plastoquinone and tocopherols in plants.	protein_coding	PHYTOENE DESATURATION 1 (PDS1);4-HYDROXYPHENYLPYRUVATE DIOXYGENASE (HPD);4-HYDROXYPHENYLPYRUVATE DIOXYGENASE (HPPD)
AT1G06580	gun1.102.W-Col0	0.948956	0.04529	gun1.102.M-Col0	0.949055	0.0505664	gun1.102.G-Col0	0.848179	-0.19761	Pentatricopeptide repeat (PPR) superfamily protein; CONTAINS InterPro DOMAIN/s: Pentatricopeptide repeat (InterPro:IPR002885); BEST Arabidopsis thaliana protein match is: Pentatricopeptide repeat (PPR) superfamily protein (TAIR:AT1G64580.1)	protein_coding	PENTATRICOPEPTIDE REPEAT 1 (PPR1)
AT1G06587	gun1.102.W-Col0	0.742579	0.257246	gun1.102.M-Col0	0.482448	-0.648936	gun1.102.G-Col0	0.690978	-0.481166	#N/A	#N/A	#N/A
AT1G06590	gun1.102.W-Col0	0.687791	0.147859	gun1.102.M-Col0	0.44038	0.277751	gun1.102.G-Col0	0.597335	0.247486	unknown protein	protein_coding	0
AT1G06597-AT1G32582-AT1G32583	gun1.102.W-Col0	0.330166	1.4494	gun1.102.M-Col0	0.0413377	2.98313	gun1.102.G-Col0	0.0626382	3.28087	#N/A	#N/A	#N/A
AT1G06620	gun1.102.W-Col0	0.00949668	1.07049	gun1.102.M-Col0	0.0176443	1.00894	gun1.102.G-Col0	0.284302	0.531932	encodes a protein whose sequence is similar to a 2-oxoglutarate-dependent dioxygenase The mRNA is cell-to-cell mobile.	protein_coding	0
AT1G06630	gun1.102.W-Col0	0.569419	0.267226	gun1.102.M-Col0	0.240313	0.535883	gun1.102.G-Col0	0.778	0.192991	F-box/RNI-like superfamily protein; CONTAINS InterPro DOMAIN/s: F-box domain, cyclin-like (InterPro:IPR001810), F-box domain, Skp2-like (InterPro:IPR022364); BEST Arabidopsis thaliana protein match is: F-box family protein (TAIR:AT3G60040.1)	protein_coding	0
AT1G06630-AT1G06640	gun1.102.W-Col0	0.357361	-0.395988	gun1.102.M-Col0	0.657657	0.197722	gun1.102.G-Col0	0.281126	-0.634886	#N/A	#N/A	#N/A
AT1G06640	gun1.102.W-Col0	0.342345	0.188183	gun1.102.M-Col0	0.124166	0.310105	gun1.102.G-Col0	0.0567594	0.488011	encodes a protein whose sequence is similar to a 2-oxoglutarate-dependent dioxygenase The mRNA is cell-to-cell mobile.	protein_coding	0
AT1G06645	gun1.102.W-Col0	0.770681	0.12277	gun1.102.M-Col0	0.802783	-0.114126	gun1.102.G-Col0	0.790613	-0.16352	2-oxoglutarate (2OG) and Fe(II)-dependent oxygenase superfamily protein; FUNCTIONS IN: oxidoreductase activity; INVOLVED IN: biological_process unknown; LOCATED IN: cellular_component unknown; CONTAINS InterPro DOMAIN/s: Oxoglutarate/iron-dependent oxygenase (InterPro:IPR005123); BEST Arabidopsis thaliana protein match is: 2-oxoglutarate (2OG) and Fe(II)-dependent oxygenase superfamily protein (T…	protein_coding	0
AT1G06650	gun1.102.W-Col0	0.00436407	0.73558	gun1.102.M-Col0	0.0176104	0.599562	gun1.102.G-Col0	0.572268	0.171843	encodes a protein whose sequence is similar to 2-oxoglutarate-dependent dioxygenase The mRNA is cell-to-cell mobile.	protein_coding	0
AT1G06660	gun1.102.W-Col0	0.473927	-0.386695	gun1.102.M-Col0	0.602585	-0.304898	gun1.102.G-Col0	0.374207	0.555396	Encodes JASON. jason mutant produces diploid male gametes leading to triploid progeny. Diploid gametes in the jason mutant are generated by a defect in male meiosis II.	protein_coding	JASON (JASON)
AT1G06670	gun1.102.W-Col0	0.024237	-0.704302	gun1.102.M-Col0	0.0904252	-0.518992	gun1.102.G-Col0	0.908364	-0.0534919	nuclear DEIH-box helicase (NIH) encoding a putative RNA and/or DNA helicase homologous to a group of nucleic acid helicases from the DEAD/H family with nuclear DEIH-box helicase (NIH) distinct N- and C-terminal regions that differ from animal DEIH proteins The mRNA is cell-to-cell mobile.	protein_coding	NUCLEAR DEIH-BOXHELICASE (NIH)
AT1G06680	gun1.102.W-Col0	3.42701e-06	-1.40907	gun1.102.M-Col0	0.00493903	-0.561174	gun1.102.G-Col0	0.751055	0.073778	Encodes a 23 kD extrinsic protein that is part of photosystem II and participates in the regulation of oxygen evolution. Phosphorylation of this protein is dependent on calcium. In plsp1-1 mutant plastids, the nonmature form of the protein localizes in the stroma. The mRNA is cell-to-cell mobile.	protein_coding	PHOTOSYSTEM II SUBUNIT P-1 (PSBP-1);OXYGEN-EVOLVING ENHANCER PROTEIN 2 (OEE2);PHOTOSYSTEM II SUBUNIT P (PSII-P);OXYGEN EVOLVING COMPLEX SUBUNIT 23 KDA (OE23)
AT1G06683-AT1G33615	gun1.102.W-Col0	0.344771	2.64537	gun1.102.M-Col0	0.694701	1.32083	gun1.102.G-Col0	0.492535	2.51803	#N/A	#N/A	#N/A
AT1G06683-AT1G33615-AT1G33640	gun1.102.W-Col0	0.195753	-0.534188	gun1.102.M-Col0	0.387326	-0.381571	gun1.102.G-Col0	0.348641	-0.522506	#N/A	#N/A	#N/A
AT1G06690	gun1.102.W-Col0	0.0128267	0.991636	gun1.102.M-Col0	0.0342718	0.851803	gun1.102.G-Col0	0.337286	0.468401	NAD(P)-linked oxidoreductase superfamily protein; FUNCTIONS IN: oxidoreductase activity, aldo-keto reductase activity; INVOLVED IN: oxidation reduction; LOCATED IN: chloroplast thylakoid membrane, chloroplast, plastoglobule, chloroplast envelope; EXPRESSED IN: 22 plant structures; EXPRESSED DURING: 14 growth stages; CONTAINS InterPro DOMAIN/s: Aldo/keto reductase (InterPro:IPR001395), Aldo/keto r…	protein_coding	0
AT1G06700	gun1.102.W-Col0	0.0796113	-0.389514	gun1.102.M-Col0	0.0400345	-0.488092	gun1.102.G-Col0	0.0593223	-0.549453	Protein kinase superfamily protein; FUNCTIONS IN: protein tyrosine kinase activity, protein kinase activity, kinase activity, ATP binding; INVOLVED IN: protein amino acid phosphorylation; LOCATED IN: plasma membrane; EXPRESSED IN: 25 plant structures; EXPRESSED DURING: 15 growth stages; CONTAINS InterPro DOMAIN/s: Protein kinase, ATP binding site (InterPro:IPR017441), Protein kinase, catalytic do…	protein_coding	0
AT1G06710	gun1.102.W-Col0	0.440928	0.291062	gun1.102.M-Col0	0.857214	-0.083851	gun1.102.G-Col0	0.966366	-0.0306761	Tetratricopeptide repeat (TPR)-like superfamily protein; LOCATED IN: mitochondrion; EXPRESSED IN: 12 plant structures; EXPRESSED DURING: 7 growth stages; CONTAINS InterPro DOMAIN/s: Pentatricopeptide repeat (InterPro:IPR002885); BEST Arabidopsis thaliana protein match is: Tetratricopeptide repeat (TPR)-like superfamily protein (TAIR:AT3G06920.1)	protein_coding	MITOCHONDRIAL STABILITY FACTOR 1 (MTSF1)
AT1G06720	gun1.102.W-Col0	0.0118983	-1.0509	gun1.102.M-Col0	0.020148	-1.02649	gun1.102.G-Col0	0.747825	-0.167189	P-loop containing nucleoside triphosphate hydrolases superfamily protein; FUNCTIONS IN: GTP binding, GTPase activity; INVOLVED IN: ribosome biogenesis; LOCATED IN: nucleus; EXPRESSED IN: 21 plant structures; EXPRESSED DURING: 13 growth stages; CONTAINS InterPro DOMAIN/s: AARP2CN (InterPro:IPR012948), Protein synthesis factor, GTP-binding (InterPro:IPR000795), Protein of unknown function DUF663 (I…	protein_coding	0
AT1G06730	gun1.102.W-Col0	0.01308	0.926635	gun1.102.M-Col0	0.0770002	0.655239	gun1.102.G-Col0	0.902717	0.0750024	pfkB-like carbohydrate kinase family protein; FUNCTIONS IN: kinase activity; INVOLVED IN: D-ribose catabolic process; LOCATED IN: nucleus, cytoplasm; EXPRESSED IN: 22 plant structures; EXPRESSED DURING: 13 growth stages; CONTAINS InterPro DOMAIN/s: Carbohydrate/purine kinase (InterPro:IPR011611); BEST Arabidopsis thaliana protein match is: pfkB-like carbohydrate kinase family protein (TAIR:AT3G59…	protein_coding	0
AT1G06737-AT1G09185	gun1.102.W-Col0	0.849133	0.0910167	gun1.102.M-Col0	0.840194	-0.103356	gun1.102.G-Col0	0.190746	-0.850067	#N/A	#N/A	#N/A
AT1G06740	gun1.102.W-Col0	0.420033	0.288302	gun1.102.M-Col0	0.444136	0.288479	gun1.102.G-Col0	0.943804	0.045339	Encodes a member of a domesticated transposable element gene family MUSTANG. Members of this family are derived from transposable elements genes but gained function in plant fitness and flower development. Known members include: AT3G04605 (MUG1), AT2G30640 (MUG2), AT1G06740 (MUG3), AT5G16505 (MUG4), AT3G06940 (MUG5), AT5G48965 (MUG6), AT3G05850 (MUG7) and AT5G34853 (MUG8).	protein_coding	MUSTANG 3 (MUG3)
AT1G06760	gun1.102.W-Col0	0.305761	-0.279764	gun1.102.M-Col0	0.192058	-0.365023	gun1.102.G-Col0	0.588582	-0.196272	winged-helix DNA-binding transcription factor family protein; FUNCTIONS IN: DNA binding; INVOLVED IN: nucleosome assembly; LOCATED IN: nucleus, nucleosome; EXPRESSED IN: 23 plant structures; EXPRESSED DURING: 13 growth stages; CONTAINS InterPro DOMAIN/s: Winged helix-turn-helix transcription repressor DNA-binding (InterPro:IPR011991), Histone H5 (InterPro:IPR005819), Histone H1/H5 (InterPro:IPR00…	protein_coding	0
AT1G06770	gun1.102.W-Col0	0.203362	-0.672192	gun1.102.M-Col0	0.831505	-0.12493	gun1.102.G-Col0	0.938341	-0.0674276	Encodes a C3HC4 RING-domain-containing ubiquitin E3 ligase capable of interacting with DREB2A. The DRIP1-GFP fusion protein is nuclear-localized. DRIP1 seems to be involved in regulating stress-related transcriptional changes and drought tolerance.	protein_coding	DREB2A-INTERACTING PROTEIN 1 (DRIP1); (ATRING1B)
AT1G06780	gun1.102.W-Col0	0.455007	-0.218243	gun1.102.M-Col0	0.960786	-0.0184093	gun1.102.G-Col0	0.929048	0.04223	Encodes a protein with putative galacturonosyltransferase activity.	protein_coding	GALACTURONOSYLTRANSFERASE 6 (GAUT6)
AT1G06790	gun1.102.W-Col0	0.304462	-0.499484	gun1.102.M-Col0	0.940606	0.0444548	gun1.102.G-Col0	0.40529	-0.560938	Encodes a subunit of RNA polymerase III involved in maintaining global RNA homeostasis, not just that of genes transcribed by RNA pol III.	protein_coding	NUCLEAR RNA POLYMERASE C, SUBUNIT 7 (NRPC7)
AT1G06800	gun1.102.W-Col0	0.13761	0.507571	gun1.102.M-Col0	0.498779	0.254763	gun1.102.G-Col0	0.770993	0.156034	Encodes a lipase that hydrolyzes phosphatidylcholine, glycolipids as well as triacylglycerols.	protein_coding	PHOSPHOLIPASE A I GAMMA 1 (PLA-I{gamma}1);DAD1-LIKE LIPASE 4 (DALL4)
AT1G06820	gun1.102.W-Col0	0.0365339	0.646981	gun1.102.M-Col0	0.294646	0.327143	gun1.102.G-Col0	0.898738	-0.06446	Encodes carotenoid isomerase. Catalyzes the isomerization of poly-cis-carotenoids to all-trans-carotenoids. Together with PDS and ZDS, CRTiso is required to complete the synthesis of lycopene from phytoene.	protein_coding	CAROTENOID ISOMERASE (CRTISO);CAROTENOID AND CHLOROPLAST REGULATION 2 (CCR2)
AT1G06830	gun1.102.W-Col0	0.411273	-0.546131	gun1.102.M-Col0	0.519612	-0.46525	gun1.102.G-Col0	0.1359	-1.67295	Glutaredoxin family protein; FUNCTIONS IN: electron carrier activity, protein disulfide oxidoreductase activity; INVOLVED IN: cell redox homeostasis; LOCATED IN: endomembrane system; EXPRESSED IN: 19 plant structures; EXPRESSED DURING: 9 growth stages; CONTAINS InterPro DOMAIN/s: Glutaredoxin-like, plant II (InterPro:IPR011905), Thioredoxin fold (InterPro:IPR012335), Glutaredoxin (InterPro:IPR002…	protein_coding	0
AT1G06833	gun1.102.W-Col0	0.751344	-0.415616	gun1.102.M-Col0	0.522689	-0.929881	gun1.102.G-Col0	0.569154	-1.08203	#N/A	#N/A	#N/A
AT1G06840	gun1.102.W-Col0	0.961683	-0.0136574	gun1.102.M-Col0	0.735551	0.0884482	gun1.102.G-Col0	0.686678	-0.135824	Leucine-rich repeat protein kinase family protein; FUNCTIONS IN: protein serine/threonine kinase activity, protein kinase activity, ATP binding; INVOLVED IN: transmembrane receptor protein tyrosine kinase signaling pathway, protein amino acid phosphorylation; LOCATED IN: plasma membrane, membrane; EXPRESSED IN: 20 plant structures; EXPRESSED DURING: 9 growth stages; CONTAINS InterPro DOMAIN/s: Pr…	protein_coding	0
AT1G06850	gun1.102.W-Col0	0.0663325	-0.759852	gun1.102.M-Col0	0.0651861	-0.822439	gun1.102.G-Col0	0.106363	-0.888482	basic leucine-zipper 52 (bZIP52); FUNCTIONS IN: DNA binding, sequence-specific DNA binding transcription factor activity; INVOLVED IN: regulation of transcription, DNA-dependent; EXPRESSED IN: 23 plant structures; EXPRESSED DURING: 15 growth stages; CONTAINS InterPro DOMAIN/s: Basic-leucine zipper (bZIP) transcription factor (InterPro:IPR004827), bZIP transcription factor, bZIP-1 (InterPro:IPR011…	protein_coding	BASIC LEUCINE-ZIPPER 52 (AtbZIP52);BASIC LEUCINE-ZIPPER 52 (bZIP52)
AT1G06870	gun1.102.W-Col0	0.00788768	1.32275	gun1.102.M-Col0	0.0155728	1.2272	gun1.102.G-Col0	0.428683	0.473279	Peptidase S24/S26A/S26B/S26C family protein; FUNCTIONS IN: serine-type peptidase activity, peptidase activity; INVOLVED IN: proteolysis; LOCATED IN: integral to membrane, membrane; EXPRESSED IN: male gametophyte, pollen tube; EXPRESSED DURING: L mature pollen stage; CONTAINS InterPro DOMAIN/s: Peptidase S24/S26A/S26B/S26C, beta-ribbon domain (InterPro:IPR011056), Peptidase S24/S26A/S26B/S26C (Int…	protein_coding	PLASTIDIC TYPE I SIGNAL PEPTIDASE 2A (PLSP2A)
AT1G06890	gun1.102.W-Col0	0.0919091	0.455523	gun1.102.M-Col0	0.0777191	0.48955	gun1.102.G-Col0	0.455644	0.256928	UXT3 is a member of the NST-KT subfamily of nucleotide/sugar transporters. It is localized to the golgi and functions as a UDP-Xyl transporter.	protein_coding	UDP-XYLOSE TRANSPORTER3 (UXT3)
AT1G06900	gun1.102.W-Col0	0.898846	0.0355467	gun1.102.M-Col0	0.374028	0.224797	gun1.102.G-Col0	0.953733	-0.0256613	Insulinase (Peptidase family M16) family protein; FUNCTIONS IN: metalloendopeptidase activity, catalytic activity, zinc ion binding, metal ion binding; INVOLVED IN: proteolysis; LOCATED IN: cellular_component unknown; EXPRESSED IN: 23 plant structures; EXPRESSED DURING: 13 growth stages; CONTAINS InterPro DOMAIN/s: Peptidase M16, zinc-binding site (InterPro:IPR001431), Peptidase M16, C-terminal (…	protein_coding	0
AT1G06910	gun1.102.W-Col0	0.0516242	-1.14105	gun1.102.M-Col0	0.064565	-1.2362	gun1.102.G-Col0	0.542001	-0.440202	Arabidopsis thaliana myb family transcription factor (At1g06910)	protein_coding	TRF-LIKE 7 (TRFL7)
AT1G06930	gun1.102.W-Col0	0.492205	-0.388702	gun1.102.M-Col0	0.0300458	-1.92863	gun1.102.G-Col0	0.143079	-1.34757	unknown protein	protein_coding	0
AT1G06950	gun1.102.W-Col0	0.40965	-0.19798	gun1.102.M-Col0	0.098819	-0.402243	gun1.102.G-Col0	0.740434	-0.111003	Encodes a protein thought to be a part of the translocon at the chloroplast inner envelope. Involved in protein import into the chloroplast and chloroplast biogenesis. C-terminal half of Tic110 functions as scaffolds for protein-protein interactions.	protein_coding	ARABIDOPSIS THALIANA TRANSLOCON AT THE INNER ENVELOPE MEMBRANE OF CHLOROPLASTS 110 (ATTIC110);TRANSLOCON AT THE INNER ENVELOPE MEMBRANE OF CHLOROPLASTS 110 (TIC110)
AT1G06960	gun1.102.W-Col0	0.704698	-0.199267	gun1.102.M-Col0	0.848381	-0.110609	gun1.102.G-Col0	0.370074	0.531981	RNA-binding (RRM/RBD/RNP motifs) family protein; FUNCTIONS IN: RNA binding, nucleotide binding, nucleic acid binding; EXPRESSED IN: 20 plant structures; EXPRESSED DURING: 12 growth stages; CONTAINS InterPro DOMAIN/s: RNA recognition motif, RNP-1 (InterPro:IPR000504), Nucleotide-binding, alpha-beta plait (InterPro:IPR012677); BEST Arabidopsis thaliana protein match is: U2 small nuclear ribonucleop…	protein_coding	0
AT1G06980	gun1.102.W-Col0	0.653755	-0.284797	gun1.102.M-Col0	0.366248	-0.626217	gun1.102.G-Col0	0.892337	-0.134514	unknown protein; FUNCTIONS IN: molecular_function unknown; INVOLVED IN: biological_process unknown; LOCATED IN: endomembrane system; EXPRESSED IN: sepal, male gametophyte, carpel; EXPRESSED DURING: 4 anthesis; BEST Arabidopsis thaliana protein match is: unknown protein (TAIR:AT2G30230.1)	protein_coding	0
AT1G07000	gun1.102.W-Col0	0.0933341	0.900084	gun1.102.M-Col0	0.0869076	0.956956	gun1.102.G-Col0	0.388874	0.612508	A member of EXO70 gene family, putative exocyst subunits, conserved in land plants. Arabidopsis thaliana contains 23 putative EXO70 genes, which can be classified into eight clusters on the phylogenetic tree.	protein_coding	EXOCYST SUBUNIT EXO70 FAMILY PROTEIN B2 (ATEXO70B2);EXOCYST SUBUNIT EXO70 FAMILY PROTEIN B2 (EXO70B2)
AT1G07010	gun1.102.W-Col0	0.0215097	0.882737	gun1.102.M-Col0	0.0468993	0.775527	gun1.102.G-Col0	0.873572	0.0977741	Calcineurin-like metallo-phosphoesterase superfamily protein; BEST Arabidopsis thaliana protein match is: Calcineurin-like metallo-phosphoesterase superfamily protein (TAIR:AT1G18480.1)	protein_coding	SHEWENELLA-LIKE PROTEIN PHOSPHATASE 1 (SLP1); (ATSLP1)
AT1G07020	gun1.102.W-Col0	0.345927	-0.308822	gun1.102.M-Col0	0.165772	-0.496589	gun1.102.G-Col0	0.964904	-0.0266987	unknown protein	protein_coding	0
AT1G07030	gun1.102.W-Col0	0.0139529	0.772036	gun1.102.M-Col0	0.0570814	0.592449	gun1.102.G-Col0	0.988508	0.00942456	Mitochondrial substrate carrier family protein; FUNCTIONS IN: binding; INVOLVED IN: transport, mitochondrial transport, transmembrane transport; LOCATED IN: mitochondrial inner membrane, membrane; EXPRESSED IN: 20 plant structures; EXPRESSED DURING: 15 growth stages; CONTAINS InterPro DOMAIN/s: Mitochondrial carrier protein (InterPro:IPR002067), Mitochondrial substrate carrier (InterPro:IPR001993…	protein_coding	0
AT1G07040	gun1.102.W-Col0	0.0264751	-1.10453	gun1.102.M-Col0	0.143965	-0.698794	gun1.102.G-Col0	0.260228	-0.667091	unknown protein; INVOLVED IN: biological_process unknown; LOCATED IN: chloroplast; EXPRESSED IN: 24 plant structures; EXPRESSED DURING: 14 growth stages; BEST Arabidopsis thaliana protein match is: unknown protein (TAIR:AT1G27030.1)	protein_coding	0
AT1G07070	gun1.102.W-Col0	0.78665	0.193443	gun1.102.M-Col0	0.278465	0.703253	gun1.102.G-Col0	0.531266	0.535974	Ribosomal protein L35Ae family protein; FUNCTIONS IN: structural constituent of ribosome; INVOLVED IN: translation, ribosome biogenesis; LOCATED IN: ribosome, cytosolic large ribosomal subunit; EXPRESSED IN: 22 plant structures; EXPRESSED DURING: 13 growth stages; CONTAINS InterPro DOMAIN/s: Ribosomal protein L35Ae (InterPro:IPR001780), Ribosomal protein L35Ae, conserved site (InterPro:IPR018266)…	protein_coding	0
AT1G07070-AT1G07080	gun1.102.W-Col0	0.302482	-0.472508	gun1.102.M-Col0	0.103007	-0.872664	gun1.102.G-Col0	0.732892	-0.230775	#N/A	#N/A	#N/A
AT1G07080	gun1.102.W-Col0	0.994442	-0.00183551	gun1.102.M-Col0	0.0908135	-0.335168	gun1.102.G-Col0	0.34849	-0.225904	Thioredoxin superfamily protein; FUNCTIONS IN: catalytic activity; INVOLVED IN: biological_process unknown; LOCATED IN: vacuole; EXPRESSED IN: 23 plant structures; EXPRESSED DURING: 15 growth stages; CONTAINS InterPro DOMAIN/s: Gamma interferon inducible lysosomal thiol reductase GILT (InterPro:IPR004911), Thioredoxin-like fold (InterPro:IPR012336); BEST Arabidopsis thaliana protein match is: gam…	protein_coding	0
AT1G07090	gun1.102.W-Col0	0.759992	-0.189774	gun1.102.M-Col0	0.984518	0.0154634	gun1.102.G-Col0	0.753003	-0.276901	LIGHT SENSITIVE HYPOCOTYLS 6 (LSH6); CONTAINS InterPro DOMAIN/s: Protein of unknown function DUF640 (InterPro:IPR006936); BEST Arabidopsis thaliana protein match is: Protein of unknown function (DUF640) (TAIR:AT5G58500.1)	protein_coding	LIGHT SENSITIVE HYPOCOTYLS 6 (LSH6)
AT1G07110	gun1.102.W-Col0	0.22561	-0.23083	gun1.102.M-Col0	0.983626	0.00535482	gun1.102.G-Col0	0.512232	-0.161495	Encodes the bifunctional enzyme fructose-6-phosphate 2-kinase/fructose-2,6-bisphosphatase.	protein_coding	FRUCTOSE-2,6-BISPHOSPHATASE (F2KP); (ATF2KP); (FKFBP)
AT1G07128	gun1.102.W-Col0	0.0235188	1.46696	gun1.102.M-Col0	0.0785616	1.16649	gun1.102.G-Col0	0.776577	0.295631	Potential natural antisense gene, locus overlaps with AT1G07130	other_rna	0
AT1G07135	gun1.102.W-Col0	0.0130464	5.11022	gun1.102.M-Col0	0.0260207	4.588	gun1.102.G-Col0	0.0953625	4.04499	glycine-rich protein	protein_coding	0
AT1G07140	gun1.102.W-Col0	0.140097	-0.756799	gun1.102.M-Col0	0.0213601	-1.37497	gun1.102.G-Col0	0.369645	-0.581731	Encodes a putative Ran-binding protein (siRanBP).	protein_coding	(SIRANBP)
AT1G07150	gun1.102.W-Col0	0.000468351	3.40502	gun1.102.M-Col0	0.00621238	2.47389	gun1.102.G-Col0	0.426219	0.858266	member of MEKK subfamily	protein_coding	MITOGEN-ACTIVATED PROTEIN KINASE KINASE KINASE 13 (MAPKKK13)
AT1G07160	gun1.102.W-Col0	0.0180926	3.64453	gun1.102.M-Col0	0.0489032	3.0543	gun1.102.G-Col0	0.241888	2.24926	Protein phosphatase 2C family protein; FUNCTIONS IN: protein serine/threonine phosphatase activity, catalytic activity; INVOLVED IN: protein amino acid dephosphorylation; LOCATED IN: chloroplast, protein serine/threonine phosphatase complex; EXPRESSED IN: sperm cell; CONTAINS InterPro DOMAIN/s: Protein phosphatase 2C, manganese/magnesium aspartate binding site (InterPro:IPR000222), Protein phosph…	protein_coding	0
AT1G07170	gun1.102.W-Col0	0.641819	-0.189006	gun1.102.M-Col0	0.382799	-0.36903	gun1.102.G-Col0	0.084119	-1.03248	Similar to human splicing factor 3b, 14 kda subunit, SF3b14b.	protein_coding	0
AT1G07180	gun1.102.W-Col0	0.000580669	1.40599	gun1.102.M-Col0	0.000214071	1.78568	gun1.102.G-Col0	0.0320488	0.941676	Internal NAD(P)H dehydrogenase in mitochondria. The predicted protein sequence has high homology with other designated NAD(P)H DHs from microorganisms; the capacity for matrix NAD(P)H oxidation via the rotenone-insensitive pathway is significantly reduced in the Atndi1 mutant plant line; the in vitro translation product of AtNDI1 is imported into isolated mitochondria and located on the inside of…	protein_coding	ARABIDOPSIS THALIANA INTERNAL NON-PHOSPHORYLATING NAD ( P ) H DEHYDROGENASE (ATNDI1);ALTERNATIVE NAD(P)H DEHYDROGENASE 1 (NDA1)
AT1G07200	gun1.102.W-Col0	0.0500283	0.583957	gun1.102.M-Col0	0.137362	0.443532	gun1.102.G-Col0	0.59498	-0.215486	Encodes a member of an eight-gene family (SMAX1 and SMAX1-like) that has weak similarity to AtHSP101, a ClpB chaperonin required for thermotolerance.	protein_coding	SMAX1-LIKE 6 (SMXL6)
AT1G07203	gun1.102.W-Col0	0.00192684	1.03779	gun1.102.M-Col0	0.00382604	1.01021	gun1.102.G-Col0	0.314297	0.376419	#N/A	#N/A	#N/A
AT1G07210	gun1.102.W-Col0	0.204243	-0.440895	gun1.102.M-Col0	0.193631	-0.48183	gun1.102.G-Col0	0.767973	-0.151632	Ribosomal protein S18; FUNCTIONS IN: structural constituent of ribosome; INVOLVED IN: translation; LOCATED IN: ribosome, intracellular; EXPRESSED IN: 24 plant structures; EXPRESSED DURING: 15 growth stages; CONTAINS InterPro DOMAIN/s: Ribosomal protein S18 (InterPro:IPR001648)	protein_coding	0
AT1G07220	gun1.102.W-Col0	0.0161343	0.970354	gun1.102.M-Col0	0.011588	1.10448	gun1.102.G-Col0	0.108774	0.796271	FUNCTIONS IN: molecular_function unknown; INVOLVED IN: biological_process unknown; LOCATED IN: mitochondrion; EXPRESSED IN: 22 plant structures; EXPRESSED DURING: 13 growth stages; CONTAINS InterPro DOMAIN/s: Lipopolysaccharide-modifying protein (InterPro:IPR006598), Protein of unknown function DUF821, CAP10-like (InterPro:IPR008539); BEST Arabidopsis thaliana protein match is: Arabidopsis thalia…	protein_coding	0
AT1G07230	gun1.102.W-Col0	0.187553	-0.398313	gun1.102.M-Col0	0.601439	-0.168874	gun1.102.G-Col0	0.372833	-0.352356	non-specific phospholipase C1 (NPC1); FUNCTIONS IN: hydrolase activity, acting on ester bonds; LOCATED IN: endomembrane system; EXPRESSED IN: 23 plant structures; EXPRESSED DURING: 13 growth stages; CONTAINS InterPro DOMAIN/s: Phosphoesterase (InterPro:IPR007312); BEST Arabidopsis thaliana protein match is: non-specific phospholipase C2 (TAIR:AT2G26870.1)	protein_coding	NON-SPECIFIC PHOSPHOLIPASE C1 (NPC1)
AT1G07240	gun1.102.W-Col0	0.179095	0.51049	gun1.102.M-Col0	0.0462423	0.808505	gun1.102.G-Col0	0.710165	0.212115	Encodes a UDP-glucosyltransferase that plays a role in abscisic acid (ABA) glucosylation from ABA to ABA-glucose ester and regulates ABA homeostasis, thereby influencing the ABA signal network.	protein_coding	UDP-GLUCOSYL TRANSFERASE 71C5 (UGT71C5)
AT1G07243-AT1G44100	gun1.102.W-Col0	0.000162806	1.86958	gun1.102.M-Col0	0.000486547	1.76397	gun1.102.G-Col0	0.0468517	0.948568	#N/A	#N/A	#N/A
AT1G07250	gun1.102.W-Col0	0.00116399	0.863513	gun1.102.M-Col0	0.00653265	0.696938	gun1.102.G-Col0	0.767688	0.0942616	UDP-glucosyl transferase 71C4 (UGT71C4); FUNCTIONS IN: quercetin 3-O-glucosyltransferase activity, quercetin 7-O-glucosyltransferase activity, UDP-glucosyltransferase activity, transferase activity, transferring glycosyl groups; INVOLVED IN: metabolic process; LOCATED IN: cellular_component unknown; EXPRESSED IN: 22 plant structures; EXPRESSED DURING: 13 growth stages; CONTAINS InterPro DOMAIN/s:…	protein_coding	UDP-GLUCOSYL TRANSFERASE 71C4 (UGT71C4)
AT1G07260	gun1.102.W-Col0	0.126204	0.890207	gun1.102.M-Col0	0.125356	0.933936	gun1.102.G-Col0	0.409669	0.649299	UDP-glucosyl transferase 71C3 (UGT71C3); FUNCTIONS IN: quercetin 3-O-glucosyltransferase activity, UDP-glycosyltransferase activity, transferase activity, transferring glycosyl groups; INVOLVED IN: metabolic process; LOCATED IN: cellular_component unknown; EXPRESSED IN: 7 plant structures; EXPRESSED DURING: F mature embryo stage, petal differentiation and expansion stage, E expanded cotyledon sta…	protein_coding	UDP-GLUCOSYL TRANSFERASE 71C3 (UGT71C3)
AT1G07270	gun1.102.W-Col0	0.395903	-1.32146	gun1.102.M-Col0	0.410204	-1.39683	gun1.102.G-Col0	0.883796	0.291953	Cell division control, Cdc6; FUNCTIONS IN: ATP binding; INVOLVED IN: regulation of cell cycle, DNA replication; EXPRESSED IN: 22 plant structures; EXPRESSED DURING: 12 growth stages; CONTAINS InterPro DOMAIN/s: ATPase, AAA-type, core (InterPro:IPR003959), CDC6, C-terminal (InterPro:IPR015163), Cell division control, Cdc6 (InterPro:IPR016314); BEST Arabidopsis thaliana protein match is: cell divis…	protein_coding	0
AT1G07280	gun1.102.W-Col0	0.00858481	-0.965314	gun1.102.M-Col0	0.851415	0.0678759	gun1.102.G-Col0	0.245759	0.452454	Tetratricopeptide repeat (TPR)-like superfamily protein; FUNCTIONS IN: binding; INVOLVED IN: biological_process unknown; LOCATED IN: chloroplast; EXPRESSED IN: 21 plant structures; EXPRESSED DURING: 13 growth stages; CONTAINS InterPro DOMAIN/s: Tetratricopeptide-like helical (InterPro:IPR011990), Tetratricopeptide repeat-containing (InterPro:IPR013026); BEST Arabidopsis thaliana protein match is:…	protein_coding	0
AT1G07290	gun1.102.W-Col0	0.258728	-0.64625	gun1.102.M-Col0	0.957042	-0.0390223	gun1.102.G-Col0	0.324296	-0.80662	Encodes a GDP-mannose transporter.	protein_coding	GOLGI NUCLEOTIDE SUGAR TRANSPORTER 2 (GONST2)
AT1G07300-AT1G07310	gun1.102.W-Col0	0.169696	-0.592382	gun1.102.M-Col0	0.0951542	-0.80705	gun1.102.G-Col0	0.851868	-0.125114	#N/A	#N/A	#N/A
AT1G07310	gun1.102.W-Col0	0.807255	0.063538	gun1.102.M-Col0	0.711448	-0.0938883	gun1.102.G-Col0	0.399922	-0.250586	Calcium-dependent lipid-binding (CaLB domain) family protein; CONTAINS InterPro DOMAIN/s: C2 membrane targeting protein (InterPro:IPR018029), C2 calcium/lipid-binding domain, CaLB (InterPro:IPR008973), C2 calcium-dependent membrane targeting (InterPro:IPR000008); BEST Arabidopsis thaliana protein match is: Calcium-dependent lipid-binding (CaLB domain) family protein (TAIR:AT5G23950.1)	protein_coding	0
AT1G07313-AT1G45229-AT1G45248	gun1.102.W-Col0	0.267321	-0.942959	gun1.102.M-Col0	0.783592	0.22678	gun1.102.G-Col0	0.868751	0.196899	#N/A	#N/A	#N/A
AT1G07313-AT1G45248	gun1.102.W-Col0	0.0411706	-0.891678	gun1.102.M-Col0	0.253081	-0.490756	gun1.102.G-Col0	0.127969	-0.874322	#N/A	#N/A	#N/A
AT1G07320	gun1.102.W-Col0	0.166128	-0.398396	gun1.102.M-Col0	0.0709938	-0.543202	gun1.102.G-Col0	0.279959	-0.388497	encodes a plastid ribosomal protein L4	protein_coding	RIBOSOMAL PROTEIN L4 (RPL4);EMBRYO DEFECTIVE 2784 (EMB2784);PLASTID RIBOSOMAL PROTEIN L4 (PRPL4)
AT1G07330	gun1.102.W-Col0	0.315457	2.60826	gun1.102.M-Col0	0.0512939	4.91304	gun1.102.G-Col0	0.361857	2.99616	unknown protein; BEST Arabidopsis thaliana protein match is: unknown protein (TAIR:AT2G29620.1)	protein_coding	0
AT1G07350	gun1.102.W-Col0	0.0100668	2.03537	gun1.102.M-Col0	0.0211675	1.83859	gun1.102.G-Col0	0.753944	0.357897	Encodes a serine/arginine rich-like protein, SR45a. Involved in the regulation of stress-responsive alternative splicing.	protein_coding	SERINE/ARGININE RICH-LIKE PROTEIN 45A (SR45a)
AT1G07360	gun1.102.W-Col0	0.877605	0.0605361	gun1.102.M-Col0	0.23192	-0.422434	gun1.102.G-Col0	0.472269	-0.318441	Encodes MAC5A, a component of the MOS4-associated complex (MAC) that contributes to snc1- mediated autoimmunity. MAC is a highly conserved nuclear protein complex associated with the spliceosome. Homologues include AT1G07360 (MAC5A), AT2G29580 (MAC5B) and AT5G07060 (MAC5C).	protein_coding	MOS4-ASSOCIATED COMPLEX SUBUNIT 5A (MAC5A)
AT1G07370	gun1.102.W-Col0	0.104363	0.505399	gun1.102.M-Col0	0.660783	-0.161766	gun1.102.G-Col0	0.0465089	0.818555	Encodes putative proliferating cell nuclear antigen involved in cell cycle regulation. May be sumoylated.	protein_coding	PROLIFERATING CELLULAR NUCLEAR ANTIGEN 1 (PCNA1);PROLIFERATING CELLULAR NUCLEAR ANTIGEN 1 (ATPCNA1)
AT1G07380	gun1.102.W-Col0	0.0424988	-0.624806	gun1.102.M-Col0	0.0685672	-0.588769	gun1.102.G-Col0	0.205268	-0.488511	Encodes a neutral ceramidase that is involved in sphingolipid homeostasis and responses to oxidative stress.	protein_coding	NEUTRAL CERAMIDASE 1 (ATNCER1)
AT1G07390	gun1.102.W-Col0	0.713651	0.163037	gun1.102.M-Col0	0.35779	0.392688	gun1.102.G-Col0	0.83103	0.141077	receptor like protein 1 (RLP1); CONTAINS InterPro DOMAIN/s: Leucine-rich repeat, typical subtype (InterPro:IPR003591), Leucine-rich repeat-containing N-terminal domain, type 2 (InterPro:IPR013210), Leucine-rich repeat (InterPro:IPR001611); BEST Arabidopsis thaliana protein match is: receptor like protein 15 (TAIR:AT1G74190.1)	protein_coding	RECEPTOR LIKE PROTEIN 1 (AtRLP1);RECEPTOR LIKE PROTEIN 1 (RLP1)
AT1G07393	gun1.102.W-Col0	0.0537269	2.60242	gun1.102.M-Col0	0.0433573	2.82697	gun1.102.G-Col0	0.19568	2.21454	#N/A	#N/A	#N/A
AT1G07400	gun1.102.W-Col0	0.211518	3.96142	gun1.102.M-Col0	0.287141	3.47788	gun1.102.G-Col0	0.96205	0.353501	HSP20-like chaperones superfamily protein; CONTAINS InterPro DOMAIN/s: Heat shock protein Hsp20 (InterPro:IPR002068), HSP20-like chaperone (InterPro:IPR008978); BEST Arabidopsis thaliana protein match is: HSP20-like chaperones superfamily protein (TAIR:AT1G59860.1)	protein_coding	0
AT1G07410	gun1.102.W-Col0	0.741499	0.220683	gun1.102.M-Col0	0.42978	0.502309	gun1.102.G-Col0	0.468063	0.575404	RAB GTPase homolog A2B (RABA2b); FUNCTIONS IN: GTP binding, GTPase activity; INVOLVED IN: intracellular protein transport, signal transduction, nucleocytoplasmic transport, protein transport, small GTPase mediated signal transduction; LOCATED IN: endosome, plasma membrane, cell plate; EXPRESSED IN: 21 plant structures; EXPRESSED DURING: 7 growth stages; CONTAINS InterPro DOMAIN/s: Ran GTPase (Int…	protein_coding	RAB GTPASE HOMOLOG A2B (ATRABA2B);RAB GTPASE HOMOLOG A2B (RAB-A2B);ARABIDOPSIS RAB GTPASE HOMOLOG A2B (ATRAB-A2B);RAB GTPASE HOMOLOG A2B (RABA2b)
AT1G07420	gun1.102.W-Col0	0.452459	0.233008	gun1.102.M-Col0	0.333803	0.303334	gun1.102.G-Col0	0.837724	-0.0995801	Arabidopsis thaliana sterol 4-alpha-methyl-oxidase mRNA. The sterol 4alpha-methyl oxidase2 family proteins SMO2-1 and SMO2-2 function partially through effects on auxin accumulation, auxin response and PIN1 expression to regulate embryogenesis in Arabidopsis.	protein_coding	STEROL 4-ALPHA-METHYL-OXIDASE 2 (ATSMO2);ARABIDOPSIS THALIANA STEROL 4-ALPHA-METHYL OXIDASE 1 (ATSMO1);STEROL 4-ALPHA-METHYL-OXIDASE 2-1 (SMO2-1)
AT1G07430	gun1.102.W-Col0	0.327212	1.62227	gun1.102.M-Col0	0.410786	1.46545	gun1.102.G-Col0	0.235895	2.39418	Encodes a member of the group A protein phosphatase 2C (PP2C) family that is responsible for negatively regulating seed dormancy.	protein_coding	HIGHLY ABA-INDUCED PP2C GENE 2 (HAI2);AKT1 INTERACTING PROTEIN PHOSPHATASE 1 (AIP1); (ATAIP1);HONSU (KOREAN FOR ABNORMAL DROWSINESS) (HON)
AT1G07440	gun1.102.W-Col0	0.00178998	1.63073	gun1.102.M-Col0	0.00349906	1.58951	gun1.102.G-Col0	0.887977	0.113491	NAD(P)-binding Rossmann-fold superfamily protein; FUNCTIONS IN: oxidoreductase activity, binding, catalytic activity; INVOLVED IN: response to cadmium ion, response to karrikin; LOCATED IN: cellular_component unknown; EXPRESSED IN: 22 plant structures; EXPRESSED DURING: 13 growth stages; CONTAINS InterPro DOMAIN/s: Short-chain dehydrogenase/reductase, conserved site (InterPro:IPR020904), NAD(P)-b…	protein_coding	0
AT1G07450	gun1.102.W-Col0	0.00192684	5.60239	gun1.102.M-Col0	0.00333131	5.44609	gun1.102.G-Col0	0.183565	2.71677	NAD(P)-binding Rossmann-fold superfamily protein; FUNCTIONS IN: oxidoreductase activity, binding, catalytic activity; INVOLVED IN: oxidation reduction, metabolic process; EXPRESSED IN: 20 plant structures; EXPRESSED DURING: 10 growth stages; CONTAINS InterPro DOMAIN/s: Short-chain dehydrogenase/reductase, conserved site (InterPro:IPR020904), NAD(P)-binding domain (InterPro:IPR016040), Glucose/rib…	protein_coding	0
AT1G07470	gun1.102.W-Col0	0.887898	-0.0370275	gun1.102.M-Col0	0.776495	-0.0742007	gun1.102.G-Col0	0.443878	-0.234266	Transcription factor IIA, alpha/beta subunit; FUNCTIONS IN: RNA polymerase II transcription factor activity, sequence-specific DNA binding transcription factor activity; INVOLVED IN: transcription initiation from RNA polymerase II promoter, transcription; LOCATED IN: transcription factor TFIIA complex; EXPRESSED IN: male gametophyte, pollen tube; EXPRESSED DURING: L mature pollen stage, M germina…	protein_coding	0
AT1G07480	gun1.102.W-Col0	0.608263	0.135541	gun1.102.M-Col0	0.975617	-0.0106049	gun1.102.G-Col0	0.513185	-0.224361	Transcription factor IIA, alpha/beta subunit; FUNCTIONS IN: RNA polymerase II transcription factor activity, sequence-specific DNA binding transcription factor activity; INVOLVED IN: transcription initiation from RNA polymerase II promoter, transcription; LOCATED IN: transcription factor TFIIA complex; CONTAINS InterPro DOMAIN/s: Transcription factor IIA, alpha/beta subunit (InterPro:IPR004855), …	protein_coding	0
AT1G07490	gun1.102.W-Col0	0.509663	-1.1004	gun1.102.M-Col0	0.453191	-1.39069	gun1.102.G-Col0	0.843657	-0.477462	ROTUNDIFOLIA like 3 (RTFL3); FUNCTIONS IN: molecular_function unknown; INVOLVED IN: shoot development; LOCATED IN: chloroplast; CONTAINS InterPro DOMAIN/s: DVL (InterPro:IPR012552); BEST Arabidopsis thaliana protein match is: ROTUNDIFOLIA like 5 (TAIR:AT5G59510.1)	protein_coding	ROTUNDIFOLIA LIKE 3 (RTFL3);DEVIL 9 (DVL9)
AT1G07510	gun1.102.W-Col0	0.0254379	0.51492	gun1.102.M-Col0	0.0317378	0.51125	gun1.102.G-Col0	0.983016	-0.00962225	encodes an FtsH protease that is localized to the mitochondrion	protein_coding	FTSH PROTEASE 10 (ftsh10)
AT1G07520	gun1.102.W-Col0	0.0179761	0.834058	gun1.102.M-Col0	0.0234536	0.82991	gun1.102.G-Col0	0.62788	0.231072	GRAS family transcription factor; CONTAINS InterPro DOMAIN/s: Transcription factor GRAS (InterPro:IPR005202); BEST Arabidopsis thaliana protein match is: GRAS family transcription factor (TAIR:AT2G29065.1)	protein_coding	0
AT1G07530	gun1.102.W-Col0	0.0327125	0.641136	gun1.102.M-Col0	0.0338646	0.657657	gun1.102.G-Col0	0.831422	0.0955991	Encodes a member of the GRAS family of transcription factors. The protein interacts with the TGA2 transcription factor and affects the transcription of stress-responsive genes. The protein is found in the nucleus and is also exported to the cytoplasm.	protein_coding	SCARECROW-LIKE 14 (SCL14);ARABIDOPSIS THALIANA GRAS (GAI, RGA, SCR) 2 (ATGRAS2);GRAS (GAI, RGA, SCR) 2 (GRAS2)
AT1G07560	gun1.102.W-Col0	0.917597	-0.0667772	gun1.102.M-Col0	0.105506	0.876705	gun1.102.G-Col0	0.990788	0.0143835	Leucine-rich repeat protein kinase family protein; FUNCTIONS IN: kinase activity; INVOLVED IN: protein amino acid phosphorylation; LOCATED IN: endomembrane system; EXPRESSED IN: root; CONTAINS InterPro DOMAIN/s: Protein kinase, ATP binding site (InterPro:IPR017441), Protein kinase, catalytic domain (InterPro:IPR000719), Serine/threonine-protein kinase-like domain (InterPro:IPR017442), Protein kin…	protein_coding	0
AT1G07570	gun1.102.W-Col0	0.124551	0.526676	gun1.102.M-Col0	0.0232304	0.850235	gun1.102.G-Col0	0.912839	0.064343	Protein kinase capable of phosphorylating tyrosine, serine, and threonine residues	protein_coding	(APK1A)
AT1G07590	gun1.102.W-Col0	0.00352156	1.24812	gun1.102.M-Col0	0.00141471	1.53871	gun1.102.G-Col0	0.62412	0.27065	Tetratricopeptide repeat (TPR)-like superfamily protein; INVOLVED IN: response to cadmium ion; LOCATED IN: mitochondrion; EXPRESSED IN: 12 plant structures; EXPRESSED DURING: 4 anthesis, F mature embryo stage, petal differentiation and expansion stage, E expanded cotyledon stage, D bilateral stage; CONTAINS InterPro DOMAIN/s: Pentatricopeptide repeat (InterPro:IPR002885); BEST Arabidopsis thalian…	protein_coding	0
AT1G07590-AT1G07600	gun1.102.W-Col0	0.0883136	-0.501821	gun1.102.M-Col0	0.0631982	-0.569087	gun1.102.G-Col0	0.888518	-0.0636185	#N/A	#N/A	#N/A
AT1G07610	gun1.102.W-Col0	0.0136397	-1.4299	gun1.102.M-Col0	0.0167712	-1.69734	gun1.102.G-Col0	0.0358266	-1.92904	one of the five metallothioneins (MTs) genes identified in Arabidopsis. MTs are cysteine-rich proteins required for heavy metal tolerance. The mRNA is cell-to-cell mobile.	protein_coding	METALLOTHIONEIN 1C (MT1C)
AT1G07615	gun1.102.W-Col0	0.716971	-0.226837	gun1.102.M-Col0	0.479232	-0.466391	gun1.102.G-Col0	0.350241	-0.811951	GTP-binding protein Obg/CgtA; FUNCTIONS IN: magnesium ion binding, GTP binding, GTPase activity; LOCATED IN: intracellular; EXPRESSED IN: 14 plant structures; EXPRESSED DURING: 6 growth stages; CONTAINS InterPro DOMAIN/s: GTP1/OBG subdomain (InterPro:IPR006169), GTP1/OBG (InterPro:IPR006073), GTP-binding protein, HSR1-related (InterPro:IPR002917), GTP-binding protein Obg/CgtA (InterPro:IPR014100)…	protein_coding	(OBG A-1)
AT1G07630	gun1.102.W-Col0	0.256529	0.413745	gun1.102.M-Col0	0.292376	0.397965	gun1.102.G-Col0	0.7199	0.19068	Encodes a protein phosphatase 2C like gene, similar to POL. Involved in leaf development. Knockout mutants have abnormally shaped leaves.	protein_coding	POL-LIKE 5 (PLL5)
AT1G07640	gun1.102.W-Col0	0.608763	-0.150706	gun1.102.M-Col0	0.201713	0.357018	gun1.102.G-Col0	0.135255	0.511204	A member of the DOF transcription factors. Prominently expressed in the phloem of leaves and other organs. Expression is induced by wounding, MeJA and insect feeding. Upregulates glucosinolate biosynthesis.	protein_coding	(OBP2);UAS-TAGGED ROOT PATTERNING3 (URP3)
AT1G07650	gun1.102.W-Col0	0.587987	0.136559	gun1.102.M-Col0	0.0292345	0.5622	gun1.102.G-Col0	0.138051	0.442686	Leucine-rich repeat transmembrane protein kinase; FUNCTIONS IN: protein serine/threonine kinase activity, kinase activity, ATP binding; INVOLVED IN: transmembrane receptor protein tyrosine kinase signaling pathway, protein amino acid phosphorylation; LOCATED IN: endomembrane system; EXPRESSED IN: 22 plant structures; EXPRESSED DURING: 13 growth stages; CONTAINS InterPro DOMAIN/s: Protein kinase, …	protein_coding	0
AT1G07660	gun1.102.W-Col0	0.266066	-0.582753	gun1.102.M-Col0	0.112701	-1.01265	gun1.102.G-Col0	0.463712	-0.538052	Histone superfamily protein; FUNCTIONS IN: DNA binding; INVOLVED IN: nucleosome assembly; LOCATED IN: plasma membrane, chloroplast; EXPRESSED IN: cultured cell; CONTAINS InterPro DOMAIN/s: Histone H4, conserved site (InterPro:IPR019809), Histone-fold (InterPro:IPR009072), Histone core (InterPro:IPR007125), Histone H4 (InterPro:IPR001951); BEST Arabidopsis thaliana protein match is: Histone superf…	protein_coding	0
AT1G07670	gun1.102.W-Col0	0.00204086	1.00473	gun1.102.M-Col0	0.00530849	0.910821	gun1.102.G-Col0	0.271387	0.378189	endomembrane-type CA-ATPase 4 (ECA4); FUNCTIONS IN: calcium-transporting ATPase activity; INVOLVED IN: cation transport, calcium ion transport, metabolic process, ATP biosynthetic process; LOCATED IN: endoplasmic reticulum, plasma membrane; EXPRESSED IN: guard cell, callus, cultured cell; CONTAINS InterPro DOMAIN/s: ATPase, P-type, ATPase-associated domain (InterPro:IPR008250), ATPase, P-type, ca…	protein_coding	(ATECA4);ENDOMEMBRANE-TYPE CA-ATPASE 4 (ECA4)
AT1G07693-AT1G50910	gun1.102.W-Col0	0.786034	-0.773766	gun1.102.M-Col0	0.383691	-3.20096	gun1.102.G-Col0	0.969106	0.166665	#N/A	#N/A	#N/A
AT1G07700	gun1.102.W-Col0	0.146455	0.426544	gun1.102.M-Col0	0.0128193	0.830436	gun1.102.G-Col0	0.0706279	0.690966	Thioredoxin superfamily protein; INVOLVED IN: cell redox homeostasis; LOCATED IN: chloroplast; EXPRESSED IN: 24 plant structures; EXPRESSED DURING: 15 growth stages; CONTAINS InterPro DOMAIN/s: Thioredoxin fold (InterPro:IPR012335), Thioredoxin, core (InterPro:IPR015467), Thioredoxin-like (InterPro:IPR017936), Thioredoxin domain (InterPro:IPR013766), Thioredoxin-like fold (InterPro:IPR012336); BE…	protein_coding	0
AT1G07705	gun1.102.W-Col0	0.280281	0.235548	gun1.102.M-Col0	0.329294	0.222147	gun1.102.G-Col0	0.246653	0.321714	NOT2 / NOT3 / NOT5 family; FUNCTIONS IN: transcription regulator activity; INVOLVED IN: regulation of transcription; LOCATED IN: nucleus, chloroplast; EXPRESSED IN: 23 plant structures; EXPRESSED DURING: 13 growth stages; CONTAINS InterPro DOMAIN/s: NOT2/NOT3/NOT5 (InterPro:IPR007282); BEST Arabidopsis thaliana protein match is: VIRE2 interacting protein 2 (TAIR:AT5G59710.1)	protein_coding	NEGATIVE ON TATA LESS2A (NOT2A)
AT1G07720	gun1.102.W-Col0	0.00185934	1.57945	gun1.102.M-Col0	0.000486547	2.07697	gun1.102.G-Col0	0.0127541	1.50641	Encodes KCS3, a member of the 3-ketoacyl-CoA synthase family involved in the biosynthesis of VLCFA (very long chain fatty acids).	protein_coding	3-KETOACYL-COA SYNTHASE 3 (KCS3)
AT1G07728	gun1.102.W-Col0	0.0494636	0.769259	gun1.102.M-Col0	0.0445372	0.828408	gun1.102.G-Col0	0.892404	0.0901641	Potential natural antisense gene, locus overlaps with AT1G07725	other_rna	0
AT1G07730	gun1.102.W-Col0	0.556487	-1.32684	gun1.102.M-Col0	0.572526	-1.31781	gun1.102.G-Col0	0.894065	0.362672	Disease resistance-responsive (dirigent-like protein) family protein; FUNCTIONS IN: molecular_function unknown; INVOLVED IN: biological_process unknown; LOCATED IN: endomembrane system; CONTAINS InterPro DOMAIN/s: Plant disease resistance response protein (InterPro:IPR004265); BEST Arabidopsis thaliana protein match is: Disease resistance-responsive (dirigent-like protein) family protein (TAIR:AT…	protein_coding	0
AT1G07730-AT1G07740	gun1.102.W-Col0	0.760348	0.209727	gun1.102.M-Col0	0.900944	-0.1024	gun1.102.G-Col0	0.183995	-1.5414	#N/A	#N/A	#N/A
AT1G07745	gun1.102.W-Col0	0.313946	-0.634539	gun1.102.M-Col0	0.698302	-0.263741	gun1.102.G-Col0	0.942634	0.0743581	Is a suppressor of SNI1. Encodes a member of the RecA/RAD51 family of DNA recombination and repair proteins. Both RAD51 and SNI1 have a dual role in pathogen-related gene transcription and somatic homologous recombination.	protein_coding	(ATRAD51D);SUPPRESOR OF SNI1 (SSN1);HOMOLOG OF RAD51 D (RAD51D)
AT1G07750	gun1.102.W-Col0	0.307397	0.289735	gun1.102.M-Col0	0.693304	-0.124946	gun1.102.G-Col0	0.398538	-0.319481	RmlC-like cupins superfamily protein; FUNCTIONS IN: copper ion binding, zinc ion binding, nutrient reservoir activity; INVOLVED IN: biological_process unknown; LOCATED IN: cellular_component unknown; EXPRESSED IN: 26 plant structures; EXPRESSED DURING: 14 growth stages; CONTAINS InterPro DOMAIN/s: Cupin, RmlC-type (InterPro:IPR011051), Cupin 1 (InterPro:IPR006045), RmlC-like jelly roll fold (Inte…	protein_coding	0
AT1G07770	gun1.102.W-Col0	0.784928	0.0742215	gun1.102.M-Col0	0.597601	0.137856	gun1.102.G-Col0	0.854128	0.0705838	Encodes cytoplasmic ribosomal protein S15a.	protein_coding	RIBOSOMAL PROTEIN S15A (RPS15A)
AT1G07780	gun1.102.W-Col0	0.692636	-0.19182	gun1.102.M-Col0	0.384794	0.393325	gun1.102.G-Col0	0.466606	0.41186	Encodes phosphoribosylanthranilate isomerase which catalyzes the third step of the tryptophan biosynthetic pathway. Member of gene family. The mRNA is cell-to-cell mobile.	protein_coding	PHOSPHORIBOSYLANTHRANILATE ISOMERASE 1 (PAI1);TRANSIENT RECEPTOR POTENTIAL 6 (TRP6)
AT1G07790	gun1.102.W-Col0	0.294708	-0.451976	gun1.102.M-Col0	0.087908	-0.83589	gun1.102.G-Col0	0.974728	-0.0246571	Encodes a histone 2B (H2B) protein.	protein_coding	(HTB1)
AT1G07810	gun1.102.W-Col0	0.024457	0.503289	gun1.102.M-Col0	0.185363	0.287348	gun1.102.G-Col0	0.564608	-0.166034	Encodes an ER-type Ca2+-pumping ATPase. The mRNA is cell-to-cell mobile.	protein_coding	ER-TYPE CA2+-ATPASE 1 (ECA1);ARABIDOPSIS THALIANA ER-TYPE CA2+-ATPASE 1 (ATECA1); (ACA3)
AT1G07820	gun1.102.W-Col0	0.0588572	-0.849518	gun1.102.M-Col0	0.0481352	-1.01771	gun1.102.G-Col0	0.166963	-0.819041	Histone superfamily protein; FUNCTIONS IN: DNA binding; INVOLVED IN: nucleosome assembly; LOCATED IN: nucleus, nucleosome; CONTAINS InterPro DOMAIN/s: Histone-fold (InterPro:IPR009072), Histone H4, conserved site (InterPro:IPR019809), Histone core (InterPro:IPR007125), Histone H4 (InterPro:IPR001951); BEST Arabidopsis thaliana protein match is: Histone superfamily protein (TAIR:AT5G59690.1)	protein_coding	0
AT1G07830	gun1.102.W-Col0	0.931092	-0.0500201	gun1.102.M-Col0	0.38076	-0.512041	gun1.102.G-Col0	0.773046	0.215849	ribosomal protein L29 family protein; FUNCTIONS IN: structural constituent of ribosome; INVOLVED IN: translation; LOCATED IN: mitochondrion, ribosome, mitochondrial ribosome, intracellular; EXPRESSED IN: 22 plant structures; EXPRESSED DURING: 13 growth stages; CONTAINS InterPro DOMAIN/s: Ribosomal protein L47, mitochondrial (InterPro:IPR010729), Ribosomal protein L29 (InterPro:IPR001854)	protein_coding	0
AT1G07840	gun1.102.W-Col0	0.215007	-0.538892	gun1.102.M-Col0	0.437801	-0.361094	gun1.102.G-Col0	0.992571	0.00878733	Sas10/Utp3/C1D family; CONTAINS InterPro DOMAIN/s: Sas10/Utp3/C1D (InterPro:IPR007146); BEST Arabidopsis thaliana protein match is: Sas10/U3 ribonucleoprotein (Utp) family protein (TAIR:AT2G43650.1)	protein_coding	0
AT1G07870	gun1.102.W-Col0	0.0385504	0.931561	gun1.102.M-Col0	0.0101153	1.29145	gun1.102.G-Col0	0.194979	0.734073	Protein kinase superfamily protein; FUNCTIONS IN: protein serine/threonine kinase activity, protein kinase activity, kinase activity, ATP binding; INVOLVED IN: response to salt stress; EXPRESSED IN: 23 plant structures; EXPRESSED DURING: 13 growth stages; CONTAINS InterPro DOMAIN/s: Protein kinase, ATP binding site (InterPro:IPR017441), Serine/threonine-protein kinase domain (InterPro:IPR002290),…	protein_coding	0
AT1G07880	gun1.102.W-Col0	0.552569	-0.538017	gun1.102.M-Col0	0.0579573	-2.95525	gun1.102.G-Col0	0.431025	-1.04993	member of MAP Kinase	protein_coding	(ATMPK13)
AT1G07887	gun1.102.W-Col0	0.000792917	-7.64957	gun1.102.M-Col0	0.00180686	-7.14469	gun1.102.G-Col0	0.00764189	-7.04119	#N/A	#N/A	#N/A
AT1G07887-AT1G53490	gun1.102.W-Col0	0.00561871	-4.74695	gun1.102.M-Col0	0.0118882	-4.46956	gun1.102.G-Col0	0.0404449	-6.16307	#N/A	#N/A	#N/A
AT1G07890	gun1.102.W-Col0	9.32557e-05	2.08483	gun1.102.M-Col0	0.00229429	1.39934	gun1.102.G-Col0	0.0471039	0.935816	Encodes a cytosolic ascorbate peroxidase APX1. Ascorbate peroxidases are enzymes that scavenge hydrogen peroxide in plant cells. Eight types of APX have been described for Arabidopsis: three cytosolic (APX1, APX2, APX6), two chloroplastic types (stromal sAPX, thylakoid tAPX), and three microsomal (APX3, APX4, APX5) isoforms. At least part of the induction of heat shock proteins during light stres…	protein_coding	ASCORBATE PEROXIDASE 1 (APX1);MATERNAL EFFECT EMBRYO ARREST 6 (MEE6); (CS1); (ATAPX1); (ATAPX01)
AT1G07893	gun1.102.W-Col0	0.0253764	-3.3496	gun1.102.M-Col0	0.0457915	-3.46521	gun1.102.G-Col0	0.345698	-1.21201	#N/A	#N/A	#N/A
AT1G07897-AT1G07903-AT1G53542	gun1.102.W-Col0	0.305424	0.605808	gun1.102.M-Col0	0.315013	-0.79805	gun1.102.G-Col0	0.88641	-0.156661	#N/A	#N/A	#N/A
AT1G07900-AT1G07902	gun1.102.W-Col0	0.143478	1.42976	gun1.102.M-Col0	0.170119	1.40579	gun1.102.G-Col0	0.235644	1.49278	#N/A	#N/A	#N/A
AT1G07910	gun1.102.W-Col0	0.0800768	-0.640256	gun1.102.M-Col0	0.196821	-0.485397	gun1.102.G-Col0	0.967917	-0.025737	Encodes a tRNA ligase that resembles the yeast Trl1 RNA ligase in structure and function but very different in sequence. Like Trl1, AtRNL consists of two domains ? an N-terminal ligase component and a C-terminal 5'-kinase/2',3'-cyclic phosphodiesterase (CPD) component? that can function in tRNA splicing in vivo when expressed as separate polypeptides. Requires a 2'-PO4 end for tRNA splicing in vi…	protein_coding	ARABIDOPSIS THALIANA RNA LIGASE (ATRNL);ATRLG1 (AtRLG1);RNALIGASE (RNL)
AT1G07920	gun1.102.W-Col0	0.0596241	0.553389	gun1.102.M-Col0	0.336833	0.279453	gun1.102.G-Col0	0.640257	0.179487	GTP binding Elongation factor Tu family protein; FUNCTIONS IN: calmodulin binding, translation elongation factor activity; INVOLVED IN: response to cadmium ion; LOCATED IN: mitochondrion, nucleolus, plasma membrane, chloroplast, membrane; EXPRESSED IN: 6 plant structures; EXPRESSED DURING: seedling growth; CONTAINS InterPro DOMAIN/s: Translation elongation factor EFTu/EF1A, C-terminal (InterPro:I…	protein_coding	0
AT1G07930	gun1.102.W-Col0	0.018916	0.633412	gun1.102.M-Col0	0.131756	0.382808	gun1.102.G-Col0	0.205268	0.392507	GTP binding Elongation factor Tu family protein; FUNCTIONS IN: calmodulin binding, translation elongation factor activity; INVOLVED IN: translational elongation; LOCATED IN: mitochondrion, vacuole; EXPRESSED IN: cotyledon, male gametophyte, guard cell, juvenile leaf, leaf; EXPRESSED DURING: seedling growth; CONTAINS InterPro DOMAIN/s: Translation elongation factor EFTu/EF1A, C-terminal (InterPro:…	protein_coding	0
AT1G07940	gun1.102.W-Col0	0.0315263	0.598295	gun1.102.M-Col0	0.359315	0.24739	gun1.102.G-Col0	0.359439	0.302835	GTP binding Elongation factor Tu family protein; FUNCTIONS IN: calmodulin binding, translation elongation factor activity; INVOLVED IN: translational elongation; LOCATED IN: mitochondrion, plasma membrane; EXPRESSED IN: guard cell, juvenile leaf, leaf; EXPRESSED DURING: seedling growth; CONTAINS InterPro DOMAIN/s: Translation elongation factor EFTu/EF1A, C-terminal (InterPro:IPR004160), Translati…	protein_coding	0
AT1G07940-AT1G44500	gun1.102.W-Col0	0.873433	0.752473	gun1.102.M-Col0	0.413961	2.98816	gun1.102.G-Col0	0.562076	2.76245	#N/A	#N/A	#N/A
AT1G07950	gun1.102.W-Col0	0.508112	0.302996	gun1.102.M-Col0	0.789019	0.140313	gun1.102.G-Col0	0.649318	0.289425	MED22B; FUNCTIONS IN: RNA polymerase II transcription mediator activity; INVOLVED IN: regulation of transcription from RNA polymerase II promoter; LOCATED IN: mediator complex; CONTAINS InterPro DOMAIN/s: Mediator complex, subunit Med22 (InterPro:IPR009332); BEST Arabidopsis thaliana protein match is: Surfeit locus protein 5 subunit 22 of Mediator complex (TAIR:AT1G16430.1)	protein_coding	(MED22B)
AT1G07957-AT1G54270	gun1.102.W-Col0	0.00761898	0.952889	gun1.102.M-Col0	0.00352168	1.14698	gun1.102.G-Col0	0.100585	0.66252	#N/A	#N/A	#N/A
AT1G07960	gun1.102.W-Col0	0.816188	0.0958706	gun1.102.M-Col0	0.275836	0.411644	gun1.102.G-Col0	0.411442	-0.436699	Encodes a protein disulfide isomerase-like (PDIL) protein, a member of a multigene family within the thioredoxin (TRX) superfamily.	protein_coding	PDI-LIKE 5-1 (PDIL5-1);PDI-LIKE 5-1 (ATPDIL5-1)
AT1G07970	gun1.102.W-Col0	0.738431	0.0879725	gun1.102.M-Col0	0.672739	0.112611	gun1.102.G-Col0	0.998954	0.000620076	CONTAINS InterPro DOMAIN/s: Cytochrome B561-related, N-terminal (InterPro:IPR019176)	protein_coding	0
AT1G07980	gun1.102.W-Col0	0.88497	-0.109718	gun1.102.M-Col0	0.9265	0.0772123	gun1.102.G-Col0	0.958717	0.0646341	nuclear factor Y, subunit C10 (NF-YC10); FUNCTIONS IN: sequence-specific DNA binding transcription factor activity; INVOLVED IN: regulation of transcription; LOCATED IN: intracellular, chloroplast; EXPRESSED IN: 21 plant structures; EXPRESSED DURING: 13 growth stages; CONTAINS InterPro DOMAIN/s: Transcription factor CBF/NF-Y/archaeal histone (InterPro:IPR003958), Histone-fold (InterPro:IPR009072)	protein_coding	NUCLEAR FACTOR Y, SUBUNIT C10 (NF-YC10)
AT1G07985	gun1.102.W-Col0	0.724903	-0.325398	gun1.102.M-Col0	0.199986	-1.4654	gun1.102.G-Col0	0.604685	-0.68709	Expressed protein; FUNCTIONS IN: molecular_function unknown; INVOLVED IN: biological_process unknown; LOCATED IN: chloroplast	protein_coding	0
AT1G07990	gun1.102.W-Col0	0.0257023	-0.467403	gun1.102.M-Col0	0.0421062	-0.434032	gun1.102.G-Col0	0.161124	-0.34923	SIT4 phosphatase-associated family protein; INVOLVED IN: biological_process unknown; LOCATED IN: endomembrane system; EXPRESSED IN: 23 plant structures; EXPRESSED DURING: 13 growth stages; CONTAINS InterPro DOMAIN/s: SIT4 phosphatase-associated protein (InterPro:IPR007587); BEST Arabidopsis thaliana protein match is: SIT4 phosphatase-associated family protein (TAIR:AT2G28360.1)	protein_coding	0
AT1G08000	gun1.102.W-Col0	0.482074	0.252113	gun1.102.M-Col0	0.436369	0.287641	gun1.102.G-Col0	0.739854	-0.179701	Encodes a member of the GATA factor family of zinc finger transcription factors.	protein_coding	GATA TRANSCRIPTION FACTOR 10 (GATA10)
AT1G08010	gun1.102.W-Col0	0.729626	-0.09091	gun1.102.M-Col0	0.991193	0.00363887	gun1.102.G-Col0	0.921753	-0.0389594	Encodes a member of the GATA factor family of zinc finger transcription factors.	protein_coding	GATA TRANSCRIPTION FACTOR 11 (GATA11)
AT1G08030	gun1.102.W-Col0	0.477851	-0.278985	gun1.102.M-Col0	0.425716	-0.329224	gun1.102.G-Col0	0.690978	-0.219968	Encodes a tyrosylprotein sulfotransferase (TPST). This protein is a 500-aa type I transmembrane protein that shows no sequence similarity to animal TPSTs. Activity confirmed by protein expression in yeast. TPST is expressed throughout the plant body, and the highest levels of expression are in the root apical meristem. TPST acts in the auxin pathway to maintain postembryonic root stem cell niche …	protein_coding	HYPERSENSITIVE TO PI STARVATION 7 (HPS7);TYROSYLPROTEIN SULFOTRANSFERASE (TPST);ACTIVE QUIESCENT CENTER1 (AQC1)
AT1G08040	gun1.102.W-Col0	0.954298	-0.0234858	gun1.102.M-Col0	0.848628	-0.0787808	gun1.102.G-Col0	0.770993	-0.156161	Protein of unknown function (DUF707); FUNCTIONS IN: molecular_function unknown; INVOLVED IN: biological_process unknown; EXPRESSED IN: 25 plant structures; EXPRESSED DURING: 15 growth stages; CONTAINS InterPro DOMAIN/s: Protein of unknown function DUF707 (InterPro:IPR007877); BEST Arabidopsis thaliana protein match is: Protein of unknown function (DUF707) (TAIR:AT2G28310.3)	protein_coding	0
AT1G08043-AT1G55270	gun1.102.W-Col0	0.0936728	0.52995	gun1.102.M-Col0	0.316182	0.335186	gun1.102.G-Col0	0.919909	0.0556487	#N/A	#N/A	#N/A
AT1G08050	gun1.102.W-Col0	0.0188529	1.33697	gun1.102.M-Col0	0.0182925	1.4185	gun1.102.G-Col0	0.519881	0.490991	Zinc finger (C3HC4-type RING finger) family protein; FUNCTIONS IN: ubiquitin-protein ligase activity, zinc ion binding; LOCATED IN: plasma membrane; EXPRESSED IN: 12 plant structures; EXPRESSED DURING: 4 anthesis, LP.10 ten leaves visible, petal differentiation and expansion stage, LP.08 eight leaves visible; CONTAINS InterPro DOMAIN/s: Zinc finger, RING-type (InterPro:IPR001841), Zinc finger, C3…	protein_coding	0
AT1G08060	gun1.102.W-Col0	0.00395837	-0.995328	gun1.102.M-Col0	0.0180237	-0.78905	gun1.102.G-Col0	0.310559	-0.369696	Encodes a transcriptional silencer.	protein_coding	MORPHEUS MOLECULE (MOM);MAINTENANCE OF METHYLATION (MOM);MORPHEUS MOLECULE 1 (MOM1)
AT1G08070	gun1.102.W-Col0	0.520441	0.576579	gun1.102.M-Col0	0.922936	-0.118935	gun1.102.G-Col0	0.723598	-0.544995	Encodes a chloroplast RNA editing factor.	protein_coding	ORGANELLE TRANSCRIPT PROCESSING 82 (OTP82);EMBRYO DEFECTIVE 3102 (EMB3102)
AT1G08090	gun1.102.W-Col0	0.233228	-2.49277	gun1.102.M-Col0	0.888373	0.26026	gun1.102.G-Col0	0.14551	2.36977	High-affinity nitrate transporter. Up-regulated by nitrate. Functions as a repressor of lateral root initiation independently of nitrate uptake.	protein_coding	LATERAL ROOT INITIATION 1 (LIN1);NITRATE TRANSPORTER 2.1 (ATNRT2.1); (ACH1); (NRT2;1AT);NITRATE TRANSPORTER 2 (NRT2);NITRATE TRANSPORTER 2.1 (NRT2.1);NITRATE TRANSPORTER 2:1 (NRT2:1);NITRATE TRANSPORTER 2:1 (ATNRT2:1)
AT1G08103	gun1.102.W-Col0	0.882221	0.275362	gun1.102.M-Col0	0.397919	1.32498	gun1.102.G-Col0	0.582098	-1.61782	#N/A	#N/A	#N/A
AT1G08103-AT1G08123	gun1.102.W-Col0	0.115451	2.53154	gun1.102.M-Col0	0.138477	2.45219	gun1.102.G-Col0	0.882498	0.461063	#N/A	#N/A	#N/A
AT1G08110	gun1.102.W-Col0	0.0117867	-0.649681	gun1.102.M-Col0	0.0318505	-0.547219	gun1.102.G-Col0	0.975255	0.0128449	Encodes a Zn2+ dependent glyoxylase.	protein_coding	GLYOXALASE12 (ATGLYI2)
AT1G08115	gun1.102.W-Col0	0.0484373	-1.77117	gun1.102.M-Col0	0.183475	-1.14868	gun1.102.G-Col0	0.252285	-1.25835	U1A small nuclear RNA	small_nuclear_rna	0
AT1G08125	gun1.102.W-Col0	0.0281519	-1.02529	gun1.102.M-Col0	0.0136146	-1.44182	gun1.102.G-Col0	0.0694764	-1.15829	S-adenosyl-L-methionine-dependent methyltransferases superfamily protein; FUNCTIONS IN: molecular_function unknown; INVOLVED IN: biological_process unknown; CONTAINS InterPro DOMAIN/s: Methyltransferase-16, putative (InterPro:IPR019410); BEST Arabidopsis thaliana protein match is: S-adenosyl-L-methionine-dependent methyltransferases superfamily protein (TAIR:AT1G73320.1).	protein_coding	0
AT1G08130	gun1.102.W-Col0	0.711177	-0.101649	gun1.102.M-Col0	0.925662	-0.0295838	gun1.102.G-Col0	0.428813	0.256063	Encodes the Arabidopsis DNA ligase 1 that provides the major DNA ligase activity in cells and plays a key role in both DNA replication and excision repair pathways. In addition, it is an important component of the active DNA demethylation machinery and is indispensable for cell viability. AtLIG1 expresses one major and two minor mRNA transcripts differing only in the length of the 5' untranslated…	protein_coding	DNA LIGASE 1 (ATLIG1);DNA LIGASE 1 (LIG1)
AT1G08160	gun1.102.W-Col0	0.78647	0.078314	gun1.102.M-Col0	0.380653	-0.251172	gun1.102.G-Col0	0.747386	-0.127414	Late embryogenesis abundant (LEA) hydroxyproline-rich glycoprotein family; CONTAINS InterPro DOMAIN/s: Late embryogenesis abundant protein, group 2 (InterPro:IPR004864); BEST Arabidopsis thaliana protein match is: Late embryogenesis abundant (LEA) hydroxyproline-rich glycoprotein family (TAIR:AT5G22870.1)	protein_coding	0
AT1G08180	gun1.102.W-Col0	0.767031	-0.383724	gun1.102.M-Col0	0.514293	-0.947489	gun1.102.G-Col0	0.568593	-1.08424	unknown protein	protein_coding	SIAMESE-RELATED 2 (SMR2)
AT1G08190	gun1.102.W-Col0	0.780997	-0.0601813	gun1.102.M-Col0	0.29057	-0.212719	gun1.102.G-Col0	0.4448	-0.192628	Might be involved in protein sorting to the vacuole. The mRNA is cell-to-cell mobile.	protein_coding	VACUOLAR PROTEIN SORTING 41 (ATVPS41);ZIGZAG SUPPRESSOR 2 (ZIP2);VACUOLAR PROTEIN SORTING 41 (VPS41); (ATVAM2); (VAM2)
AT1G08200	gun1.102.W-Col0	0.0254794	0.622398	gun1.102.M-Col0	0.00966128	0.786801	gun1.102.G-Col0	0.186621	0.43054	Encodes a putative UDP-D-apiose/UPD-D-xylose synthetase.	protein_coding	UDP-D-APIOSE/UDP-D-XYLOSE SYNTHASE 2 (AXS2)
AT1G08210	gun1.102.W-Col0	0.368417	0.280368	gun1.102.M-Col0	0.830909	-0.0788319	gun1.102.G-Col0	0.319203	-0.428544	Eukaryotic aspartyl protease family protein; FUNCTIONS IN: aspartic-type endopeptidase activity; INVOLVED IN: proteolysis; LOCATED IN: anchored to membrane, plant-type cell wall; EXPRESSED IN: 22 plant structures; EXPRESSED DURING: 13 growth stages; CONTAINS InterPro DOMAIN/s: Peptidase aspartic (InterPro:IPR021109), Peptidase aspartic, catalytic (InterPro:IPR009007), Peptidase A1 (InterPro:IPR00…	protein_coding	0
AT1G08220	gun1.102.W-Col0	0.426448	0.523318	gun1.102.M-Col0	0.389628	0.590781	gun1.102.G-Col0	0.924353	-0.116223	FUNCTIONS IN: molecular_function unknown; INVOLVED IN: mitochondrial proton-transporting ATP synthase complex assembly; LOCATED IN: mitochondrial inner membrane; EXPRESSED IN: 18 plant structures; EXPRESSED DURING: 7 growth stages; CONTAINS InterPro DOMAIN/s: ATPase assembly factor ATP10, mitochondria (InterPro:IPR007849)	protein_coding	0
AT1G08230	gun1.102.W-Col0	0.0089134	-1.02589	gun1.102.M-Col0	0.117713	-0.558532	gun1.102.G-Col0	0.065868	-0.881286	Codes for a H+-driven, high affinity gamma-aminobutyric acid (GABA) transporter. Localized at the plasma membrane. In planta, AtGAT1 expression was highest in flowers and under conditions of elevated GABA concentrations such as wounding or senescence.	protein_coding	0
AT1G08250	gun1.102.W-Col0	0.036682	1.01483	gun1.102.M-Col0	0.0172085	1.24728	gun1.102.G-Col0	0.238335	0.71548	Encodes a plastid-localized arogenate dehydratase involved in phenylalanine biosynthesis. Although this enzyme has sequence similarity to prephenate dehydratases, it is 98 times more active with arogenate than prephenate in enzymatic assays.	protein_coding	AROGENATE DEHYDRATASE 6 (ADT6);ARABIDOPSIS THALIANA AROGENATE DEHYDRATASE 6 (AtADT6)
AT1G08260	gun1.102.W-Col0	0.21226	-0.32895	gun1.102.M-Col0	0.461959	-0.204278	gun1.102.G-Col0	0.204868	0.40913	Similar to POL2A, DNA polymerase epsilon catalytic subunit. Essential for Arabidopsis growth. Null homozygotes are embryo lethal, partial loss of function alleles show embryo patterning defects such as root pole displacement. Delayed progression through cell cycle results in embryos with smaller numbers of larger cells.	protein_coding	EMBRYO DEFECTIVE 142 (EMB142);EMBRYO DEFECTIVE 2284 (EMB2284); (POL2A);TILTED 1 (TIL1);EMBRYO DEFECTIVE 529 (EMB529);ABA OVERLY SENSITIVE 4 (ABO4);EARLY IN SHORT DAYS 7 (ESD7)
AT1G08280	gun1.102.W-Col0	0.281324	-0.229315	gun1.102.M-Col0	0.452257	-0.168421	gun1.102.G-Col0	0.836127	0.0677564	Encodes a glycosyltransferase (GT) GALT29A, which belongs to the Carbohydrate Active Enzyme family GT29. GALT29A co-expresses with other arabinogalactan GTs, GALT31A and GLCAT14A. The recombinant GALT29A expressed in Nicotiana benthamiana demonstrated a galactosyltransferase activity, transferring galactose from UDP-galactose to a mixture of various oligosaccharides derived from arabinogalactan p…	protein_coding	GLYCOSYLTRANSFERASE 29A (GALT29A)
AT1G08290	gun1.102.W-Col0	0.278845	1.97388	gun1.102.M-Col0	0.0778351	3.18992	gun1.102.G-Col0	0.307437	2.34506	WIP domain protein 3 (WIP3); CONTAINS InterPro DOMAIN/s: Zinc finger, C2H2-like (InterPro:IPR015880), Zinc finger, C2H2-type (InterPro:IPR007087); BEST Arabidopsis thaliana protein match is: WIP domain protein 5 (TAIR:AT1G51220.1)	protein_coding	WIP DOMAIN PROTEIN 3 (WIP3)
AT1G08300	gun1.102.W-Col0	0.527703	0.245321	gun1.102.M-Col0	0.145008	0.556238	gun1.102.G-Col0	0.830844	0.128256	NO VEIN-LIKE (NVL); FUNCTIONS IN: molecular_function unknown; INVOLVED IN: biological_process unknown; LOCATED IN: endomembrane system; BEST Arabidopsis thaliana protein match is: Histidine kinase-, DNA gyrase B-, and HSP90-like ATPase family protein (TAIR:AT4G13750.1)	protein_coding	NO VEIN-LIKE (NVL)
AT1G08310	gun1.102.W-Col0	0.0331372	-1.66618	gun1.102.M-Col0	0.105079	-1.27889	gun1.102.G-Col0	0.133117	-1.58083	alpha/beta-Hydrolases superfamily protein; FUNCTIONS IN: catalytic activity; INVOLVED IN: biological_process unknown; EXPRESSED IN: 6 plant structures; EXPRESSED DURING: 4 anthesis; CONTAINS InterPro DOMAIN/s: Alpha/beta hydrolase fold-1 (InterPro:IPR000073); BEST Arabidopsis thaliana protein match is: alpha/beta-Hydrolases superfamily protein (TAIR:AT3G44510.2)	protein_coding	0
AT1G08315	gun1.102.W-Col0	0.492065	0.202243	gun1.102.M-Col0	0.975861	-0.0121611	gun1.102.G-Col0	0.126255	-0.629726	ARM repeat superfamily protein; FUNCTIONS IN: binding; INVOLVED IN: biological_process unknown; LOCATED IN: cellular_component unknown; EXPRESSED IN: 22 plant structures; EXPRESSED DURING: 13 growth stages; CONTAINS InterPro DOMAIN/s: Armadillo-like helical (InterPro:IPR011989), Armadillo (InterPro:IPR000225), Armadillo-type fold (InterPro:IPR016024); BEST Arabidopsis thaliana protein match is: R…	protein_coding	0
AT1G08320	gun1.102.W-Col0	0.239954	-0.333938	gun1.102.M-Col0	0.0278199	-0.750463	gun1.102.G-Col0	0.251379	-0.435411	bZIP transcription factor family protein; FUNCTIONS IN: DNA binding, sequence-specific DNA binding transcription factor activity; INVOLVED IN: regulation of transcription, DNA-dependent; EXPRESSED IN: 9 plant structures; EXPRESSED DURING: 6 growth stages; CONTAINS InterPro DOMAIN/s: Basic-leucine zipper (bZIP) transcription factor (InterPro:IPR004827), bZIP transcription factor, bZIP-1 (InterPro:…	protein_coding	TGACG (TGA) MOTIF-BINDING PROTEIN 9 (TGA9); (bZIP21)
AT1G08340	gun1.102.W-Col0	0.0596518	-0.977223	gun1.102.M-Col0	0.0398018	-1.29144	gun1.102.G-Col0	0.043263	-1.81245	Rho GTPase activating protein with PAK-box/P21-Rho-binding domain; FUNCTIONS IN: Rac GTPase activator activity; INVOLVED IN: signal transduction; LOCATED IN: intracellular; EXPRESSED IN: 23 plant structures; EXPRESSED DURING: 13 growth stages; CONTAINS InterPro DOMAIN/s: PAK-box/P21-Rho-binding (InterPro:IPR000095), Rho GTPase activation protein (InterPro:IPR008936), RhoGAP (InterPro:IPR000198); …	protein_coding	0
AT1G08350	gun1.102.W-Col0	0.498518	0.189542	gun1.102.M-Col0	0.999288	0.000294649	gun1.102.G-Col0	0.121447	-0.608574	Endomembrane protein 70 protein family; CONTAINS InterPro DOMAIN/s: Nonaspanin (TM9SF) (InterPro:IPR004240); BEST Arabidopsis thaliana protein match is: Endomembrane protein 70 protein family (TAIR:AT5G37310.1)	protein_coding	0
AT1G08360	gun1.102.W-Col0	0.232719	0.401157	gun1.102.M-Col0	0.140608	0.505547	gun1.102.G-Col0	0.0984305	0.704175	Ribosomal protein L1p/L10e family; FUNCTIONS IN: structural constituent of ribosome, RNA binding; INVOLVED IN: translation, RNA processing; LOCATED IN: cytosolic ribosome, ribosome, cytosolic large ribosomal subunit, plasma membrane; EXPRESSED IN: 22 plant structures; EXPRESSED DURING: 13 growth stages; CONTAINS InterPro DOMAIN/s: Ribosomal protein L1 (InterPro:IPR002143), Ribosomal protein L1, 2…	protein_coding	0
AT1G08370	gun1.102.W-Col0	0.715433	-0.12022	gun1.102.M-Col0	0.0871368	-0.545347	gun1.102.G-Col0	0.146986	-0.561089	Encodes DCP1 involved in mRNA decapping. DCP1 forms a mRNA decapping complex with DCP2 (At5g13570) and VCS (VARICOSE) (At3g13300). However, unlike DCP2, DCP1 itself does not have mRNA decapping activity in vitro. DCP1, DCP2 and VCS colocalize in cytoplasmic loci, which are putative Arabidopsis mRNA processing bodies. Null mutants of DCP1, DCP2, and VCS accumulate capped mRNAs with a reduced degra…	protein_coding	DECAPPING 1 (DCP1); (ATDCP1)
AT1G08380	gun1.102.W-Col0	0.000188829	-1.2406	gun1.102.M-Col0	0.272894	-0.258932	gun1.102.G-Col0	0.382921	0.255142	Encodes subunit O of photosystem I.	protein_coding	PHOTOSYSTEM I SUBUNIT O (PSAO)
AT1G08390	gun1.102.W-Col0	0.93936	-0.0483983	gun1.102.M-Col0	0.63857	-0.300099	gun1.102.G-Col0	0.807632	0.206364	Involved in preserving the stability of 45S rDNA repeats.	protein_coding	(RMI2)
AT1G08400	gun1.102.W-Col0	0.838059	0.0989682	gun1.102.M-Col0	0.927375	0.0498623	gun1.102.G-Col0	0.751547	-0.212821	RINT-1 / TIP-1 family; CONTAINS InterPro DOMAIN/s: RINT-1/TIP-1 (InterPro:IPR007528); BEST Arabidopsis thaliana protein match is: RINT-1 / TIP-1 family (TAIR:AT3G47700.1)	protein_coding	0
AT1G08410	gun1.102.W-Col0	0.279918	-0.4387	gun1.102.M-Col0	0.717088	-0.162079	gun1.102.G-Col0	0.84919	-0.121921	Encodes a large 60S subunit nuclear export GTPase 1 that is required for 40S maturation and is involved in ribosome biogenesis and affects multiple auxin-regulated development processes.	protein_coding	YEAST LSG1 ORTHOLOGUE 2 (LSG1-2);DROUGHT INHIBITED GROWTH OF LATERAL ROOTS 6 (DIG6)
AT1G08420	gun1.102.W-Col0	0.142519	0.275395	gun1.102.M-Col0	0.423885	0.15425	gun1.102.G-Col0	0.129804	-0.361964	BRI1 suppressor 1 (BSU1)-like 2 (BSL2); FUNCTIONS IN: hydrolase activity, manganese ion binding, protein serine/threonine phosphatase activity, phosphoprotein phosphatase activity, iron ion binding; INVOLVED IN: biological_process unknown; LOCATED IN: plasma membrane; EXPRESSED IN: male gametophyte, guard cell, cultured cell, pollen tube; EXPRESSED DURING: M germinated pollen stage; CONTAINS Inte…	protein_coding	BRI1 SUPPRESSOR 1 (BSU1)-LIKE 2 (BSL2)
AT1G08430	gun1.102.W-Col0	0.00348742	-1.17092	gun1.102.M-Col0	0.0128804	-0.996025	gun1.102.G-Col0	0.242314	-0.486337	Encodes a Al-activated malate efflux transporter. It is essential for aluminum tolerance but does not represent the major Al tolerance QTL. Staurosporine and calyculin A both block all changes in AtALMT1 gene expression (as a result malate release is totally inhibited). AtALMT1 transcription was clearly induced by indole-3-acetic acid, abscisic acid, low pH, hydrogen peroxide and flg22. STOP1 and…	protein_coding	ARABIDOPSIS THALIANA ALUMINUM-ACTIVATED MALATE TRANSPORTER 1 (ATALMT1);ALUMINUM-ACTIVATED MALATE TRANSPORTER 1 (ALMT1)
AT1G08450	gun1.102.W-Col0	0.0116827	-0.958063	gun1.102.M-Col0	0.0427596	-0.755616	gun1.102.G-Col0	0.870411	-0.0855572	Encodes one of three Arabidopsis calreticulins. In CRT-deficient mouse fibroblasts, this protein restores ER Ca2+ levels. Non-receptor component required for EFR-mediated immunity. Mutants show de-repressed anthocyanin accumulation in the presence of elf18, and EFR accumulation and signalling.	protein_coding	CALRETICULIN 3 (CRT3);PRIORITY IN SWEET LIFE 1 (PSL1);EMS-MUTAGENIZED BRI1 SUPPRESSOR 2 (EBS2)
AT1G08460	gun1.102.W-Col0	0.577882	-0.239442	gun1.102.M-Col0	0.734935	-0.156206	gun1.102.G-Col0	0.476543	-0.402623	histone deacetylase 8 (HDA08); CONTAINS InterPro DOMAIN/s: Histone deacetylase superfamily (InterPro:IPR000286); BEST Arabidopsis thaliana protein match is: histone deacetylase 5 (TAIR:AT5G61060.1)	protein_coding	HISTONE DEACETYLASE 8 (HDA08);HISTONE DEACETYLASE 8 (HDA8); (ATHDA8)
AT1G08465	gun1.102.W-Col0	0.981887	0.0143222	gun1.102.M-Col0	0.661438	-0.244495	gun1.102.G-Col0	0.723689	-0.264507	Member of the YABBY family of Arabidopsis proteins involved in the abaxial cell fate specification in lateral organs	protein_coding	YABBY2 (YAB2)
AT1G08470	gun1.102.W-Col0	0.858027	0.0651239	gun1.102.M-Col0	0.936233	-0.0335343	gun1.102.G-Col0	0.961512	-0.0297091	Although this enzyme is predicted to encode a strictosidine synthase (SS), it lacks a conserved catalytic glutamate residue found in active SS enzymes and it is not expected to have SS activity.	protein_coding	STRICTOSIDINE SYNTHASE-LIKE 3 (SSL3)
AT1G08480	gun1.102.W-Col0	0.514155	-0.224179	gun1.102.M-Col0	0.12763	-0.561115	gun1.102.G-Col0	0.239716	-0.535169	predicted to encode subunit 6 of mitochondrial complex II and to participate in the respiratory chain The mRNA is cell-to-cell mobile.	protein_coding	SUCCINATE DEHYDROGENASE 6 (SDH6)
AT1G08490	gun1.102.W-Col0	0.183418	0.530843	gun1.102.M-Col0	0.0568446	0.801968	gun1.102.G-Col0	0.68096	0.237765	Chloroplastic NifS-like protein that can catalyze the conversion of cysteine into alanine and elemental sulfur (S(0)) and of selenocysteine into alanine and elemental Se (Se(0)). Overexpression enhances selenium tolerance and accumulation.	protein_coding	(ATSUFS); (SUFS); (ATCPNIFS); (ATNFS2);CHLOROPLASTIC NIFS-LIKE CYSTEINE DESULFURASE (CPNIFS)
AT1G08500	gun1.102.W-Col0	0.0420786	-0.669135	gun1.102.M-Col0	0.010384	-1.05047	gun1.102.G-Col0	0.40278	-0.342882	early nodulin-like protein 18 (ENODL18); FUNCTIONS IN: electron carrier activity, copper ion binding; LOCATED IN: anchored to membrane; EXPRESSED IN: 14 plant structures; EXPRESSED DURING: LP.06 six leaves visible, 4 anthesis, petal differentiation and expansion stage, LP.08 eight leaves visible, E expanded cotyledon stage; CONTAINS InterPro DOMAIN/s: Plastocyanin-like (InterPro:IPR003245), Cupre…	protein_coding	EARLY NODULIN-LIKE PROTEIN 18 (ENODL18); (AtENODL18)
AT1G08507-AT1G62310	gun1.102.W-Col0	0.319173	-1.5015	gun1.102.M-Col0	0.219497	-2.8523	gun1.102.G-Col0	0.320553	-3.17339	#N/A	#N/A	#N/A
AT1G08510	gun1.102.W-Col0	0.0130953	-0.573399	gun1.102.M-Col0	0.00546131	-0.710773	gun1.102.G-Col0	0.0443933	-0.559047	Encodes an acyl-acyl carrier protein thioesterase. Hydrolyzes primarily saturated acyl-ACPs with chain lengths that vary between 8 and 18 carbons. Involved in saturated fatty acid synthesis. Nuclear-encoded, plastid-targeted globular protein that is functional as dimer.	protein_coding	FATTY ACYL-ACP THIOESTERASES B (FATB)
AT1G08520	gun1.102.W-Col0	0.262905	-0.272307	gun1.102.M-Col0	0.312575	-0.251533	gun1.102.G-Col0	0.749965	-0.110608	Encodes the CHLD subunit of the Mg-chelatase enzyme involved in chlorophyll biosynthesis. Lines carrying recessive mutations of this locus are white and seedling lethal.	protein_coding	ALBINA 1 (ALB1); (ALB-1V); (V157);PIGMENT DEFECTIVE EMBRYO 166 (PDE166); (CHLD)
AT1G08530	gun1.102.W-Col0	0.158822	-0.525135	gun1.102.M-Col0	0.167012	-0.558907	gun1.102.G-Col0	0.916892	0.0621258	unknown protein; FUNCTIONS IN: molecular_function unknown; INVOLVED IN: biological_process unknown; LOCATED IN: chloroplast; BEST Arabidopsis thaliana protein match is: unknown protein (TAIR:AT5G09995.2)	protein_coding	0
AT1G08540	gun1.102.W-Col0	0.090851	-0.487671	gun1.102.M-Col0	0.0709938	-0.549699	gun1.102.G-Col0	0.995489	0.00381909	Enodes a subunit of chloroplast RNA polymerase, confers the ability to recognize promoter sequences on the core enzyme. SIG1 is induced by red and blue light.	protein_coding	SIGMA FACTOR B (SIGB);RNA POLYMERASE SIGMA SUBUNIT 1 (SIG1);RNAPOLYMERASE SIGMA SUBUNIT 2 (SIG2); (SIGA);SIGMA FACTOR 1 (ATSIG1); (ABC1);SIGMA FACTOR 2 (ATSIG2)
AT1G08550	gun1.102.W-Col0	0.79168	-0.0814775	gun1.102.M-Col0	0.399797	0.241611	gun1.102.G-Col0	0.35779	0.322614	Violaxanthin deepoxidase involved in xanthophyll cycle.Two major consequences of the npq1 mutation are the absence of zeaxanthin formation in strong light and the partial inhibition of the quenching of singlet excited chlorophylls in the photosystem II light-harvesting complex	protein_coding	NON-PHOTOCHEMICAL QUENCHING 1 (NPQ1);ARABIDOPSIS VIOLAXANTHIN DE-EPOXIDASE 1 (AVDE1)
AT1G08560	gun1.102.W-Col0	0.0139977	-1.94337	gun1.102.M-Col0	0.064565	-1.3948	gun1.102.G-Col0	0.654231	-0.367052	member of SYP11 syntaxin Gene Family	protein_coding	SYNTAXIN OF PLANTS 111 (SYP111);KNOLLE (KN); (ATSYP111)
AT1G08570	gun1.102.W-Col0	0.0327125	0.919446	gun1.102.M-Col0	0.0323236	0.950595	gun1.102.G-Col0	0.466106	0.389804	Encodes a member of the thioredoxin family protein. Located in the chloroplast. Shows high activity towards the chloroplast 2-Cys peroxiredoxin A, and poor activity towards the chloroplast NADP-malate dehydrogenase. The mRNA is cell-to-cell mobile.	protein_coding	ATYPICAL CYS HIS RICH THIOREDOXIN 4 (ACHT4)
AT1G08580	gun1.102.W-Col0	0.498518	-0.440348	gun1.102.M-Col0	0.166979	-1.03808	gun1.102.G-Col0	0.997818	0.00405284	unknown protein	protein_coding	0
AT1G08590	gun1.102.W-Col0	0.0142293	-1.00154	gun1.102.M-Col0	0.0429432	-0.827862	gun1.102.G-Col0	0.214961	-0.583962	Encodes one of the two putative eLRR kinase closely related to PXY (At1g08590/PXL1 and At4g28650/PXL2). Insertion mutants in either pxl1 or pxl2 do not exhibit an obvious phenotype in the stem; double-mutant combinations of a Col allele, of pxy (pxy-3) with pxl1 and pxl2, generate a more severe vascular phenotype than pxy-3 alone, suggesting that these genes act synergistically with PXY in regula…	protein_coding	PXY-LIKE1 (PXL1);PHLOEM INTERCALATED WITH XYLEM-LIKE 1 (ATPXL1)
AT1G08592	gun1.102.W-Col0	0.642447	0.1548	gun1.102.M-Col0	0.684441	0.142846	gun1.102.G-Col0	0.167415	-0.632511	Potential natural antisense gene, locus overlaps with AT1G08590	other_rna	0
AT1G08600	gun1.102.W-Col0	0.00326409	-1.45663	gun1.102.M-Col0	0.00653265	-1.45816	gun1.102.G-Col0	0.272009	-0.547243	ATRX; FUNCTIONS IN: helicase activity, DNA binding, nucleic acid binding, ATP binding; EXPRESSED IN: 24 plant structures; EXPRESSED DURING: 15 growth stages; CONTAINS InterPro DOMAIN/s: DEAD-like helicase, N-terminal (InterPro:IPR014001), DNA/RNA helicase, C-terminal (InterPro:IPR001650), Helicase, superfamily 1/2, ATP-binding domain (InterPro:IPR014021), SNF2-related (InterPro:IPR000330); BEST A…	protein_coding	(ATRX)
AT1G08610	gun1.102.W-Col0	0.614505	-0.193009	gun1.102.M-Col0	0.72722	-0.143576	gun1.102.G-Col0	0.515128	0.304494	Pentatricopeptide repeat (PPR) superfamily protein; CONTAINS InterPro DOMAIN/s: Pentatricopeptide repeat (InterPro:IPR002885); BEST Arabidopsis thaliana protein match is: Pentatricopeptide repeat (PPR-like) superfamily protein (TAIR:AT1G09900.1)	protein_coding	0
AT1G08620	gun1.102.W-Col0	0.0925466	-0.419659	gun1.102.M-Col0	0.18299	-0.336215	gun1.102.G-Col0	0.57669	-0.181853	PKDM7D; FUNCTIONS IN: sequence-specific DNA binding transcription factor activity; INVOLVED IN: regulation of transcription; LOCATED IN: nucleus; EXPRESSED IN: 23 plant structures; EXPRESSED DURING: 15 growth stages; CONTAINS InterPro DOMAIN/s: Transcription factor jumonji/aspartyl beta-hydroxylase (InterPro:IPR003347), FY-rich, C-terminal (InterPro:IPR003889), FY-rich, N-terminal (InterPro:IPR00…	protein_coding	(PKDM7D)
AT1G08630	gun1.102.W-Col0	0.017504	-2.57971	gun1.102.M-Col0	0.0254451	-2.67144	gun1.102.G-Col0	0.0408936	-4.27671	Encodes a threonine aldolase, involved in threonine degradation to glycine. Primarily expressed in seeds and seedlings.	protein_coding	THREONINE ALDOLASE 1 (THA1)
AT1G08640	gun1.102.W-Col0	0.351457	0.341685	gun1.102.M-Col0	0.438716	0.30029	gun1.102.G-Col0	0.350023	0.439438	Encodes a choloroplast membrane protein CJD1 (Chloroplast J-like Domain 1). Predicted to contain a transit peptide, three transmembrane domains and an N-terminal J-like domain. Influences fatty acid composition of chloroplast lipids.	protein_coding	CHLOROPLAST J-LIKE DOMAIN 1 (CJD1)
AT1G08650	gun1.102.W-Col0	0.0353429	0.797104	gun1.102.M-Col0	0.0278513	0.876852	gun1.102.G-Col0	0.068543	0.863691	Encodes a phosphoenolpyruvate carboxylase kinase that is expressed at highest levels in leaves. Expression is induced by light. The mRNA is cell-to-cell mobile.	protein_coding	PHOSPHOENOLPYRUVATE CARBOXYLASE KINASE 1 (ATPPCK1);PHOSPHOENOLPYRUVATE CARBOXYLASE KINASE 1 (PPCK1)
AT1G08660	gun1.102.W-Col0	0.149971	-0.658448	gun1.102.M-Col0	0.603843	-0.249761	gun1.102.G-Col0	0.545968	-0.367594	Encodes a sialyltransferase-like protein that is localized to the Golgi apparatus and is involved in pollen tube growth and pollen germination.	protein_coding	MALE GAMETOPHYTE DEFECTIVE 2 (MGP2);SIALYLTRANSFERASE-LIKE 1 (SIA1)
AT1G08670	gun1.102.W-Col0	0.21366	-1.29669	gun1.102.M-Col0	0.312953	-1.13689	gun1.102.G-Col0	0.93352	-0.130907	ENTH/VHS family protein; CONTAINS InterPro DOMAIN/s: Epsin, N-terminal (InterPro:IPR001026), Epsin-like, N-terminal (InterPro:IPR013809), ENTH/VHS (InterPro:IPR008942); BEST Arabidopsis thaliana protein match is: ENTH/VHS family protein (TAIR:AT3G46540.1)	protein_coding	0
AT1G08680	gun1.102.W-Col0	0.849133	-0.0450775	gun1.102.M-Col0	0.280776	-0.228789	gun1.102.G-Col0	0.133794	-0.39422	A member of ARF GAP domain (AGD), A thaliana has 15 members, grouped into four classes. AGD14 belongs to the class 4, together with AGD15.	protein_coding	ARF GAP-LIKE ZINC FINGER-CONTAINING PROTEIN ZIGA4 (ZIGA4)
AT1G08700	gun1.102.W-Col0	0.0616854	0.446369	gun1.102.M-Col0	0.17704	0.323664	gun1.102.G-Col0	0.734478	0.115371	Encodes a protein similar to animal presenilin whose expression is increased in response to potassium (K+) deprivation. Located in intracellular membrane compartments.	protein_coding	PRESENILIN-1 (PS1)
AT1G08710	gun1.102.W-Col0	0.692636	-0.290961	gun1.102.M-Col0	0.334194	-0.802517	gun1.102.G-Col0	0.686035	-0.424817	F-box family protein; INVOLVED IN: biological_process unknown; LOCATED IN: cellular_component unknown; EXPRESSED IN: 20 plant structures; EXPRESSED DURING: 10 growth stages	protein_coding	0
AT1G08720	gun1.102.W-Col0	0.646396	0.133947	gun1.102.M-Col0	0.946932	0.0234074	gun1.102.G-Col0	0.900237	0.0565388	enhanced disease resistance 1 (EDR1) confers resistance to powdery mildew disease caused by the fungus Erysiphe cichoracearum The mRNA is cell-to-cell mobile.	protein_coding	ENHANCED DISEASE RESISTANCE 1 (EDR1); (ATEDR1)
AT1G08730	gun1.102.W-Col0	0.569902	0.937274	gun1.102.M-Col0	0.507008	1.12366	gun1.102.G-Col0	0.869763	-0.528328	Encodes a class XI myosin that is involved in organelle motility, actin organization, and optimal growth of pollen tubes.	protein_coding	(XIC);MYOSIN XI C (ATXIC)
AT1G08750	gun1.102.W-Col0	0.72093	0.141733	gun1.102.M-Col0	0.440783	0.298241	gun1.102.G-Col0	0.476808	0.342544	GPI8/PIG-K homolog involved in stomata development. Loss of function alleles do not transmit through the pollen.	protein_coding	(GPI8); (ATGPI8)
AT1G08760	gun1.102.W-Col0	0.340306	-0.217847	gun1.102.M-Col0	0.799325	-0.0649948	gun1.102.G-Col0	0.682549	-0.130437	Plant protein of unknown function (DUF936); FUNCTIONS IN: molecular_function unknown; INVOLVED IN: biological_process unknown; LOCATED IN: cellular_component unknown; EXPRESSED IN: cultured cell; CONTAINS InterPro DOMAIN/s: Protein of unknown function DUF936, plant (InterPro:IPR010341); BEST Arabidopsis thaliana protein match is: Plant protein of unknown function (DUF936) (TAIR:AT3G14170.1)	protein_coding	0
AT1G08765	gun1.102.W-Col0	0.343763	1.00908	gun1.102.M-Col0	0.299194	-1.64983	gun1.102.G-Col0	0.968459	-0.0896834	#N/A	#N/A	#N/A
AT1G08770	gun1.102.W-Col0	0.226042	0.425092	gun1.102.M-Col0	0.165929	0.508192	gun1.102.G-Col0	0.646133	0.23434	prenylated RAB acceptor 1.E (PRA1.E); CONTAINS InterPro DOMAIN/s: Prenylated rab acceptor PRA1 (InterPro:IPR004895); BEST Arabidopsis thaliana protein match is: PRA1 (Prenylated rab acceptor) family protein (TAIR:AT1G55190.1)	protein_coding	PRENYLATED RAB ACCEPTOR 1.E (PRA1.E)
AT1G08780	gun1.102.W-Col0	0.850515	-0.121685	gun1.102.M-Col0	0.650924	-0.297581	gun1.102.G-Col0	0.943127	0.0714884	ABI3-interacting protein 3 (AIP3); FUNCTIONS IN: unfolded protein binding; INVOLVED IN: protein folding; LOCATED IN: prefoldin complex; EXPRESSED IN: 23 plant structures; EXPRESSED DURING: 13 growth stages; CONTAINS InterPro DOMAIN/s: Prefoldin beta-like (InterPro:IPR002777), Prefoldin, subunit 4 (InterPro:IPR016661)	protein_coding	PREFOLDIN 4 (PFD4);ABI3-INTERACTING PROTEIN 3 (AIP3)
AT1G08793-AT1G65960	gun1.102.W-Col0	0.326794	-0.264549	gun1.102.M-Col0	0.409672	0.22561	gun1.102.G-Col0	0.181972	0.441106	#N/A	#N/A	#N/A
AT1G08800	gun1.102.W-Col0	0.569419	0.186689	gun1.102.M-Col0	0.046046	0.655704	gun1.102.G-Col0	0.69148	0.1731	Protein of unknown function, DUF593; INVOLVED IN: response to salt stress, N-terminal protein myristoylation; LOCATED IN: endomembrane system; EXPRESSED IN: 20 plant structures; EXPRESSED DURING: 12 growth stages; CONTAINS InterPro DOMAIN/s: Protein of unknown function DUF593 (InterPro:IPR007656); BEST Arabidopsis thaliana protein match is: Protein of unknown function, DUF593 (TAIR:AT2G30690.1)	protein_coding	MYOSIN BINDING PROTEIN 1 (MYOB1)
AT1G08810	gun1.102.W-Col0	0.0978907	-1.42099	gun1.102.M-Col0	0.0748734	-1.90676	gun1.102.G-Col0	0.48936	-0.737105	putative transcription factor of the R2R3-MYB gene family. Transcript increases under conditions that promote stomatal opening (white and blue light, abi1-1 mutation) and decreases under conditions that trigger stomatal closure (ABA, desiccation, darkness), with the exception of elevated CO2. Expressed exclusively in guard cells of all tissues. It is required for light-induced opening of stomata.…	protein_coding	MYB DOMAIN PROTEIN 60 (MYB60);MYB DOMAIN PROTEIN 60 (AtMYB60)
AT1G08820	gun1.102.W-Col0	0.274213	-0.251543	gun1.102.M-Col0	0.25254	-0.271854	gun1.102.G-Col0	0.58141	-0.169734	Encodes VAP33-like protein that interacts with cowpea mosaic virus protein 60K. Is a SNARE-like protein that may be involved in vesicular transport to or from the ER.	protein_coding	VAMP/SYNAPTOBREVIN-ASSOCIATED PROTEIN 27-2 (VAP27-2)
AT1G08825	gun1.102.W-Col0	0.630164	-0.4967	gun1.102.M-Col0	0.0734975	-4.50315	gun1.102.G-Col0	0.246234	-2.27272	#N/A	#N/A	#N/A
AT1G08830	gun1.102.W-Col0	0.0018256	0.813761	gun1.102.M-Col0	0.0136834	0.61297	gun1.102.G-Col0	0.748672	-0.105657	Encodes a cytosolic copper/zinc superoxide dismutase CSD1 that can detoxify superoxide radicals. Its expression is affected by miR398-directed mRNA cleavage. Regulated by biotic and abiotic stress. Activation of CSD1 in the cytoplasm involves both a CCS-dependent and -independent pathway.	protein_coding	COPPER/ZINC SUPEROXIDE DISMUTASE 1 (CSD1);SUPEROXIDE DISMUTASE 1 (ATSOD1);SUPEROXIDE DISMUTASE 1 (SOD1)
AT1G08840	gun1.102.W-Col0	0.443271	-0.291102	gun1.102.M-Col0	0.345777	0.349417	gun1.102.G-Col0	0.251543	0.514437	Encodes a homolog of human and yeast DNA2. Mutants have increased sensitivity to DNA damage stress.	protein_coding	EMBRYO DEFECTIVE 2411 (emb2411);JING HE SHENG 1 (JHS1)
AT1G08845	gun1.102.W-Col0	0.536409	-0.297349	gun1.102.M-Col0	0.219267	-0.647683	gun1.102.G-Col0	0.966318	0.0357968	Ribosomal L18p/L5e family protein; FUNCTIONS IN: structural constituent of ribosome; INVOLVED IN: translation; LOCATED IN: endomembrane system, ribosome, intracellular; CONTAINS InterPro DOMAIN/s: Ribosomal protein L18/L5 (InterPro:IPR005484); BEST Arabidopsis thaliana protein match is: Ribosomal L18p/L5e family protein (TAIR:AT3G20230.1)	protein_coding	HEARTSTOPPER (HES)
AT1G08857	gun1.102.W-Col0	0.648413	-0.188232	gun1.102.M-Col0	0.523231	-0.276121	gun1.102.G-Col0	0.994881	-0.00615902	#N/A	#N/A	#N/A
AT1G08860	gun1.102.W-Col0	0.0760422	3.47493	gun1.102.M-Col0	0.055868	3.85898	gun1.102.G-Col0	0.516789	1.80775	Encodes a copine-like protein, which is a member of a newly identified class of calcium-dependent, phospholipid binding proteins that are present in a wide range of organisms. Overexpression of this gene suppresses bon1-1 phenotypes. Double mutant analyses with bon1-1 suggest that BON1 and BON3 have overlapping functions in maintaining cellular homeostasis and inhibiting cell death.	protein_coding	BONZAI 3 (BON3)
AT1G08880	gun1.102.W-Col0	0.875912	-0.0610391	gun1.102.M-Col0	0.492486	0.243571	gun1.102.G-Col0	0.721693	0.17354	Encodes HTA5, a histone H2A protein. H2AX is a meiosis-specific isoform of histone H2A. Upon DSB formation, rapid accumulation of phosphorylated H2AX (&#947;-H2AX) occurs around the break site. _x0001_H2AX foci accumulate in early G2. Immunolocalization studies in spread preparations of wild-type meiocytes at G2/early leptotene revealed the accumulation of numerous rather diffuse &#947;-H2AX foci…	protein_coding	HISTONE H2A 5 (HTA5); (H2AXA);GAMMA H2AX (G-H2AX);GAMMA HISTONE VARIANT H2AX (GAMMA-H2AX)
AT1G08890	gun1.102.W-Col0	0.132348	0.712326	gun1.102.M-Col0	0.029525	1.10903	gun1.102.G-Col0	0.377526	0.546857	Major facilitator superfamily protein; FUNCTIONS IN: carbohydrate transmembrane transporter activity, sugar:hydrogen symporter activity; INVOLVED IN: transport, transmembrane transport; LOCATED IN: chloroplast, membrane; CONTAINS InterPro DOMAIN/s: Sugar transporter, conserved site (InterPro:IPR005829), Major facilitator superfamily (InterPro:IPR020846), General substrate transporter (InterPro:IP…	protein_coding	0
AT1G08900	gun1.102.W-Col0	0.548911	-0.310589	gun1.102.M-Col0	0.328298	-0.537762	gun1.102.G-Col0	0.528691	-0.441669	Major facilitator superfamily protein; FUNCTIONS IN: carbohydrate transmembrane transporter activity; INVOLVED IN: transport, transmembrane transport; LOCATED IN: integral to membrane, membrane; CONTAINS InterPro DOMAIN/s: Sugar transporter, conserved site (InterPro:IPR005829), Major facilitator superfamily (InterPro:IPR020846), General substrate transporter (InterPro:IPR005828), Sugar/inositol t…	protein_coding	0
AT1G08910	gun1.102.W-Col0	0.708896	-0.102933	gun1.102.M-Col0	0.342471	-0.253267	gun1.102.G-Col0	0.449542	-0.252181	Encodes an SP-RING domain containing protein that functions in sumolaytion and is involved in positive regulation of sulfur metabolism and stress response.	protein_coding	EMBRYO DEFECTIVE 3001 (EMB3001);PROTEIN INHIBITOR OF ACTIVATED STAT LIKE 1 (PIAL1)
AT1G08920	gun1.102.W-Col0	0.00067843	1.81073	gun1.102.M-Col0	0.0013938	1.74861	gun1.102.G-Col0	0.0286831	1.2541	Encodes ESL1, a transporter for monosaccharides.	protein_coding	ERD (EARLY RESPONSE TO DEHYDRATION) SIX-LIKE 1 (ESL1)
AT1G08930	gun1.102.W-Col0	0.0209538	0.690964	gun1.102.M-Col0	0.00100179	1.23761	gun1.102.G-Col0	0.0401197	0.766487	encodes a putative sucrose transporter whose gene expression is induced by dehydration and cold. The mRNA is cell-to-cell mobile.	protein_coding	EARLY RESPONSE TO DEHYDRATION 6 (ERD6)
AT1G08937-AT1G67430	gun1.102.W-Col0	0.928976	0.0227889	gun1.102.M-Col0	0.101966	-0.378788	gun1.102.G-Col0	0.536234	0.177921	#N/A	#N/A	#N/A
AT1G08940	gun1.102.W-Col0	0.359364	0.631381	gun1.102.M-Col0	0.795953	-0.234274	gun1.102.G-Col0	0.975567	0.0432403	Phosphoglycerate mutase family protein; FUNCTIONS IN: catalytic activity; INVOLVED IN: metabolic process; LOCATED IN: cellular_component unknown; EXPRESSED IN: 22 plant structures; EXPRESSED DURING: 13 growth stages; CONTAINS InterPro DOMAIN/s: Histidine phosphatase superfamily, clade-1 (InterPro:IPR013078), Phosphoglycerate/bisphosphoglycerate mutase, active site (InterPro:IPR001345); BEST Arabi…	protein_coding	0
AT1G08945	gun1.102.W-Col0	0.646676	-0.713355	gun1.102.M-Col0	0.862448	0.268432	gun1.102.G-Col0	0.793592	-0.594461	#N/A	#N/A	#N/A
AT1G08960	gun1.102.W-Col0	0.0352957	0.526666	gun1.102.M-Col0	0.173113	0.339196	gun1.102.G-Col0	0.699308	0.134247	Encodes a member of the Potassium-dependent sodium-calcium exchanger like-family that localizes to the plasma membrane and nuclear periphery, and has a role in mediating high-af&#64257;nity K+ uptake and Na+ transport in yeast.	protein_coding	CATION EXCHANGER 11 (CAX11);CATION EXCHANGER 11 (ATCAX11);CATION CALCIUM EXCHANGER 5 (CCX5);ARABIDOPSIS THALIANA CATION CALCIUM EXCHANGER 5 (AtCXX5)
AT1G08970	gun1.102.W-Col0	0.169999	-0.464978	gun1.102.M-Col0	0.0796631	-0.654534	gun1.102.G-Col0	0.882621	-0.0796128	Encodes a NUCLEAR FACTOR-Y C (NF-YC) homologue NF-YC9. NF-YC3., NF-YC4 and NF-YC9 redundantly modulate GA- and ABA-mediated seed germination.	protein_coding	HEME ACTIVATED PROTEIN 5C (HAP5C);"NUCLEAR FACTOR Y, SUBUNIT C9" (NF-YC9)
AT1G08970-AT1G08980	gun1.102.W-Col0	0.729188	0.669147	gun1.102.M-Col0	0.426671	-2.43566	gun1.102.G-Col0	0.850908	-0.668955	#N/A	#N/A	#N/A
AT1G08973	gun1.102.W-Col0	0.207581	1.21062	gun1.102.M-Col0	0.0410083	2.02386	gun1.102.G-Col0	0.655087	0.653265	#N/A	#N/A	#N/A
AT1G08980	gun1.102.W-Col0	0.112519	0.403898	gun1.102.M-Col0	0.744306	0.0930199	gun1.102.G-Col0	0.340876	-0.323772	Encodes an enzyme with similarity to bacterial acylamidohydrolases and exhibits indole-3-acetamide amidohydrolase activity in vitro. This enzyme may be involved in the in vivo biosynthesis of indole-acetic acid from indole-3-acetamide, a native metabolite of A. thaliana. It appears to exist as a monomer.	protein_coding	AMIDASE-LIKE PROTEIN 1 (ATAMI1);AMIDASE 1 (AMI1);ARABIDOPSIS THALIANA TRANSLOCON AT THE OUTER MEMBRANE OF CHLOROPLASTS 64-I (ATTOC64-I);TRANSLOCON AT THE OUTER MEMBRANE OF CHLOROPLASTS 64-I (TOC64-I)
AT1G08990	gun1.102.W-Col0	0.00847681	-1.19935	gun1.102.M-Col0	0.00613769	-1.516	gun1.102.G-Col0	0.0782473	-0.958088	plant glycogenin-like starch initiation protein 5 (PGSIP5); FUNCTIONS IN: transferase activity, transferring glycosyl groups; INVOLVED IN: biosynthetic process; LOCATED IN: endomembrane system; EXPRESSED IN: root; CONTAINS InterPro DOMAIN/s: Glycosyl transferase, family 8 (InterPro:IPR002495); BEST Arabidopsis thaliana protein match is: plant glycogenin-like starch initiation protein 4 (TAIR:AT1G…	protein_coding	PLANT GLYCOGENIN-LIKE STARCH INITIATION PROTEIN 5 (PGSIP5);GLUCURONIC ACID SUBSTITUTION OF XYLAN 5 (GUX5)
AT1G09000	gun1.102.W-Col0	0.518149	-0.292485	gun1.102.M-Col0	0.492732	-0.333259	gun1.102.G-Col0	0.717174	-0.236939	NPK1-related protein kinase 1S	protein_coding	NPK1-RELATED PROTEIN KINASE 1 (ANP1);MAP KINASE KINASE KINASE 1 (MAPKKK1);NPK1-RELATED PROTEIN KINASE 1 (NP1)
AT1G09005-AT1G28140	gun1.102.W-Col0	0.533748	1.58645	gun1.102.M-Col0	0.905361	0.403944	gun1.102.G-Col0	0.848519	0.809467	#N/A	#N/A	#N/A
AT1G09010	gun1.102.W-Col0	0.506347	-0.169614	gun1.102.M-Col0	0.24366	-0.294383	gun1.102.G-Col0	0.130062	-0.477969	glycoside hydrolase family 2 protein; FUNCTIONS IN: cation binding, hydrolase activity, hydrolyzing O-glycosyl compounds, catalytic activity; INVOLVED IN: carbohydrate metabolic process; LOCATED IN: vacuole; EXPRESSED IN: 23 plant structures; EXPRESSED DURING: 13 growth stages; CONTAINS InterPro DOMAIN/s: Glycoside hydrolase family 2, immunoglobulin-like beta-sandwich (InterPro:IPR006102), Glycos…	protein_coding	0
AT1G09020	gun1.102.W-Col0	0.0111985	0.542008	gun1.102.M-Col0	0.0734626	0.362096	gun1.102.G-Col0	0.799847	-0.0741401	putative activator subunit of SNF1-related protein kinase	protein_coding	HOMOLOG OF YEAST SUCROSE NONFERMENTING 4 (SNF4); (ATSNF4); (KIN&#946;&#947;)
AT1G09023	gun1.102.W-Col0	0.108514	0.931527	gun1.102.M-Col0	0.0345425	1.306	gun1.102.G-Col0	0.510908	0.528094	#N/A	#N/A	#N/A
AT1G09023-AT1G68935	gun1.102.W-Col0	0.891571	0.0631241	gun1.102.M-Col0	0.973743	-0.0192314	gun1.102.G-Col0	0.449819	-0.447644	#N/A	#N/A	#N/A
AT1G09027	gun1.102.W-Col0	0.755389	0.159492	gun1.102.M-Col0	0.869669	-0.0972302	gun1.102.G-Col0	0.419346	-0.573759	#N/A	#N/A	#N/A
AT1G09040	gun1.102.W-Col0	0.0401428	-0.875114	gun1.102.M-Col0	0.240896	-0.492908	gun1.102.G-Col0	0.163035	-0.759617	unknown protein; FUNCTIONS IN: molecular_function unknown; INVOLVED IN: biological_process unknown; LOCATED IN: membrane; EXPRESSED IN: leaf; BEST Arabidopsis thaliana protein match is: unknown protein (TAIR:AT1G09050.1)	protein_coding	0
AT1G09045	gun1.102.W-Col0	0.767405	0.328498	gun1.102.M-Col0	0.531756	0.664943	gun1.102.G-Col0	0.621858	0.680823	#N/A	#N/A	#N/A
AT1G09050	gun1.102.W-Col0	0.00587817	-1.21599	gun1.102.M-Col0	0.0220801	-1.01834	gun1.102.G-Col0	0.776465	-0.147234	unknown protein; BEST Arabidopsis thaliana protein match is: unknown protein (TAIR:AT1G09040.1)	protein_coding	0
AT1G09060	gun1.102.W-Col0	0.385947	0.21286	gun1.102.M-Col0	0.385683	0.219629	gun1.102.G-Col0	0.843657	0.0758411	JMJ24 is a nuclear localized JmjC domain containing protein. It has been shown to bind to transcribed regions AtSN1 and solo LTR and the promoter of SDC. JMJ24 appears to regulate basal levels of transcription of silenced loci in part by controlling methylation in heterochromatic regions.	protein_coding	(JMJ24)
AT1G09070	gun1.102.W-Col0	2.54657e-06	3.0768	gun1.102.M-Col0	3.20794e-05	2.64795	gun1.102.G-Col0	0.00533516	1.52335	SRC2 specifically binds the peptide PIEPPPHH, and moves from ER to a vacuole fraction where it gets internalized. Involved in Protein Storage Vacuole targeting. The mRNA is cell-to-cell mobile.	protein_coding	SOYBEAN GENE REGULATED BY COLD-2 (SRC2);SOYBEAN GENE REGULATED BY COLD-2 ((AT)SRC2); (ATSRC2)
AT1G09083-AT1G09087-AT1G69620	gun1.102.W-Col0	0.142181	-0.963534	gun1.102.M-Col0	0.0344484	-1.75287	gun1.102.G-Col0	0.0523889	-2.10589	#N/A	#N/A	#N/A
AT1G09085	gun1.102.W-Col0	0.451529	1.43048	gun1.102.M-Col0	0.274479	2.01394	gun1.102.G-Col0	0.870713	-0.602095	#N/A	#N/A	#N/A
AT1G09090	gun1.102.W-Col0	0.728529	-0.166863	gun1.102.M-Col0	0.871067	0.0856784	gun1.102.G-Col0	0.378792	-0.561151	NADPH-oxidase AtrbohB plays a role in seed after-ripening. Major producer of superoxide in germinating seeds. AtrbohB pre-mRNA is alternatively spliced in seeds in a hormonally and developmentally regulated manner. ABA caused accumulation of AtrbohB-? mRNA and prevented prevented AtrbohB-a mRNA expression in fresh seeds.	protein_coding	RESPIRATORY BURST OXIDASE HOMOLOG B (ATRBOHB);RESPIRATORY BURST OXIDASE HOMOLOG B (RBOHB)
AT1G09100	gun1.102.W-Col0	0.394628	0.337935	gun1.102.M-Col0	0.108158	-0.768093	gun1.102.G-Col0	0.612129	-0.298528	Encodes RPT5b (Regulatory Particle 5b), one of the six AAA-ATPases of the proteasome regulatory particle. Essential for gametophyte development. In Arabidopsis, the RPT5 subunit is encoded by two highly homologous genes, RPT5a and RPT5b. RPT5a and RPT5b show accession-dependent functional redundancy. In Wassilewskija (Ws) accession: mutant alleles of RPT5a displayed 50% pollen lethality, indicati…	protein_coding	26S PROTEASOME AAA-ATPASE SUBUNIT RPT5B (RPT5B)
AT1G09130	gun1.102.W-Col0	0.403327	-0.145401	gun1.102.M-Col0	0.436818	-0.137823	gun1.102.G-Col0	0.603989	0.117716	ATP-dependent caseinolytic (Clp) protease/crotonase family protein; FUNCTIONS IN: serine-type endopeptidase activity; INVOLVED IN: proteolysis; LOCATED IN: mitochondrion, chloroplast stroma; EXPRESSED IN: 24 plant structures; EXPRESSED DURING: 15 growth stages; CONTAINS InterPro DOMAIN/s: Peptidase S14, ClpP (InterPro:IPR001907); BEST Arabidopsis thaliana protein match is: CLP protease proteolyti…	protein_coding	0
AT1G09130-AT1G09140	gun1.102.W-Col0	0.00174476	2.6639	gun1.102.M-Col0	0.00385154	2.52618	gun1.102.G-Col0	0.626448	0.544595	#N/A	#N/A	#N/A
AT1G09140	gun1.102.W-Col0	0.00224739	1.35472	gun1.102.M-Col0	0.0101153	1.10999	gun1.102.G-Col0	0.679127	0.220694	Encodes a serine-arginine rich RNA binding protein involved in regulation of splicing (including splicing of itself). Exists as 3 alternative spliced forms that are differentially expressed. Barta et al (2010) have proposed a nomenclature for Serine/Arginine-Rich Protein Splicing Factors (SR proteins): Plant Cell. 2010, 22:2926.	protein_coding	SERINE/ARGININE-RICH PROTEIN SPLICING FACTOR 30 (SR30);SERINE/ARGININE-RICH PROTEIN SPLICING FACTOR 30 (At-SR30);SERINE-ARGININE PROTEIN 30 (ATSRP30)
AT1G09150	gun1.102.W-Col0	0.70717	0.0954991	gun1.102.M-Col0	0.972188	0.0114589	gun1.102.G-Col0	0.336822	0.287616	pseudouridine synthase and archaeosine transglycosylase (PUA) domain-containing protein; FUNCTIONS IN: RNA binding; INVOLVED IN: biological_process unknown; LOCATED IN: cellular_component unknown; EXPRESSED IN: 24 plant structures; EXPRESSED DURING: 14 growth stages; CONTAINS InterPro DOMAIN/s: Pseudouridine synthase/archaeosine transglycosylase-like (InterPro:IPR015947), Pseudouridine synthase/a…	protein_coding	0
AT1G09160	gun1.102.W-Col0	0.603036	0.140554	gun1.102.M-Col0	0.784591	0.0798108	gun1.102.G-Col0	0.639705	0.166311	Protein phosphatase 2C family protein; FUNCTIONS IN: protein serine/threonine phosphatase activity, catalytic activity; LOCATED IN: plasma membrane; EXPRESSED IN: 23 plant structures; EXPRESSED DURING: 13 growth stages; CONTAINS InterPro DOMAIN/s: Protein phosphatase 2C-related (InterPro:IPR001932), Protein phosphatase 2C (InterPro:IPR015655), Protein phosphatase 2C, N-terminal (InterPro:IPR01404…	protein_coding	0
AT1G09170	gun1.102.W-Col0	0.104685	-1.07238	gun1.102.M-Col0	0.0445644	-1.85692	gun1.102.G-Col0	0.172873	-1.31872	P-loop nucleoside triphosphate hydrolases superfamily protein with CH (Calponin Homology) domain; FUNCTIONS IN: microtubule motor activity, ATP binding; INVOLVED IN: microtubule-based movement; EXPRESSED IN: shoot, male gametophyte, root, flower, pollen tube; EXPRESSED DURING: L mature pollen stage, M germinated pollen stage, 4 anthesis; CONTAINS InterPro DOMAIN/s: Kinesin, motor region, conserve…	protein_coding	0
AT1G09180	gun1.102.W-Col0	0.218812	2.75225	gun1.102.M-Col0	0.203927	2.90867	gun1.102.G-Col0	0.237722	3.28237	A member of ARF-like GTPase family. A thaliana has 21 members, in two subfamilies, ARF and ARF-like (ARL) GTPases.	protein_coding	SECRETION-ASSOCIATED RAS SUPER FAMILY 1 (ATSARA1A);SECRETION-ASSOCIATED RAS SUPER FAMILY 1 (SARA1A);SECRETION-ASSOCIATED RAS 1 (ATSAR1)
AT1G09190	gun1.102.W-Col0	0.997609	-0.00313374	gun1.102.M-Col0	0.848381	0.18124	gun1.102.G-Col0	0.991374	0.0197767	Tetratricopeptide repeat (TPR)-like superfamily protein; FUNCTIONS IN: molecular_function unknown; INVOLVED IN: biological_process unknown; LOCATED IN: mitochondrion; EXPRESSED IN: shoot apex, embryo, sperm cell, flower, seed; EXPRESSED DURING: petal differentiation and expansion stage, E expanded cotyledon stage, D bilateral stage; CONTAINS InterPro DOMAIN/s: Pentatricopeptide repeat (InterPro:I…	protein_coding	0
AT1G09195	gun1.102.W-Col0	0.568825	-0.253621	gun1.102.M-Col0	0.183066	-0.640007	gun1.102.G-Col0	0.0630268	-1.32009	FUNCTIONS IN: molecular_function unknown; INVOLVED IN: biological_process unknown; CONTAINS InterPro DOMAIN/s: Metal-dependent phosphohydrolase, HD subdomain (InterPro:IPR006674), Ppx/GppA phosphatase (InterPro:IPR003695).	protein_coding	0
AT1G09200	gun1.102.W-Col0	0.379008	-0.356253	gun1.102.M-Col0	0.0311434	-1.01455	gun1.102.G-Col0	0.615777	-0.274886	Histone superfamily protein; FUNCTIONS IN: DNA binding; INVOLVED IN: nucleosome assembly; LOCATED IN: chloroplast, nucleosome; EXPRESSED IN: 24 plant structures; EXPRESSED DURING: 15 growth stages; CONTAINS InterPro DOMAIN/s: Histone H3 (InterPro:IPR000164), Histone-fold (InterPro:IPR009072), Histone core (InterPro:IPR007125); BEST Arabidopsis thaliana protein match is: Histone superfamily protei…	protein_coding	HISTONE 3.1 (H3.1)
AT1G09210	gun1.102.W-Col0	0.892364	0.0335528	gun1.102.M-Col0	0.246379	-0.256327	gun1.102.G-Col0	0.425137	0.21871	Encodes one of three Arabidopsis calreticulins.	protein_coding	(AtCRT1b);CALRETICULIN 1B (CRT1b)
AT1G09220	gun1.102.W-Col0	0.583711	-0.52074	gun1.102.M-Col0	0.894398	0.137284	gun1.102.G-Col0	0.806048	0.315052	Pentatricopeptide repeat (PPR) superfamily protein; INVOLVED IN: biological_process unknown; LOCATED IN: cytosolic ribosome; EXPRESSED IN: 7 plant structures; EXPRESSED DURING: 4 anthesis, F mature embryo stage, petal differentiation and expansion stage, E expanded cotyledon stage, D bilateral stage; CONTAINS InterPro DOMAIN/s: Pentatricopeptide repeat (InterPro:IPR002885); BEST Arabidopsis thali…	protein_coding	0
AT1G09230	gun1.102.W-Col0	0.0672902	-0.477204	gun1.102.M-Col0	0.024688	-0.661303	gun1.102.G-Col0	0.105656	-0.549497	Encodes a U12-type spliceosomal protein that is an indispensible component of the minor spliceosome and plays a crucial role in U12 intron splicing and plant development.	protein_coding	U11/U12-65K (U11/U12-65K)
AT1G09235	gun1.102.W-Col0	0.729458	-0.68474	gun1.102.M-Col0	0.664453	-0.92467	gun1.102.G-Col0	0.870051	-0.48848	#N/A	#N/A	#N/A
AT1G09240	gun1.102.W-Col0	0.00424472	5.1621	gun1.102.M-Col0	0.0141641	4.34408	gun1.102.G-Col0	0.0933245	3.40673	Encodes a nicotianamine synthase.	protein_coding	ARABIDOPSIS THALIANA NICOTIANAMINE SYNTHASE 3 (ATNAS3);NICOTIANAMINE SYNTHASE 3 (NAS3)
AT1G09250	gun1.102.W-Col0	0.561271	0.161677	gun1.102.M-Col0	0.181699	-0.378309	gun1.102.G-Col0	0.0208214	-0.956602	basic helix-loop-helix (bHLH) DNA-binding superfamily protein; FUNCTIONS IN: sequence-specific DNA binding transcription factor activity; INVOLVED IN: regulation of transcription; LOCATED IN: nucleus, chloroplast; EXPRESSED IN: 22 plant structures; EXPRESSED DURING: 13 growth stages; CONTAINS InterPro DOMAIN/s: Helix-loop-helix DNA-binding domain (InterPro:IPR001092), Helix-loop-helix DNA-binding…	protein_coding	ATBS1 INTERACTING FACTOR 4 (AIF4)
AT1G09253-AT1G71490	gun1.102.W-Col0	0.0455674	-3.75065	gun1.102.M-Col0	0.609413	-0.589306	gun1.102.G-Col0	0.715765	-0.563278	#N/A	#N/A	#N/A
AT1G09270	gun1.102.W-Col0	0.601547	0.113232	gun1.102.M-Col0	0.889836	-0.0340409	gun1.102.G-Col0	0.875693	-0.0512145	Protein interacts with Agrobacterium proteins VirD2 and VirE2.	protein_coding	IMPORTIN ALPHA ISOFORM 4 (IMPA-4)
AT1G09280	gun1.102.W-Col0	0.721192	-0.0967138	gun1.102.M-Col0	0.383644	-0.23462	gun1.102.G-Col0	0.0834253	-0.614986	CONTAINS InterPro DOMAIN/s: Rhodanese-like (InterPro:IPR001763), Serine hydrolase (InterPro:IPR005645); BEST Arabidopsis thaliana protein match is: Rhodanese/Cell cycle control phosphatase superfamily protein (TAIR:AT2G40760.1)	protein_coding	0
AT1G09290	gun1.102.W-Col0	0.803049	-0.129659	gun1.102.M-Col0	0.395336	-0.457357	gun1.102.G-Col0	0.744269	-0.237901	unknown protein	protein_coding	0
AT1G09300	gun1.102.W-Col0	0.201037	-0.664591	gun1.102.M-Col0	0.373503	-0.494365	gun1.102.G-Col0	0.995765	-0.00643701	Encodes a mitochondrial protease ICP55. Alters the stability of proteins by removal of a single amino acid from their sequence.	protein_coding	(ATICP55)
AT1G09310	gun1.102.W-Col0	0.0157804	-1.15909	gun1.102.M-Col0	0.0350804	-0.999366	gun1.102.G-Col0	0.904026	-0.0842093	Protein of unknown function, DUF538; INVOLVED IN: biological_process unknown; LOCATED IN: apoplast; EXPRESSED IN: 22 plant structures; EXPRESSED DURING: 14 growth stages; CONTAINS InterPro DOMAIN/s: Protein of unknown function DUF538 (InterPro:IPR007493); BEST Arabidopsis thaliana protein match is: Protein of unknown function, DUF538 (TAIR:AT1G56580.1)	protein_coding	0
AT1G09320	gun1.102.W-Col0	0.300293	-0.526682	gun1.102.M-Col0	0.604726	-0.285418	gun1.102.G-Col0	0.280455	-0.770019	agenet domain-containing protein; FUNCTIONS IN: RNA binding; INVOLVED IN: biological_process unknown; LOCATED IN: chloroplast; EXPRESSED IN: 24 plant structures; EXPRESSED DURING: 15 growth stages; CONTAINS InterPro DOMAIN/s: Tudor-like, plant (InterPro:IPR014002), Agenet (InterPro:IPR008395); BEST Arabidopsis thaliana protein match is: agenet domain-containing protein (TAIR:AT3G06520.1)	protein_coding	0
AT1G09330	gun1.102.W-Col0	0.0270065	0.922968	gun1.102.M-Col0	0.0109646	1.16498	gun1.102.G-Col0	0.0924422	0.869888	unknown protein; FUNCTIONS IN: molecular_function unknown; INVOLVED IN: biological_process unknown; LOCATED IN: integral to membrane; EXPRESSED IN: 24 plant structures; EXPRESSED DURING: 15 growth stages; CONTAINS InterPro DOMAIN/s: Protein of unknown function DUF846, eukaryotic (InterPro:IPR008564)	protein_coding	ECHIDNA (ECH)
AT1G09333-AT1G72645	gun1.102.W-Col0	0.302177	0.398665	gun1.102.M-Col0	0.806123	-0.115798	gun1.102.G-Col0	0.672939	-0.252513	#N/A	#N/A	#N/A
AT1G09333-AT1G72645-AT1G72650	gun1.102.W-Col0	0.975859	0.0556763	gun1.102.M-Col0	0.944195	0.130973	gun1.102.G-Col0	0.419346	-2.7977	#N/A	#N/A	#N/A
AT1G09340	gun1.102.W-Col0	0.164607	-0.32017	gun1.102.M-Col0	0.632591	0.115318	gun1.102.G-Col0	0.168794	0.388618	Encodes CHLOROPLAST RNA BINDING (CRB), a putative RNA-binding protein. CRB is important for the proper functioning of the chloroplast. Mutations in CRB also affects the circadian system, altering the expression of both oscillator and output genes. The mRNA is cell-to-cell mobile.	protein_coding	CRUCIFERIN B (CRB);CHLOROPLAST RNA BINDING (CRB);CHLOROPLAST STEM-LOOP BINDING PROTEIN OF 41 KDA (CSP41B);HETEROGLYCAN-INTERACTING PROTEIN 1.3 (HIP1.3)
AT1G09350	gun1.102.W-Col0	0.124156	3.44752	gun1.102.M-Col0	0.0215908	5.49863	gun1.102.G-Col0	0.050954	5.53185	Predicted to encode a galactinol synthase	protein_coding	GALACTINOL SYNTHASE 3 (AtGolS3);GALACTINOL SYNTHASE 3 (GolS3)
AT1G09390	gun1.102.W-Col0	0.0595726	0.555903	gun1.102.M-Col0	0.856423	0.0639443	gun1.102.G-Col0	0.920998	0.049964	GDSL-motif esterase/acyltransferase/lipase. Enzyme group with broad substrate specificity that may catalyze acyltransfer or hydrolase reactions with lipid and non-lipid substrates.	protein_coding	0
AT1G09410	gun1.102.W-Col0	0.884117	-0.13898	gun1.102.M-Col0	0.363032	-0.936828	gun1.102.G-Col0	0.891901	-0.194986	pentatricopeptide (PPR) repeat-containing protein; CONTAINS InterPro DOMAIN/s: Pentatricopeptide repeat (InterPro:IPR002885); BEST Arabidopsis thaliana protein match is: Pentatricopeptide repeat (PPR) superfamily protein (TAIR:AT1G56690.1)	protein_coding	0
AT1G09415-AT1G09420	gun1.102.W-Col0	0.119531	-1.38498	gun1.102.M-Col0	0.0653721	-2.30708	gun1.102.G-Col0	0.344621	-1.10143	#N/A	#N/A	#N/A
AT1G09420	gun1.102.W-Col0	0.0270065	-0.742838	gun1.102.M-Col0	0.0521532	-0.682279	gun1.102.G-Col0	0.223064	-0.498807	Encodes a protein similar to glucose-6-phosphate dehydrogenase but, based on amino acid differences in the active site and lack of activity, does not encode a functional G6PDH. The amino acid sequence for the consensus sequence of the G6PDH active site (DHYLGKE) differs in three places in this protein. gc exon splice site at 20574 is based on protein alignment, and is not confirmed experimentally.	protein_coding	GLUCOSE-6-PHOSPHATE DEHYDROGENASE 4 (G6PD4)
AT1G09430	gun1.102.W-Col0	0.00152017	-0.984527	gun1.102.M-Col0	0.000422702	-1.34798	gun1.102.G-Col0	0.00755841	-1.0321	Encodes subunit A of the heteromeric enzyme ATP citrate lyase (ACL). In animals, ACL is encoded by a single gene; ACL in Arabidopsis is composed of two polypeptides, ACLA (encoded by 3 genes) and ACLB (encoded by 2 genes). The holoenzyme has an A(4)B(4)stoichiometry. Expression of both ACLA and ACLB but not of either of the subunits alone results in ACL activity.	protein_coding	ATP-CITRATE LYASE A-3 (ACLA-3)
AT1G09440	gun1.102.W-Col0	0.159456	-0.768212	gun1.102.M-Col0	0.180274	-0.803522	gun1.102.G-Col0	0.343521	-0.7022	Protein kinase superfamily protein; FUNCTIONS IN: protein serine/threonine kinase activity, protein kinase activity, kinase activity, ATP binding; INVOLVED IN: protein amino acid phosphorylation; LOCATED IN: endomembrane system; EXPRESSED IN: 11 plant structures; EXPRESSED DURING: 6 growth stages; CONTAINS InterPro DOMAIN/s: Protein kinase, ATP binding site (InterPro:IPR017441), Serine/threonine-…	protein_coding	0
AT1G09450	gun1.102.W-Col0	0.847812	-0.114238	gun1.102.M-Col0	0.997626	0.00265707	gun1.102.G-Col0	0.680738	0.300085	Encodes a protein kinase that phosphorylates histone H3 at Thr3 and Thr11 and plays a role in mitotic cell division.	protein_coding	HASPIN-RELATED GENE (Haspin); (AtHaspin)
AT1G09455-AT1G42470	gun1.102.W-Col0	0.00601822	1.99956	gun1.102.M-Col0	0.0456413	1.42035	gun1.102.G-Col0	0.88986	0.168204	#N/A	#N/A	#N/A
AT1G09460	gun1.102.W-Col0	0.00248755	-1.54848	gun1.102.M-Col0	0.000828523	-2.2077	gun1.102.G-Col0	0.0123946	-1.62769	Carbohydrate-binding X8 domain superfamily protein; LOCATED IN: endomembrane system; EXPRESSED IN: 19 plant structures; EXPRESSED DURING: 12 growth stages; CONTAINS InterPro DOMAIN/s: X8 (InterPro:IPR012946); BEST Arabidopsis thaliana protein match is: Carbohydrate-binding X8 domain superfamily protein (TAIR:AT2G30933.1)	protein_coding	0
AT1G09467-AT1G74453-AT1G74456	gun1.102.W-Col0	0.692636	0.157988	gun1.102.M-Col0	0.936329	0.0385796	gun1.102.G-Col0	0.623972	-0.270029	#N/A	#N/A	#N/A
AT1G09470	gun1.102.W-Col0	0.457175	-0.995348	gun1.102.M-Col0	0.604149	-0.756089	gun1.102.G-Col0	0.769732	0.480227	NEAP3 is a member of a small family containing coiled-coil domains, a nuclear localization signal and a C-terminal predicted transmembrane domain. It localizes to the nuclear periphery. Mutants have altered nuclear morphology and chromatin structure.	protein_coding	(ATNEAP3)
AT1G09473-AT1G74458	gun1.102.W-Col0	0.98903	-0.0111382	gun1.102.M-Col0	0.203291	-0.951571	gun1.102.G-Col0	0.97382	-0.0374621	#N/A	#N/A	#N/A
AT1G09486	gun1.102.W-Col0	0.636571	-0.604661	gun1.102.M-Col0	0.915732	-0.155899	gun1.102.G-Col0	0.191196	-3.38228	pseudogene, 60S ribosomal protein L21 (RPL21B), temporary automated functional assignment; blastp match of 67% identity and 2.0e-52 P-value to GP|3885884|gb|AAC78102.1||AF093630 60S ribosomal protein L21 {Oryza sativa}	pseudogene	0
AT1G09487	gun1.102.W-Col0	0.739304	0.478084	gun1.102.M-Col0	0.65702	0.644334	gun1.102.G-Col0	0.445746	1.23889	#N/A	#N/A	#N/A
AT1G09490	gun1.102.W-Col0	0.0794045	-0.507889	gun1.102.M-Col0	0.110209	-0.485385	gun1.102.G-Col0	0.811021	-0.102838	similar to Eucalyptus gunnii alcohol dehydrogenase of unknown physiological function (GI:1143445), Vigna unguiculata (gi:1854445), NOT a cinnamyl-alcohol dehydrogenase; Location of EST gb:H37170, gb:H77227 and gb:AA605565	protein_coding	0
AT1G09515	gun1.102.W-Col0	0.250688	1.73254	gun1.102.M-Col0	0.625103	0.870893	gun1.102.G-Col0	0.657609	1.01552	#N/A	#N/A	#N/A
AT1G09520	gun1.102.W-Col0	0.924615	0.0321517	gun1.102.M-Col0	0.982752	0.00907932	gun1.102.G-Col0	0.628181	0.195005	LOCATED IN: chloroplast; EXPRESSED IN: 21 plant structures; EXPRESSED DURING: 12 growth stages; CONTAINS InterPro DOMAIN/s: Zinc finger, PHD-type, conserved site (InterPro:IPR019786); BEST Arabidopsis thaliana protein match is: PHD finger family protein (TAIR:AT3G17460.1)	protein_coding	0
AT1G09530	gun1.102.W-Col0	0.00113202	-0.907981	gun1.102.M-Col0	0.0246804	-0.545391	gun1.102.G-Col0	0.30376	-0.281165	Transcription factor interacting with photoreceptors phyA and phyB. Forms a ternary complex in vitro with G-box element of the promoters of LHY, CCA1. Acts as a negative regulator of phyB signalling. It degrades rapidly after irradiation of dark grown seedlings in a process controlled by phytochromes. Does not play a significant role in controlling light input and function of the circadian clockw…	protein_coding	PURPLE ACID PHOSPHATASE 3 (PAP3);PHYTOCHROME INTERACTING FACTOR 3 (PIF3);PHOTOCURRENT 1 (POC1);PHYTOCHROME-ASSOCIATED PROTEIN 3 (PAP3)
AT1G09533	gun1.102.W-Col0	0.66141	0.488223	gun1.102.M-Col0	0.971191	-0.0574378	gun1.102.G-Col0	0.850901	0.328475	#N/A	#N/A	#N/A
AT1G09533-AT1G75163-AT1G75166-AT1G75170	gun1.102.W-Col0	0.271172	-2.7296	gun1.102.M-Col0	0.378565	-2.22472	gun1.102.G-Col0	0.499843	-2.12122	#N/A	#N/A	#N/A
AT1G09540	gun1.102.W-Col0	0.232242	-0.672218	gun1.102.M-Col0	0.0655583	-1.34049	gun1.102.G-Col0	0.262758	-0.901571	Encodes putative transcription factor. Mutants lack of mucilage extrusion from the seeds during imbibition. Reduced quantities of mucilage are deposited during the development of the seed coat epidermis in myb61 mutants. Expressed in guard cells,loss of function mutations show an increase in stomatal pore opening suggesting a role in ABA independent regulation of stomatal pore size.	protein_coding	MYB DOMAIN PROTEIN 61 (MYB61);ARABIDOPSIS THALIANA MYB DOMAIN PROTEIN 61 (ATMYB61)
AT1G09560	gun1.102.W-Col0	0.402646	-0.252487	gun1.102.M-Col0	0.00992611	-0.901187	gun1.102.G-Col0	0.0424505	-0.808519	Encodes a plasodesmata-located protein involved in regulating primary root growth by controlling phloem-mediated allocation of resources between the primary and lateral root meristems. The mRNA is cell-to-cell mobile.	protein_coding	PLASMODESMAL GERMIN-LIKE PROTEIN 1 (PDGLP1);GERMIN-LIKE PROTEIN 5 (GLP5)
AT1G09570	gun1.102.W-Col0	4.61905e-06	-2.3942	gun1.102.M-Col0	4.97931e-05	-2.06486	gun1.102.G-Col0	0.0325121	-0.825546	Light-labile cytoplasmic red/far-red light photoreceptor involved in the regulation of photomorphogenesis. It exists in two inter-convertible forms: Pr and Pfr (active) and functions as a dimer.The N terminus carries a single tetrapyrrole chromophore, and the C terminus is involved in dimerization. It is the sole photoreceptor mediating the FR high irradiance response (HIR). Major regulator in re…	protein_coding	PHYTOCHROME A (PHYA);FAR RED ELONGATED HYPOCOTYL 2 (FHY2);FAR RED ELONGATED 1 (FRE1);ELONGATED HYPOCOTYL 8 (HY8)
AT1G09575	gun1.102.W-Col0	0.299258	-0.510911	gun1.102.M-Col0	0.107307	-0.943636	gun1.102.G-Col0	0.63598	-0.33182	Protein of unknown function (DUF607); FUNCTIONS IN: molecular_function unknown; INVOLVED IN: biological_process unknown; LOCATED IN: mitochondrion; EXPRESSED IN: 17 plant structures; EXPRESSED DURING: 9 growth stages; CONTAINS InterPro DOMAIN/s: Protein of unknown function DUF607 (InterPro:IPR006769); BEST Arabidopsis thaliana protein match is: Protein of unknown function (DUF607) (TAIR:AT1G57610…	protein_coding	MITOCHONDRIAL CALCIUM UPTAKE1 (MCU1)
AT1G09580	gun1.102.W-Col0	0.0496814	-0.654184	gun1.102.M-Col0	0.130307	-0.51897	gun1.102.G-Col0	0.844648	0.0944629	emp24/gp25L/p24 family/GOLD family protein; FUNCTIONS IN: protein transmembrane transporter activity; INVOLVED IN: intracellular protein transport, transport; LOCATED IN: endomembrane system, integral to membrane, membrane; CONTAINS InterPro DOMAIN/s: GOLD (InterPro:IPR009038), emp24/gp25L/p24 (InterPro:IPR000348); BEST Arabidopsis thaliana protein match is: emp24/gp25L/p24 family/GOLD family pro…	protein_coding	0
AT1G09590	gun1.102.W-Col0	0.357434	-0.257115	gun1.102.M-Col0	0.0142073	-0.819301	gun1.102.G-Col0	0.870243	0.0712304	Translation protein SH3-like family protein; FUNCTIONS IN: structural constituent of ribosome; INVOLVED IN: translation; LOCATED IN: cytosolic ribosome, ribosome, cytosolic large ribosomal subunit, nucleolus, chloroplast; EXPRESSED IN: guard cell, juvenile leaf; CONTAINS InterPro DOMAIN/s: Translation protein SH3-like (InterPro:IPR008991), Ribosomal protein L21e (InterPro:IPR001147), Ribosomal pr…	protein_coding	0
AT1G09600	gun1.102.W-Col0	0.328689	-0.873141	gun1.102.M-Col0	0.573836	-0.539972	gun1.102.G-Col0	0.863509	0.220698	Protein kinase superfamily protein; FUNCTIONS IN: protein serine/threonine kinase activity, protein kinase activity, kinase activity, ATP binding; INVOLVED IN: protein amino acid phosphorylation, N-terminal protein myristoylation; LOCATED IN: cellular_component unknown; EXPRESSED IN: 18 plant structures; EXPRESSED DURING: 11 growth stages; CONTAINS InterPro DOMAIN/s: Protein kinase, ATP binding s…	protein_coding	0
AT1G09610	gun1.102.W-Col0	0.427956	-0.766102	gun1.102.M-Col0	0.981112	0.0286749	gun1.102.G-Col0	0.803273	0.319974	Protein of unknown function (DUF579); FUNCTIONS IN: molecular_function unknown; INVOLVED IN: biological_process unknown; LOCATED IN: endomembrane system; EXPRESSED IN: 8 plant structures; EXPRESSED DURING: 4 anthesis, petal differentiation and expansion stage; CONTAINS InterPro DOMAIN/s: Protein of unknown function DUF579 (InterPro:IPR021148), Conserved hypothetical protein CHP01627 (InterPro:IPR…	protein_coding	GLUCURONOXYLAN METHYLTRANSFERASE 3 (GXM3)
AT1G09620	gun1.102.W-Col0	0.142574	0.333155	gun1.102.M-Col0	0.0400367	0.493355	gun1.102.G-Col0	0.577576	0.165147	ATP binding;leucine-tRNA ligases;aminoacyl-tRNA ligases;nucleotide binding;ATP binding;aminoacyl-tRNA ligases; FUNCTIONS IN: nucleotide binding, aminoacyl-tRNA ligase activity, leucine-tRNA ligase activity, ATP binding; INVOLVED IN: leucyl-tRNA aminoacylation, translation, tRNA aminoacylation for protein translation; LOCATED IN: chloroplast; EXPRESSED IN: 25 plant structures; EXPRESSED DURING: 13…	protein_coding	0
AT1G09630	gun1.102.W-Col0	0.387407	-0.403969	gun1.102.M-Col0	0.320714	-0.507359	gun1.102.G-Col0	0.807574	0.166883	Encodes a putative GTP-binding protein. Associates with organelles on a pathway from the Golgi to the plasma membrane in interphase. In dividing cells acts at the cell plate.	protein_coding	ARABIDOPSIS RAB GTPASE A2A (ATRAB-A2A);RAB GTPASE A2A (RAB-A2A);RAB GTPASE 11C (RAB11c);RAB GTPASE 11C (ATRAB11C);ARABIDOPSIS RAB GTPASE A2A (ATRABA2A)
AT1G09640	gun1.102.W-Col0	0.0912206	0.373145	gun1.102.M-Col0	0.19296	0.286667	gun1.102.G-Col0	0.724479	0.107938	Translation elongation factor EF1B, gamma chain; FUNCTIONS IN: translation elongation factor activity; INVOLVED IN: translational elongation; LOCATED IN: plasma membrane; EXPRESSED IN: male gametophyte, cultured cell, pollen tube, leaf, seed; EXPRESSED DURING: L mature pollen stage, M germinated pollen stage, seed development stages; CONTAINS InterPro DOMAIN/s: Thioredoxin fold (InterPro:IPR01233…	protein_coding	0
AT1G09640-AT1G09645	gun1.102.W-Col0	0.31806	0.693958	gun1.102.M-Col0	0.720039	0.287305	gun1.102.G-Col0	0.780369	-0.327518	#N/A	#N/A	#N/A
AT1G09645	gun1.102.W-Col0	0.889459	0.0746831	gun1.102.M-Col0	0.43574	-0.427729	gun1.102.G-Col0	0.533315	-0.439006	unknown protein; BEST Arabidopsis thaliana protein match is: unknown protein (TAIR:AT1G57765.1)	protein_coding	0
AT1G09660	gun1.102.W-Col0	0.694168	-0.113403	gun1.102.M-Col0	0.46025	-0.212898	gun1.102.G-Col0	0.482382	-0.253794	RNA-binding KH domain-containing protein; FUNCTIONS IN: RNA binding, nucleic acid binding; INVOLVED IN: biological_process unknown; LOCATED IN: cellular_component unknown; EXPRESSED IN: 23 plant structures; EXPRESSED DURING: 13 growth stages; CONTAINS InterPro DOMAIN/s: K Homology (InterPro:IPR004087); BEST Arabidopsis thaliana protein match is: RNA-binding KH domain-containing protein (TAIR:AT4G…	protein_coding	0
AT1G09680	gun1.102.W-Col0	0.890941	-0.106957	gun1.102.M-Col0	0.272485	-0.943352	gun1.102.G-Col0	0.892404	-0.159562	Pentatricopeptide repeat (PPR) superfamily protein; CONTAINS InterPro DOMAIN/s: Pentatricopeptide repeat (InterPro:IPR002885); BEST Arabidopsis thaliana protein match is: Tetratricopeptide repeat (TPR)-like superfamily protein (TAIR:AT5G39710.1)	protein_coding	0
AT1G09685	gun1.102.W-Col0	0.0672902	-1.88101	gun1.102.M-Col0	0.194124	-1.30515	gun1.102.G-Col0	0.382059	-1.06817	#N/A	#N/A	#N/A
AT1G09687-AT1G09915	gun1.102.W-Col0	0.585269	0.310165	gun1.102.M-Col0	0.398404	0.467845	gun1.102.G-Col0	0.959047	0.0503052	#N/A	#N/A	#N/A
AT1G09690	gun1.102.W-Col0	0.827017	-0.0571905	gun1.102.M-Col0	0.0940922	-0.412498	gun1.102.G-Col0	0.732063	0.113294	Translation protein SH3-like family protein; FUNCTIONS IN: structural constituent of ribosome; INVOLVED IN: translation; LOCATED IN: ribosome, cytosolic large ribosomal subunit; EXPRESSED IN: juvenile leaf, pollen tube; CONTAINS InterPro DOMAIN/s: Translation protein SH3-like (InterPro:IPR008991), Ribosomal protein L21e (InterPro:IPR001147), Ribosomal protein L21e, conserved site (InterPro:IPR018…	protein_coding	0
AT1G09700	gun1.102.W-Col0	0.0824821	-0.931828	gun1.102.M-Col0	0.418267	-0.44008	gun1.102.G-Col0	0.476808	-0.490269	Encodes a nuclear dsRNA binding protein. Involved in mRNA cleavage. The mutant is characterized by shorter stature, delayed flowering, leaf hyponasty, reduced fertility, decreased rate of root growth, and an altered root gravitropic response. It also exhibits less sensitivity to auxin and cytokinin.	protein_coding	HYPONASTIC LEAVES 1 (HYL1);DSRNA-BINDING PROTEIN 1 (DRB1); (ATDRB1)
AT1G09710	gun1.102.W-Col0	0.0424659	-0.791693	gun1.102.M-Col0	0.360842	-0.350939	gun1.102.G-Col0	0.155811	-0.712489	Homeodomain-like superfamily protein; FUNCTIONS IN: DNA binding; INVOLVED IN: regulation of transcription; CONTAINS InterPro DOMAIN/s: SANT, DNA-binding (InterPro:IPR001005), Myb, DNA-binding (InterPro:IPR014778), Homeodomain-like (InterPro:IPR009057), HTH transcriptional regulator, Myb-type, DNA-binding (InterPro:IPR017930), Homeodomain-related (InterPro:IPR012287), Myb transcription factor (Int…	protein_coding	0
AT1G09730	gun1.102.W-Col0	0.0986917	-0.355136	gun1.102.M-Col0	0.468881	-0.160774	gun1.102.G-Col0	0.628779	-0.139567	Cysteine proteinases superfamily protein; FUNCTIONS IN: cysteine-type peptidase activity; INVOLVED IN: proteolysis; LOCATED IN: cellular_component unknown; EXPRESSED IN: 24 plant structures; EXPRESSED DURING: 14 growth stages; CONTAINS InterPro DOMAIN/s: Peptidase C48, SUMO/Sentrin/Ubl1 (InterPro:IPR003653); BEST Arabidopsis thaliana protein match is: Cysteine proteinases superfamily protein (TAI…	protein_coding	ARABIDOPSIS SUMO PROTEASE 1 (ASP1)
AT1G09740	gun1.102.W-Col0	0.993491	0.00411378	gun1.102.M-Col0	0.105249	-0.695509	gun1.102.G-Col0	0.684298	-0.222145	Adenine nucleotide alpha hydrolases-like superfamily protein; FUNCTIONS IN: molecular_function unknown; INVOLVED IN: response to stress; LOCATED IN: cellular_component unknown; EXPRESSED IN: 13 plant structures; EXPRESSED DURING: 7 growth stages; CONTAINS InterPro DOMAIN/s: UspA (InterPro:IPR006016), Rossmann-like alpha/beta/alpha sandwich fold (InterPro:IPR014729), Universal stress protein A (In…	protein_coding	0
AT1G09750	gun1.102.W-Col0	0.214834	-0.373889	gun1.102.M-Col0	0.0158517	-0.822216	gun1.102.G-Col0	0.312173	-0.378431	Eukaryotic aspartyl protease family protein; FUNCTIONS IN: aspartic-type endopeptidase activity; INVOLVED IN: proteolysis; LOCATED IN: apoplast, cell wall, plant-type cell wall; EXPRESSED IN: 22 plant structures; EXPRESSED DURING: 14 growth stages; CONTAINS InterPro DOMAIN/s: Peptidase aspartic (InterPro:IPR021109), Peptidase aspartic, catalytic (InterPro:IPR009007), Peptidase A1 (InterPro:IPR001…	protein_coding	0
AT1G09760	gun1.102.W-Col0	0.77084	-0.0855335	gun1.102.M-Col0	0.886931	-0.0458096	gun1.102.G-Col0	0.0999934	0.548235	U2 small nuclear ribonucleoprotein A (U2A'); INVOLVED IN: nuclear mRNA splicing, via spliceosome, response to cold; LOCATED IN: in 6 components; EXPRESSED IN: 22 plant structures; EXPRESSED DURING: 13 growth stages; CONTAINS InterPro DOMAIN/s: U2A&apos;/phosphoprotein 32 family A, C-terminal (InterPro:IPR003603)	protein_coding	U2 SMALL NUCLEAR RIBONUCLEOPROTEIN A (U2A')
AT1G09765	gun1.102.W-Col0	0.0530185	6.49054	gun1.102.M-Col0	0.209248	4.24225	gun1.102.G-Col0	0.59717	2.54255	#N/A	#N/A	#N/A
AT1G09770	gun1.102.W-Col0	0.00509937	-1.35699	gun1.102.M-Col0	0.0050029	-1.48705	gun1.102.G-Col0	0.105118	-0.860399	Member of MYB3R- and R2R3- type MYB- encoding genes. Essential for plant innate immunity. Interacts with MOS4 and PRL1. The mRNA is cell-to-cell mobile.	protein_coding	ARABIDOPSIS THALIANA CELL DIVISION CYCLE 5 (ATCDC5);CELL DIVISION CYCLE 5 (CDC5);ARABIDOPSIS THALIANA MYB DOMAIN CELL DIVISION CYCLE 5 (ATMYBCDC5)
AT1G09780	gun1.102.W-Col0	0.000895519	0.864162	gun1.102.M-Col0	0.0765107	0.375244	gun1.102.G-Col0	0.622373	0.135721	Encodes a 2,3-biphosphoglycerate-independent phosphoglycerate mutase that is involved in pollen development and stomatal movement.	protein_coding	2,3-BIPHOSPHOGLYCERATE-INDEPENDENT PHOSPHOGLYCERATE MUTASE 1 (iPGAM1)
AT1G09783	gun1.102.W-Col0	0.441111	0.685744	gun1.102.M-Col0	0.952886	0.0749747	gun1.102.G-Col0	0.7968	-0.409767	#N/A	#N/A	#N/A
AT1G09787-AT1G78206	gun1.102.W-Col0	0.984694	0.029953	gun1.102.M-Col0	0.242218	1.25158	gun1.102.G-Col0	0.916992	-0.216448	#N/A	#N/A	#N/A
AT1G09794	gun1.102.W-Col0	0.512675	-0.845774	gun1.102.M-Col0	0.396369	-1.28517	gun1.102.G-Col0	0.576769	0.785565	Cox19 family protein (CHCH motif); CONTAINS InterPro DOMAIN/s: MTCP1 (InterPro:IPR009069).	protein_coding	0
AT1G09795	gun1.102.W-Col0	0.854778	-0.0541256	gun1.102.M-Col0	0.62877	-0.138328	gun1.102.G-Col0	0.364981	0.298187	ATP phosphoribosyl transferase, catalyses first step of histidine biosynthesis	protein_coding	ATP PHOSPHORIBOSYL TRANSFERASE 2 (ATP-PRT2);ATP PHOSPHORIBOSYL TRANSFERASE 2 (ATATP-PRT2); (HISN1B)
AT1G09797	gun1.102.W-Col0	0.335943	1.08784	gun1.102.M-Col0	0.469352	0.898973	gun1.102.G-Col0	0.862992	0.351486	#N/A	#N/A	#N/A
AT1G09800	gun1.102.W-Col0	0.563885	-0.419161	gun1.102.M-Col0	0.285434	-0.895263	gun1.102.G-Col0	0.676151	-0.436244	Pseudouridine synthase family protein; FUNCTIONS IN: pseudouridine synthase activity; INVOLVED IN: pseudouridine synthesis, RNA modification; LOCATED IN: cellular_component unknown; EXPRESSED IN: 14 plant structures; EXPRESSED DURING: 7 growth stages; CONTAINS InterPro DOMAIN/s: Pseudouridine synthase, catalytic domain (InterPro:IPR020103), Pseudouridine synthase I, TruA, N-terminal (InterPro:IPR…	protein_coding	0
AT1G09810	gun1.102.W-Col0	0.0680377	-0.784189	gun1.102.M-Col0	0.312347	-0.437928	gun1.102.G-Col0	0.464167	0.3619	evolutionarily conserved C-terminal region 11 (ECT11); CONTAINS InterPro DOMAIN/s: YTH domain (InterPro:IPR007275); BEST Arabidopsis thaliana protein match is: evolutionarily conserved C-terminal region 8 (TAIR:AT1G79270.1)	protein_coding	EVOLUTIONARILY CONSERVED C-TERMINAL REGION 11 (ECT11)
AT1G09812	gun1.102.W-Col0	0.293575	-0.934437	gun1.102.M-Col0	0.971549	-0.0390049	gun1.102.G-Col0	0.672939	-0.525135	unknown protein; BEST Arabidopsis thaliana protein match is: unknown protein (TAIR:AT1G58007.2)	protein_coding	0
AT1G09815	gun1.102.W-Col0	0.188114	-0.636415	gun1.102.M-Col0	0.257108	-0.590321	gun1.102.G-Col0	0.646475	-0.310775	polymerase delta 4 (POLD4); FUNCTIONS IN: DNA-directed DNA polymerase activity; INVOLVED IN: DNA replication; LOCATED IN: nucleus; EXPRESSED IN: 24 plant structures; EXPRESSED DURING: 15 growth stages; CONTAINS InterPro DOMAIN/s: DNA polymerase delta, subunit 4 (InterPro:IPR007218)	protein_coding	POLYMERASE DELTA 4 (POLD4)
AT1G09817-AT1G78480	gun1.102.W-Col0	0.99764	-0.00229483	gun1.102.M-Col0	0.506712	-0.495791	gun1.102.G-Col0	0.318356	-0.995502	#N/A	#N/A	#N/A
AT1G09820	gun1.102.W-Col0	0.232435	-0.527196	gun1.102.M-Col0	0.52082	-0.306262	gun1.102.G-Col0	0.837715	-0.141343	Pentatricopeptide repeat (PPR-like) superfamily protein; CONTAINS InterPro DOMAIN/s: Pentatricopeptide repeat (InterPro:IPR002885); BEST Arabidopsis thaliana protein match is: Tetratricopeptide repeat (TPR)-like superfamily protein (TAIR:AT5G39710.1)	protein_coding	0
AT1G09830	gun1.102.W-Col0	0.736413	0.0871259	gun1.102.M-Col0	0.535729	0.15674	gun1.102.G-Col0	0.108371	0.4831	glycinamide ribonucleotide synthetase (GAR synthetase) that catalyzes the conversion of phosphoribosyl amine to phosphoribosyl glycineamide	protein_coding	PURINE BIOSYNTHESIS 2 (PUR2)
AT1G09840	gun1.102.W-Col0	0.00933094	-0.703215	gun1.102.M-Col0	0.212212	-0.306049	gun1.102.G-Col0	0.454241	-0.230339	shaggy-like protein kinase 41 (SK41); FUNCTIONS IN: protein serine/threonine kinase activity, protein kinase activity, ATP binding; INVOLVED IN: protein amino acid phosphorylation; LOCATED IN: plasma membrane; EXPRESSED IN: 24 plant structures; EXPRESSED DURING: 13 growth stages; CONTAINS InterPro DOMAIN/s: Protein kinase, ATP binding site (InterPro:IPR017441), Protein kinase, catalytic domain (I…	protein_coding	SHAGGY-LIKE PROTEIN KINASE 41 (ATSK41);SHAGGY-LIKE PROTEIN KINASE 41 (SK41);HYPERSENSITIVE INDUCED REACTION 1 (HIR1); (AtHIR1)
AT1G09845	gun1.102.W-Col0	0.0180763	-4.96772	gun1.102.M-Col0	0.0299021	-5.57849	gun1.102.G-Col0	0.160262	-2.05456	#N/A	#N/A	#N/A
AT1G09850	gun1.102.W-Col0	0.629889	0.119476	gun1.102.M-Col0	0.42822	-0.201717	gun1.102.G-Col0	0.93222	0.0343025	Arabidopsis thaliana papain-like cysteine peptidase	protein_coding	XYLEM BARK CYSTEINE PEPTIDASE 3 (XBCP3)
AT1G09863	gun1.102.W-Col0	0.0741035	-1.33729	gun1.102.M-Col0	0.241783	-0.868012	gun1.102.G-Col0	0.43575	-0.721058	#N/A	#N/A	#N/A
AT1G09870	gun1.102.W-Col0	0.0148427	0.613397	gun1.102.M-Col0	0.00870568	0.718511	gun1.102.G-Col0	0.345378	0.284716	histidine acid phosphatase family protein; FUNCTIONS IN: acid phosphatase activity; INVOLVED IN: biological_process unknown; LOCATED IN: plasma membrane; EXPRESSED IN: 25 plant structures; EXPRESSED DURING: 14 growth stages; CONTAINS InterPro DOMAIN/s: Histidine phosphatase superfamily, clade-2 (InterPro:IPR000560), Histidine acid phosphatase, eukaryotic (InterPro:IPR016274)	protein_coding	0
AT1G09890	gun1.102.W-Col0	0.634614	-0.411356	gun1.102.M-Col0	0.663755	0.361191	gun1.102.G-Col0	0.499402	0.652071	Rhamnogalacturonate lyase family protein; CONTAINS InterPro DOMAIN/s: Rhamnogalacturonate lyase (InterPro:IPR010325), Carbohydrate-binding-like fold (InterPro:IPR013784), Galactose-binding domain-like (InterPro:IPR008979); BEST Arabidopsis thaliana protein match is: Rhamnogalacturonate lyase family protein (TAIR:AT1G09910.1)	protein_coding	0
AT1G09900	gun1.102.W-Col0	0.0254052	0.896624	gun1.102.M-Col0	0.616538	0.216932	gun1.102.G-Col0	0.856912	-0.120385	Pentatricopeptide repeat (PPR-like) superfamily protein; FUNCTIONS IN: molecular_function unknown; INVOLVED IN: biological_process unknown; LOCATED IN: membrane; EXPRESSED IN: 22 plant structures; EXPRESSED DURING: 13 growth stages; CONTAINS InterPro DOMAIN/s: Pentatricopeptide repeat (InterPro:IPR002885); BEST Arabidopsis thaliana protein match is: Pentatricopeptide repeat (PPR-like) superfamily…	protein_coding	0
AT1G09910	gun1.102.W-Col0	0.0783749	-0.423544	gun1.102.M-Col0	0.139287	-0.36911	gun1.102.G-Col0	0.0671068	-0.604096	Rhamnogalacturonate lyase family protein; FUNCTIONS IN: lyase activity; INVOLVED IN: carbohydrate metabolic process; LOCATED IN: cellular_component unknown; EXPRESSED IN: 23 plant structures; EXPRESSED DURING: 13 growth stages; CONTAINS InterPro DOMAIN/s: Glycoside hydrolase-type carbohydrate-binding (InterPro:IPR011013), Rhamnogalacturonate lyase (InterPro:IPR010325), Carbohydrate-binding-like f…	protein_coding	0
AT1G09913-AT1G79710	gun1.102.W-Col0	0.00443177	1.9415	gun1.102.M-Col0	0.0220137	1.52932	gun1.102.G-Col0	0.083571	1.36381	#N/A	#N/A	#N/A
AT1G09915	gun1.102.W-Col0	0.937295	0.0681225	gun1.102.M-Col0	0.0938927	1.18615	gun1.102.G-Col0	0.602271	0.51534	#N/A	#N/A	#N/A
AT1G09920	gun1.102.W-Col0	0.474569	-0.237949	gun1.102.M-Col0	0.339585	-0.333857	gun1.102.G-Col0	0.609917	-0.232184	TRAF-type zinc finger-related; BEST Arabidopsis thaliana protein match is: Ubiquitin fusion degradation UFD1 family protein (TAIR:AT4G15420.1)	protein_coding	0
AT1G09925	gun1.102.W-Col0	0.152802	0.896631	gun1.102.M-Col0	0.0378575	1.38023	gun1.102.G-Col0	0.579207	0.50132	#N/A	#N/A	#N/A
AT1G09932	gun1.102.W-Col0	0.204073	1.20576	gun1.102.M-Col0	0.18474	1.31035	gun1.102.G-Col0	0.127453	1.80009	Phosphoglycerate mutase family protein; CONTAINS InterPro DOMAIN/s: Histidine phosphatase superfamily, clade-1 (InterPro:IPR013078); BEST Arabidopsis thaliana protein match is: Phosphoglycerate mutase family protein (TAIR:AT2G17280.2)	protein_coding	0
AT1G09940	gun1.102.W-Col0	0.000170183	1.58391	gun1.102.M-Col0	0.00158701	1.25384	gun1.102.G-Col0	0.940532	0.0413184	Encodes glutamyl-tRNA reductase. Involved in heme biosynthesis in non-photosynthetic tissues and induced by oxidative stress in photosynthetic tissues to supply heme for defensive hemoproteins	protein_coding	(HEMA2)
AT1G09945	gun1.102.W-Col0	0.0802713	-1.09988	gun1.102.M-Col0	0.0710055	-1.31792	gun1.102.G-Col0	0.445296	-0.604676	#N/A	#N/A	#N/A
AT1G09947-AT1G79985-AT1G79990	gun1.102.W-Col0	0.985912	0.0863201	gun1.102.M-Col0	0.960786	0.243405	gun1.102.G-Col0	0.992035	0.0854033	#N/A	#N/A	#N/A
AT1G09947-AT1G79990	gun1.102.W-Col0	0.596241	0.110023	gun1.102.M-Col0	0.980798	0.00653078	gun1.102.G-Col0	0.629163	-0.129268	#N/A	#N/A	#N/A
AT1G09950	gun1.102.W-Col0	0.0567396	7.29325	gun1.102.M-Col0	0.0569425	7.40213	gun1.102.G-Col0	0.151419	6.63717	RESPONSE TO ABA AND SALT 1 (RAS1); FUNCTIONS IN: molecular_function unknown; INVOLVED IN: biological_process unknown; LOCATED IN: endomembrane system; EXPRESSED IN: leaf apex, root, flower, leaf; EXPRESSED DURING: petal differentiation and expansion stage; BEST Arabidopsis thaliana protein match is: transcription factor-related (TAIR:AT1G58330.1)	protein_coding	RESPONSE TO ABA AND SALT 1 (RAS1)
AT1G09960	gun1.102.W-Col0	0.023063	1.27239	gun1.102.M-Col0	0.0220551	1.34995	gun1.102.G-Col0	0.284474	0.759693	low affinity (10mM) sucrose transporter in sieve elements (phloem)	protein_coding	SUCROSE TRANSPORTER 4 (SUT4);SUCROSE TRANSPORTER 4 (ATSUT4);SUCROSE TRANSPORTER 4 (SUC4);SUCROSE TRANSPORTER 4 (ATSUC4)
AT1G09970	gun1.102.W-Col0	0.00287789	1.29099	gun1.102.M-Col0	0.00073075	1.70708	gun1.102.G-Col0	0.0705755	0.841375	RLK7 belongs to a leucine-rich repeat class of receptor-likekinase (LRR-RLKs). It is involved in the control of germination speed and the tolerance to oxidant stress. The mRNA is cell-to-cell mobile.	protein_coding	(LRR XI-23);RECEPTOR-LIKE KINASE 7 (RLK7)
AT1G09980	gun1.102.W-Col0	0.795733	0.0713311	gun1.102.M-Col0	0.385836	0.22216	gun1.102.G-Col0	0.876986	0.0611767	Putative serine esterase family protein; INVOLVED IN: biological_process unknown; LOCATED IN: mitochondrion; EXPRESSED IN: 22 plant structures; EXPRESSED DURING: 13 growth stages; CONTAINS InterPro DOMAIN/s: Protein of unknown function DUF3657 (InterPro:IPR022122), Protein of unknown function DUF676, hydrolase-like (InterPro:IPR007751); BEST Arabidopsis thaliana protein match is: Putative serine …	protein_coding	0
AT1G09985	gun1.102.W-Col0	0.326886	-1.64451	gun1.102.M-Col0	0.283992	1.29221	gun1.102.G-Col0	0.856239	-0.425878	#N/A	#N/A	#N/A
AT1G09995	gun1.102.W-Col0	0.601903	0.272831	gun1.102.M-Col0	0.103412	0.81335	gun1.102.G-Col0	0.483386	0.457672	DNA repair DEAD helicase RAD3/XP-D subfamily protein; BEST Arabidopsis thaliana protein match is: RAD3-like DNA-binding helicase protein (TAIR:AT1G79890.1)	protein_coding	0
AT1G10020	gun1.102.W-Col0	0.161341	-0.591086	gun1.102.M-Col0	0.0789775	-0.786785	gun1.102.G-Col0	0.0665269	-1.0496	Protein of unknown function (DUF1005); CONTAINS InterPro DOMAIN/s: Protein of unknown function DUF1005 (InterPro:IPR010410); BEST Arabidopsis thaliana protein match is: Protein of unknown function (DUF1005) (TAIR:AT4G29310.1)	protein_coding	0
AT1G10030	gun1.102.W-Col0	0.861497	0.112853	gun1.102.M-Col0	0.814657	0.155279	gun1.102.G-Col0	0.762078	0.25751	homolog of yeast ergosterol28 (ERG28); INVOLVED IN: biological_process unknown; LOCATED IN: endomembrane system, integral to membrane; EXPRESSED IN: 22 plant structures; EXPRESSED DURING: 13 growth stages; CONTAINS InterPro DOMAIN/s: Erg28-like (InterPro:IPR005352)	protein_coding	HOMOLOG OF YEAST ERGOSTEROL28 (ERG28)
AT1G10040	gun1.102.W-Col0	0.731491	0.277262	gun1.102.M-Col0	0.420637	0.620169	gun1.102.G-Col0	0.910582	0.146616	alpha/beta-Hydrolases superfamily protein; CONTAINS InterPro DOMAIN/s: Protein of unknown function DUF676, hydrolase-like (InterPro:IPR007751); BEST Arabidopsis thaliana protein match is: alpha/beta-Hydrolases superfamily protein (TAIR:AT4G25770.1)	protein_coding	0
AT1G10050	gun1.102.W-Col0	0.0657418	0.507562	gun1.102.M-Col0	0.0454741	0.58157	gun1.102.G-Col0	0.812112	-0.104011	Encodes a putative glycosyl hydrolase family 10 protein (xylanase).	protein_coding	0
AT1G10060	gun1.102.W-Col0	3.81352e-05	-2.02712	gun1.102.M-Col0	0.00214857	-1.16543	gun1.102.G-Col0	0.258746	-0.383727	encodes a mitochondrial branched-chain amino acid aminotransferase. Complements the yeast leu/iso-leu/val auxotrophy mutant.	protein_coding	BRANCHED-CHAIN AMINO ACID TRANSAMINASE 1 (ATBCAT-1);BRANCHED-CHAIN AMINO ACID TRANSAMINASE 1 (BCAT-1);BRANCHED-CHAIN AMINO ACID TRANSFERASE 1 (BCAT1)
AT1G10070	gun1.102.W-Col0	0.00220611	-3.71796	gun1.102.M-Col0	0.00541565	-3.51994	gun1.102.G-Col0	0.02242	-3.1482	Encodes a chloroplast branched-chain amino acid aminotransferase. Complements the yeast leu/iso-leu/val auxotrophy mutant. Involved in cell wall development.	protein_coding	BRANCHED-CHAIN AMINO ACID TRANSAMINASE 2 (ATBCAT-2);BRANCHED-CHAIN AMINO ACID TRANSAMINASE 2 (BCAT-2);BRANCHED-CHAIN AMINO ACID TRANSFERASE 2 (BCAT2)
AT1G10090	gun1.102.W-Col0	0.00115322	1.61588	gun1.102.M-Col0	0.000443301	2.01582	gun1.102.G-Col0	0.0244307	1.2293	Early-responsive to dehydration stress protein (ERD4); FUNCTIONS IN: molecular_function unknown; INVOLVED IN: biological_process unknown; LOCATED IN: endomembrane system, membrane; EXPRESSED IN: 24 plant structures; EXPRESSED DURING: 14 growth stages; CONTAINS InterPro DOMAIN/s: Protein of unknown function DUF221 (InterPro:IPR003864); BEST Arabidopsis thaliana protein match is: lipases;hydrolases…	protein_coding	0
AT1G10095	gun1.102.W-Col0	0.426165	0.57327	gun1.102.M-Col0	0.199461	0.921951	gun1.102.G-Col0	0.608459	0.513262	Protein prenylyltransferase superfamily protein; FUNCTIONS IN: protein prenyltransferase activity; INVOLVED IN: protein amino acid prenylation; LOCATED IN: cellular_component unknown; CONTAINS InterPro DOMAIN/s: Protein prenyltransferase (InterPro:IPR008940), Protein prenyltransferase, alpha subunit (InterPro:IPR002088)	protein_coding	0
AT1G10110	gun1.102.W-Col0	0.968912	-0.0421076	gun1.102.M-Col0	0.21956	1.0355	gun1.102.G-Col0	0.988988	-0.0283178	F-box family protein; BEST Arabidopsis thaliana protein match is: F-box family protein with a domain of unknown function (DUF295) (TAIR:AT4G22165.1)	protein_coding	0
AT1G10120	gun1.102.W-Col0	0.0528531	-0.493942	gun1.102.M-Col0	0.0132746	-0.747449	gun1.102.G-Col0	0.751516	-0.112842	basic helix-loop-helix (bHLH) DNA-binding superfamily protein; FUNCTIONS IN: DNA binding, sequence-specific DNA binding transcription factor activity; INVOLVED IN: regulation of transcription; LOCATED IN: nucleus; EXPRESSED IN: 22 plant structures; EXPRESSED DURING: 13 growth stages; CONTAINS InterPro DOMAIN/s: Helix-loop-helix DNA-binding domain (InterPro:IPR001092), Helix-loop-helix DNA-binding…	protein_coding	CRY2-INTERACTING BHLH 4 (CIB4)
AT1G10130	gun1.102.W-Col0	0.131206	0.402896	gun1.102.M-Col0	0.104828	0.444557	gun1.102.G-Col0	0.335344	0.325273	Encodes a golgi localized P2A-type Ca2+ ATPase involved in Mn nutrition and homeostasis.	protein_coding	ENDOPLASMIC RETICULUM-TYPE CALCIUM-TRANSPORTING ATPASE 3 (ECA3);ARABIDOPSIS THALIANA ER-TYPE CA2+-ATPASE 3 (ATECA3)
AT1G10140	gun1.102.W-Col0	0.0213252	-1.18201	gun1.102.M-Col0	0.010783	-1.70235	gun1.102.G-Col0	0.332462	-0.578428	Uncharacterised conserved protein UCP031279; FUNCTIONS IN: molecular_function unknown; INVOLVED IN: biological_process unknown; LOCATED IN: plasma membrane; EXPRESSED IN: 23 plant structures; EXPRESSED DURING: 13 growth stages; CONTAINS InterPro DOMAIN/s: Uncharacterised conserved protein UCP031279 (InterPro:IPR016972); BEST Arabidopsis thaliana protein match is: Uncharacterised conserved protein…	protein_coding	0
AT1G10150	gun1.102.W-Col0	0.01369	-0.810525	gun1.102.M-Col0	0.0097214	-0.959322	gun1.102.G-Col0	0.015801	-1.13426	Carbohydrate-binding protein; FUNCTIONS IN: carbohydrate binding; LOCATED IN: mitochondrion; EXPRESSED IN: 24 plant structures; EXPRESSED DURING: 15 growth stages; BEST Arabidopsis thaliana protein match is: Carbohydrate-binding protein (TAIR:AT1G59510.1)	protein_coding	PHLOEM PROTEIN 2-A10 (AtPP2-A10)
AT1G10160	gun1.102.W-Col0	0.7248	-0.179122	gun1.102.M-Col0	0.578128	0.272596	gun1.102.G-Col0	0.433712	-0.529052	non-LTR retrotransposon family (LINE), has a 3.9e-39 P-value blast match to GB:AAA67727 reverse transcriptase (LINE-element) (Mus musculus)	transposable_element_gene	0
AT1G10170	gun1.102.W-Col0	0.00296873	1.95572	gun1.102.M-Col0	0.0249311	1.35341	gun1.102.G-Col0	0.616315	-0.384111	Encodes AtNFXL1, a homologue of the putative human transcription repressor NF-X1. Functions as a negative regulator of the trichothecene phytotoxin-induced defense response.	protein_coding	NF-X-LIKE 1 (ATNFXL1);NF-X-LIKE 1 (NFXL1)
AT1G10180	gun1.102.W-Col0	0.992336	-0.0032753	gun1.102.M-Col0	0.607086	0.138849	gun1.102.G-Col0	0.767839	0.110139	BEST Arabidopsis thaliana protein match is: exocyst complex component 84B (TAIR:AT5G49830.1)	protein_coding	EXOCYST COMPLEX COMPONENT 84C (EXO84C)
AT1G10200	gun1.102.W-Col0	0.000650777	-1.18408	gun1.102.M-Col0	0.00148263	-1.18281	gun1.102.G-Col0	0.132198	-0.494119	Encodes a member of the Arabidopsis LIM proteins: a family of actin bundlers with distinct expression patterns. WLIM1, WLIM2a, and WLIM2b are widely expressed, whereas PLIM2a, PLIM2b, and PLIM2c are predominantly expressed in pollen. Regulates actin cytoskeleton organization.	protein_coding	WLIM1 (WLIM1); (ATWLIM1)
AT1G10210	gun1.102.W-Col0	0.474706	-0.317219	gun1.102.M-Col0	0.248498	-0.547887	gun1.102.G-Col0	0.481586	-0.420075	Encodes ATMPK1.	protein_coding	MITOGEN-ACTIVATED PROTEIN KINASE 1 (ATMPK1);MITOGEN-ACTIVATED PROTEIN KINASE 1 (MPK1)
AT1G10225	gun1.102.W-Col0	0.136298	1.40658	gun1.102.M-Col0	0.440818	-1.03174	gun1.102.G-Col0	0.211562	-2.53801	#N/A	#N/A	#N/A
AT1G10230	gun1.102.W-Col0	0.0949632	0.878685	gun1.102.M-Col0	0.219487	0.685311	gun1.102.G-Col0	0.304656	0.709586	SKP1-like 18 (SK18); FUNCTIONS IN: ubiquitin-protein ligase activity, protein binding; INVOLVED IN: ubiquitin-dependent protein catabolic process; EXPRESSED IN: 26 plant structures; EXPRESSED DURING: 13 growth stages; CONTAINS InterPro DOMAIN/s: E3 ubiquitin ligase, SCF complex, Skp subunit (InterPro:IPR016897), SKP1 component, dimerisation (InterPro:IPR016072), SKP1 component (InterPro:IPR001232…	protein_coding	SKP1-LIKE 18 (ASK18);SKP1-LIKE 18 (SK18)
AT1G10240	gun1.102.W-Col0	0.33538	-0.337795	gun1.102.M-Col0	0.819	0.0893212	gun1.102.G-Col0	0.698725	-0.195855	FAR1-related sequence 11 (FRS11); FUNCTIONS IN: zinc ion binding; INVOLVED IN: response to red or far red light; LOCATED IN: cellular_component unknown; EXPRESSED IN: 20 plant structures; EXPRESSED DURING: 12 growth stages; CONTAINS InterPro DOMAIN/s: MULE transposase, conserved domain (InterPro:IPR018289), Transcription factor, FAR1-related (InterPro:IPR004330), Zinc finger, PMZ-type (InterPro:I…	protein_coding	FAR1-RELATED SEQUENCE 11 (FRS11)
AT1G10270	gun1.102.W-Col0	0.948588	-0.0290122	gun1.102.M-Col0	0.509541	-0.269132	gun1.102.G-Col0	0.587792	-0.281858	glutamine-rich protein 23 (GRP23); FUNCTIONS IN: binding; INVOLVED IN: embryo development, cell division; LOCATED IN: nucleus; EXPRESSED IN: 26 plant structures; EXPRESSED DURING: 14 growth stages; CONTAINS InterPro DOMAIN/s: Pentatricopeptide repeat (InterPro:IPR002885), Tetratricopeptide-like helical (InterPro:IPR011990); BEST Arabidopsis thaliana protein match is: Pentatricopeptide repeat (PPR…	protein_coding	GLUTAMINE-RICH PROTEIN 23 (GRP23)
AT1G10280	gun1.102.W-Col0	0.0432026	0.731821	gun1.102.M-Col0	0.0300458	0.83513	gun1.102.G-Col0	0.119119	0.711269	Core-2/I-branching beta-1,6-N-acetylglucosaminyltransferase family protein; CONTAINS InterPro DOMAIN/s: Core-2/I-Branching enzyme (InterPro:IPR021141); BEST Arabidopsis thaliana protein match is: Core-2/I-branching beta-1,6-N-acetylglucosaminyltransferase family protein (TAIR:AT3G21310.1)	protein_coding	0
AT1G10290	gun1.102.W-Col0	0.443128	-0.141115	gun1.102.M-Col0	0.314776	-0.184717	gun1.102.G-Col0	0.361381	-0.207152	involved in trafficking from the trans-Golgi Network to the central vacuole. The mRNA is cell-to-cell mobile.	protein_coding	DYNAMIN-LIKE PROTEIN 6 (ADL6);DYNAMIN-RELATED PROTEIN 2A (DRP2A)
AT1G10310	gun1.102.W-Col0	0.371609	-0.333003	gun1.102.M-Col0	0.0821956	-0.751708	gun1.102.G-Col0	0.940662	0.0468893	encodes a NADPH-dependent pterin aldehyde reductase that accepts pterin aldehyde as well as dihydropterin aldehyde as substrates involved in metabolism and salvage of folate and its derivatives.	protein_coding	0
AT1G10320	gun1.102.W-Col0	0.0729064	-0.835971	gun1.102.M-Col0	0.0715917	-0.947302	gun1.102.G-Col0	0.303043	-0.619657	Zinc finger C-x8-C-x5-C-x3-H type family protein; FUNCTIONS IN: RNA binding, nucleotide binding, zinc ion binding, nucleic acid binding; LOCATED IN: nucleus; EXPRESSED IN: 22 plant structures; EXPRESSED DURING: 13 growth stages; CONTAINS InterPro DOMAIN/s: Zinc finger, CCCH-type (InterPro:IPR000571), RNA recognition motif, RNP-1 (InterPro:IPR000504), Nucleotide-binding, alpha-beta plait (InterPro…	protein_coding	0
AT1G10330	gun1.102.W-Col0	0.0478607	0.937512	gun1.102.M-Col0	0.226245	0.602473	gun1.102.G-Col0	0.579311	0.372617	Tetratricopeptide repeat (TPR)-like superfamily protein; CONTAINS InterPro DOMAIN/s: Pentatricopeptide repeat (InterPro:IPR002885); BEST Arabidopsis thaliana protein match is: Tetratricopeptide repeat (TPR)-like superfamily protein (TAIR:AT5G66520.1)	protein_coding	0
AT1G10340	gun1.102.W-Col0	0.0724208	1.50519	gun1.102.M-Col0	0.0593124	1.64967	gun1.102.G-Col0	0.594495	0.652444	Ankyrin repeat family protein; CONTAINS InterPro DOMAIN/s: Ankyrin repeat-containing domain (InterPro:IPR020683), Ankyrin repeat (InterPro:IPR002110); BEST Arabidopsis thaliana protein match is: Ankyrin repeat family protein (TAIR:AT2G24600.4)	protein_coding	0
AT1G10350	gun1.102.W-Col0	0.901584	-0.0465233	gun1.102.M-Col0	0.333896	-0.354298	gun1.102.G-Col0	0.448188	-0.350795	DNAJ heat shock family protein; FUNCTIONS IN: unfolded protein binding, heat shock protein binding; INVOLVED IN: protein folding; LOCATED IN: cellular_component unknown; EXPRESSED IN: 22 plant structures; EXPRESSED DURING: 13 growth stages; CONTAINS InterPro DOMAIN/s: Molecular chaperone, heat shock protein, Hsp40, DnaJ (InterPro:IPR015609), HSP40/DnaJ peptide-binding (InterPro:IPR008971), Chaper…	protein_coding	0
AT1G10360	gun1.102.W-Col0	0.00439694	0.944604	gun1.102.M-Col0	0.000913949	1.30249	gun1.102.G-Col0	0.421614	0.317366	Encodes glutathione transferase belonging to the tau class of GSTs. Naming convention according to Wagner et al. (2002).	protein_coding	GLUTATHIONE S-TRANSFERASE 29 (GST29);GLUTATHIONE S-TRANSFERASE TAU 18 (GSTU18);GLUTATHIONE S-TRANSFERASE TAU 18 (ATGSTU18)
AT1G10370	gun1.102.W-Col0	0.0323065	4.56041	gun1.102.M-Col0	0.0227215	5.03865	gun1.102.G-Col0	0.105679	4.15993	Encodes GSTU17 (Glutathione S-Transferase U17). Functions as a negative component of stress-mediated signal transduction pathways in drought and salt stress responses.	protein_coding	GLUTATHIONE S-TRANSFERASE 30 (GST30);GLUTATHIONE S-TRANSFERASE TAU 17 (ATGSTU17);GLUTATHIONE S-TRANSFERASE 30B (GST30B);EARLY-RESPONSIVE TO DEHYDRATION 9 (ERD9);GLUTATHIONE S-TRANSFERASE U17 (GSTU17)
AT1G10380	gun1.102.W-Col0	0.487151	-0.221052	gun1.102.M-Col0	0.143372	-0.491141	gun1.102.G-Col0	0.331643	-0.401203	Putative membrane lipoprotein; FUNCTIONS IN: molecular_function unknown; INVOLVED IN: biological_process unknown; LOCATED IN: endomembrane system; EXPRESSED IN: 19 plant structures; EXPRESSED DURING: 10 growth stages; BEST Arabidopsis thaliana protein match is: unknown protein (TAIR:AT3G17350.1)	protein_coding	0
AT1G10390	gun1.102.W-Col0	0.808569	0.0467962	gun1.102.M-Col0	0.812141	0.045943	gun1.102.G-Col0	0.118872	-0.342762	DRA2 is a homolog of mammalian nucleoporin 98 and a likely component of the nuclear pore complex in Arabidopsis. It positively participates in the control of the hypocotyl elongation response to plant proximity and control of shade induced gene expression.	protein_coding	DRACULA2 (DRA2)
AT1G10400	gun1.102.W-Col0	0.0826724	2.66273	gun1.102.M-Col0	0.0748257	2.81838	gun1.102.G-Col0	0.163073	2.67498	UDP-Glycosyltransferase superfamily protein; FUNCTIONS IN: UDP-glycosyltransferase activity, transferase activity, transferring glycosyl groups; INVOLVED IN: metabolic process; LOCATED IN: endomembrane system; EXPRESSED IN: root; CONTAINS InterPro DOMAIN/s: UDP-glucuronosyl/UDP-glucosyltransferase (InterPro:IPR002213), Tudor subgroup (InterPro:IPR018351); BEST Arabidopsis thaliana protein match i…	protein_coding	0
AT1G10410	gun1.102.W-Col0	0.0641952	0.709203	gun1.102.M-Col0	0.0105613	1.10308	gun1.102.G-Col0	0.20554	0.599728	Protein of unknown function (DUF1336); INVOLVED IN: N-terminal protein myristoylation; LOCATED IN: chloroplast; EXPRESSED IN: 24 plant structures; EXPRESSED DURING: 15 growth stages; CONTAINS InterPro DOMAIN/s: Protein of unknown function DUF1336 (InterPro:IPR009769); BEST Arabidopsis thaliana protein match is: Protein of unknown function (DUF1336) (TAIR:AT1G59650.1)	protein_coding	0
AT1G10430	gun1.102.W-Col0	0.0303404	0.614727	gun1.102.M-Col0	0.144633	0.410461	gun1.102.G-Col0	0.488457	-0.259538	Encodes one of the isoforms of the catalytic subunit of protein phosphatase 2A: AT1G59830/PP2A-1, AT1G10430/PP2A-2, At2g42500/PP2A-3, At3g58500/PP2A-4 [Plant Molecular Biology (1993) 21:475-485 and (1994) 26:523-528; Note that in more recent publications, there is mixed use of gene names for PP2A-3 and PP2A-4 - some refer to At2g42500 as PP2A-3 and some as PP2A-4]. It regulates the activation of …	protein_coding	PROTEIN PHOSPHATASE 2A-2 (PP2A-2)
AT1G10450	gun1.102.W-Col0	0.00284125	-1.14211	gun1.102.M-Col0	0.0386325	-0.710838	gun1.102.G-Col0	0.968527	0.0210459	Encodes SIN3-like 6, a homolog of the transcriptional repressor SIN3 (AT1G24190).	protein_coding	SIN3-LIKE 6 (SNL6)
AT1G10470	gun1.102.W-Col0	0.000672359	1.58052	gun1.102.M-Col0	0.000786036	1.67358	gun1.102.G-Col0	0.0506956	0.940452	Encodes a two-component response regulator. Acts redundantly with ARR3 in the control of circadian period in a cytokinin-independent manner.	protein_coding	RESPONSE REGULATOR 4 (ARR4);MATERNAL EFFECT EMBRYO ARREST 7 (MEE7);RESPONCE REGULATOR 1 (ATRR1);INDUCED BY CYTOKININ 7 (IBC7)
AT1G10480	gun1.102.W-Col0	0.0156152	-1.35652	gun1.102.M-Col0	0.0319165	-1.305	gun1.102.G-Col0	0.503067	-0.416361	Encodes a zinc finger protein containing only a single zinc finger that acts downstream of ZFP6 in regulating trichome development by integrating GA and cytokinin signaling.	protein_coding	ZINC FINGER PROTEIN 5 (ZFP5)
AT1G10490	gun1.102.W-Col0	0.932919	-0.0409957	gun1.102.M-Col0	0.327254	0.417654	gun1.102.G-Col0	0.146542	0.741444	CONTAINS InterPro DOMAIN/s: Domain of unknown function DUF1726 (InterPro:IPR013562), Domain of unknown function DUF699, exodeoxyribonuclease V alpha chain (InterPro:IPR007807); BEST Arabidopsis thaliana protein match is: Domain of unknown function (DUF1726) ;Putative ATPase (DUF699) (TAIR:AT3G57940.1)	protein_coding	0
AT1G10500	gun1.102.W-Col0	0.876769	0.0809558	gun1.102.M-Col0	0.077904	0.802239	gun1.102.G-Col0	0.198561	0.713592	Involved in chloroplast Fe-S cluster assembly. Located in the chloroplast stroma. Expressed preferentially in green tissues.	protein_coding	CHLOROPLAST-LOCALIZED ISCA-LIKE PROTEIN (ATCPISCA);CHLOROPLAST-LOCALIZED ISCA-LIKE PROTEIN (CPISCA)
AT1G10510	gun1.102.W-Col0	0.909469	0.0331488	gun1.102.M-Col0	0.195754	0.335069	gun1.102.G-Col0	0.88705	0.0586205	embryo defective 2004 (emb2004); INVOLVED IN: embryo development ending in seed dormancy; LOCATED IN: mitochondrion, chloroplast, plastid, chloroplast envelope; EXPRESSED IN: 23 plant structures; EXPRESSED DURING: 13 growth stages; BEST Arabidopsis thaliana protein match is: RAN GTPase activating protein 1 (TAIR:AT3G63130.2)	protein_coding	EMBRYO DEFECTIVE 2004 (emb2004)
AT1G10520	gun1.102.W-Col0	0.0782995	-1.09071	gun1.102.M-Col0	0.545914	-0.364581	gun1.102.G-Col0	0.606852	-0.406322	Encodes a homolog of the mammalian DNA polymerase lambda that is involved in the repair of UV-B induced DNA damage.	protein_coding	DNA POLYMERASE {LAMBDA} (Pol{lambda}); (AtPol{lambda})
AT1G10522	gun1.102.W-Col0	0.127765	0.784613	gun1.102.M-Col0	0.569513	0.332306	gun1.102.G-Col0	0.677904	0.321201	Encodes PRIN2 (plastid redox insensitive 2). PRIN2 mutants are impaired in PEP (plastid-encoded RNA polymerase) activity and high light-dependent plastid redox signalling to the nucleus.	protein_coding	PLASTID REDOX INSENSITIVE 2 (PRIN2)
AT1G10530	gun1.102.W-Col0	0.12909	-1.34051	gun1.102.M-Col0	0.0705108	-2.2016	gun1.102.G-Col0	0.988807	-0.022648	unknown protein; FUNCTIONS IN: molecular_function unknown; INVOLVED IN: N-terminal protein myristoylation; BEST Arabidopsis thaliana protein match is: unknown protein (TAIR:AT1G60010.1)	protein_coding	0
AT1G10540	gun1.102.W-Col0	0.489647	1.39755	gun1.102.M-Col0	0.685282	0.926401	gun1.102.G-Col0	0.662607	1.23254	nucleobase-ascorbate transporter 8 (NAT8); FUNCTIONS IN: transmembrane transporter activity; INVOLVED IN: transport, transmembrane transport; LOCATED IN: membrane; EXPRESSED IN: 12 plant structures; EXPRESSED DURING: 7 growth stages; CONTAINS InterPro DOMAIN/s: Xanthine/uracil/vitamin C permease (InterPro:IPR006043); BEST Arabidopsis thaliana protein match is: nucleobase-ascorbate transporter 7 (…	protein_coding	(ATNAT8);NUCLEOBASE-ASCORBATE TRANSPORTER 8 (NAT8)
AT1G10550	gun1.102.W-Col0	0.00116772	-1.60016	gun1.102.M-Col0	0.00370905	-1.53017	gun1.102.G-Col0	0.0750097	-0.875275	Encodes a membrane-localized protein that is predicted to function during cell wall modification.Overexpression of XTH33 results in abnormal cell morphology. It's expression is under epigenetic control by ATX1.	protein_coding	XYLOGLUCAN:XYLOGLUCOSYL TRANSFERASE 33 (XTH33);XYLOGLUCAN:XYLOGLUCOSYL TRANSFERASE 33 (XET)
AT1G10560	gun1.102.W-Col0	0.709441	-0.194687	gun1.102.M-Col0	0.838402	-0.116636	gun1.102.G-Col0	0.238566	0.679606	Encodes a protein containing a UND, a U-box, and an ARM domain. This protein has E3 ubiquitin ligase activity based on in vitro assays.	protein_coding	PLANT U-BOX 18 (PUB18);ARABIDOPSIS THALIANA PLANT U-BOX 18 (ATPUB18)
AT1G10570	gun1.102.W-Col0	0.00550896	-1.1157	gun1.102.M-Col0	0.148817	-0.500881	gun1.102.G-Col0	0.282374	-0.461194	Encodes a deSUMOylating enzyme. In vitro it has both peptidase activity and isopeptidase activity: it can cleave the C-terminal residues from SUMO to activate it for attachment to a target protein and it can also act on the isopeptide bond between SUMO and another protein. sYFP:OTS2 protein accumulates in nuclei in a punctate pattern. Double mutant analysis with ULP1D/OTS1 indicates that these ge…	protein_coding	OVERLY TOLERANT TO SALT 2 (OTS2);UB-LIKE PROTEASE 1C (ULP1C)
AT1G10580	gun1.102.W-Col0	0.0796955	-0.700337	gun1.102.M-Col0	0.120014	-0.647192	gun1.102.G-Col0	0.557045	-0.304838	Transducin/WD40 repeat-like superfamily protein; CONTAINS InterPro DOMAIN/s: WD40 repeat 2 (InterPro:IPR019782), WD40 repeat, conserved site (InterPro:IPR019775), WD40 repeat (InterPro:IPR001680), G-protein beta WD-40 repeat, region (InterPro:IPR020472), WD40 repeat-like-containing domain (InterPro:IPR011046), WD40-repeat-containing domain (InterPro:IPR017986), WD40/YVTN repeat-like-containing do…	protein_coding	0
AT1G10580-AT1G10585	gun1.102.W-Col0	0.193311	2.89189	gun1.102.M-Col0	0.51846	1.66687	gun1.102.G-Col0	0.933259	-0.424011	#N/A	#N/A	#N/A
AT1G10590	gun1.102.W-Col0	0.630717	0.151758	gun1.102.M-Col0	0.547848	0.189478	gun1.102.G-Col0	0.224236	0.451265	Nucleic acid-binding, OB-fold-like protein; INVOLVED IN: biological_process unknown; LOCATED IN: plasma membrane; EXPRESSED IN: 26 plant structures; EXPRESSED DURING: 15 growth stages; CONTAINS InterPro DOMAIN/s: Nucleic acid-binding, OB-fold-like (InterPro:IPR016027), Nucleic acid-binding, OB-fold (InterPro:IPR012340); BEST Arabidopsis thaliana protein match is: Nucleic acid-binding, OB-fold-lik…	protein_coding	0
AT1G10600	gun1.102.W-Col0	0.603887	0.173876	gun1.102.M-Col0	0.173092	0.442393	gun1.102.G-Col0	0.853415	0.095991	associated molecule with the SH3 domain of STAM 2 (AMSH2); FUNCTIONS IN: molecular_function unknown; INVOLVED IN: ubiquitin-dependent protein catabolic process; LOCATED IN: chloroplast; EXPRESSED IN: cultured cell; CONTAINS InterPro DOMAIN/s: Mov34/MPN/PAD-1 (InterPro:IPR000555); BEST Arabidopsis thaliana protein match is: associated molecule with the SH3 domain of STAM 3 (TAIR:AT4G16144.1)	protein_coding	ASSOCIATED MOLECULE WITH THE SH3 DOMAIN OF STAM 2 (AMSH2)
AT1G10610	gun1.102.W-Col0	0.375634	0.643852	gun1.102.M-Col0	0.970426	0.0408149	gun1.102.G-Col0	0.933497	-0.117438	basic helix-loop-helix (bHLH) DNA-binding superfamily protein; FUNCTIONS IN: DNA binding, sequence-specific DNA binding transcription factor activity; INVOLVED IN: regulation of transcription; LOCATED IN: nucleus; EXPRESSED IN: 22 plant structures; EXPRESSED DURING: 13 growth stages; CONTAINS InterPro DOMAIN/s: Helix-loop-helix DNA-binding domain (InterPro:IPR001092), Helix-loop-helix DNA-binding…	protein_coding	0
AT1G10630	gun1.102.W-Col0	0.111177	0.522415	gun1.102.M-Col0	0.133775	0.501782	gun1.102.G-Col0	0.364981	0.377915	A member of ARF GTPase family. A thaliana has 21 members of this family, known to be essential for vesicle coating and uncoating and functions in GTP-binding. Gene encoding ADP-ribosylation factor and similar to other ARFs and ARF-like proteins. The gene is shown to play a role in cell division, cell expansion and cellulose production using antisense construct.	protein_coding	ADP-RIBOSYLATION FACTOR A1F (ATARFA1F);ADP-RIBOSYLATION FACTOR A1F (ARFA1F)
AT1G10640	gun1.102.W-Col0	0.203457	1.45515	gun1.102.M-Col0	0.0328105	2.54283	gun1.102.G-Col0	0.043263	2.91636	Pectin lyase-like superfamily protein; FUNCTIONS IN: polygalacturonase activity; INVOLVED IN: carbohydrate metabolic process; LOCATED IN: cellular_component unknown; EXPRESSED IN: 18 plant structures; EXPRESSED DURING: 11 growth stages; CONTAINS InterPro DOMAIN/s: Pectin lyase fold/virulence factor (InterPro:IPR011050), Parallel beta-helix repeat (InterPro:IPR006626), Glycoside hydrolase, family …	protein_coding	0
AT1G10650	gun1.102.W-Col0	0.387261	0.348512	gun1.102.M-Col0	0.18779	0.537602	gun1.102.G-Col0	0.446964	0.395426	SBP (S-ribonuclease binding protein) family protein; FUNCTIONS IN: zinc ion binding; INVOLVED IN: biological_process unknown; LOCATED IN: cellular_component unknown; EXPRESSED IN: 24 plant structures; EXPRESSED DURING: 15 growth stages; CONTAINS InterPro DOMAIN/s: Zinc finger, RING-type (InterPro:IPR001841), S-ribonuclease binding protein, SBP1, pollen (InterPro:IPR017066); BEST Arabidopsis thali…	protein_coding	0
AT1G10657	gun1.102.W-Col0	0.0362668	1.24118	gun1.102.M-Col0	0.329628	0.620313	gun1.102.G-Col0	0.0690219	1.36402	Plant protein 1589 of unknown function; FUNCTIONS IN: molecular_function unknown; INVOLVED IN: biological_process unknown; LOCATED IN: cellular_component unknown; CONTAINS InterPro DOMAIN/s: Conserved hypothetical protein CHP01589, plant (InterPro:IPR006476); BEST Arabidopsis thaliana protein match is: Plant protein 1589 of unknown function (TAIR:AT3G55240.1)	protein_coding	0
AT1G10660	gun1.102.W-Col0	0.0840668	0.829942	gun1.102.M-Col0	0.202976	0.633809	gun1.102.G-Col0	0.907623	-0.098861	unknown protein; LOCATED IN: endomembrane system; EXPRESSED IN: 24 plant structures; EXPRESSED DURING: 15 growth stages; BEST Arabidopsis thaliana protein match is: unknown protein (TAIR:AT5G62960.1)	protein_coding	0
AT1G10670	gun1.102.W-Col0	0.308473	-0.169284	gun1.102.M-Col0	0.226342	-0.203703	gun1.102.G-Col0	0.79486	-0.0634163	One of the three genes encoding subunit A of the trimeric protein ATP Citrate Lyase. Antisense ACLA-1 plants cause a reduction in cytosolic acetyl-CoA metabolism and have upregulation of stress-related genes and down-regulation of primary metabolism and growth genes, suggesting the mutation restricts normal growth and developmental processes and puts the plant into a state of stress.	protein_coding	ATP-CITRATE LYASE A-1 (ACLA-1)
AT1G10682	gun1.102.W-Col0	0.162872	-1.33447	gun1.102.M-Col0	0.0767039	-2.40783	gun1.102.G-Col0	0.363108	-1.18836	Has been identified as a translated small open reading frame by ribosome profiling.	other_rna	SHORT OPEN READING FRAME 1 (SORF1)
AT1G10690	gun1.102.W-Col0	0.52497	0.242868	gun1.102.M-Col0	0.53361	-0.267157	gun1.102.G-Col0	0.383351	-0.473028	unknown protein; BEST Arabidopsis thaliana protein match is: unknown protein (TAIR:AT1G60783.1)	protein_coding	(SMR8)
AT1G10700	gun1.102.W-Col0	0.306768	0.420987	gun1.102.M-Col0	0.347848	0.406971	gun1.102.G-Col0	0.807069	0.159583	Encodes a P-independent phosphoribosyl pyrophosphate (PRPP) synthase.	protein_coding	PHOSPHORIBOSYL PYROPHOSPHATE (PRPP) SYNTHASE 3 (PRS3)
AT1G10720	gun1.102.W-Col0	0.614126	-0.186018	gun1.102.M-Col0	0.906934	0.0501194	gun1.102.G-Col0	0.858034	0.0991571	BSD domain-containing protein; CONTAINS InterPro DOMAIN/s: BSD (InterPro:IPR005607); BEST Arabidopsis thaliana protein match is: BSD domain-containing protein (TAIR:AT3G49800.1)	protein_coding	0
AT1G10730	gun1.102.W-Col0	0.191233	-0.553256	gun1.102.M-Col0	0.162586	-0.64887	gun1.102.G-Col0	0.420221	-0.460476	Clathrin adaptor complexes medium subunit family protein; INVOLVED IN: intracellular protein transport, transport, vesicle-mediated transport; LOCATED IN: clathrin vesicle coat, clathrin adaptor complex; EXPRESSED IN: 20 plant structures; EXPRESSED DURING: 12 growth stages; CONTAINS InterPro DOMAIN/s: Clathrin adaptor, mu subunit, conserved site (InterPro:IPR018240), Clathrin adaptor, mu subunit,…	protein_coding	ADAPTOR PROTEIN-1 MU-ADAPTIN 1 (AP1M1)
AT1G10740	gun1.102.W-Col0	0.02689	0.616602	gun1.102.M-Col0	0.629683	0.135981	gun1.102.G-Col0	0.281594	-0.365342	alpha/beta-Hydrolases superfamily protein; INVOLVED IN: glycerol biosynthetic process; LOCATED IN: endomembrane system; EXPRESSED IN: 24 plant structures; EXPRESSED DURING: 15 growth stages; BEST Arabidopsis thaliana protein match is: alpha/beta-Hydrolases superfamily protein (TAIR:AT1G23330.1)	protein_coding	0
AT1G10750	gun1.102.W-Col0	0.0715839	-1.09852	gun1.102.M-Col0	0.836206	-0.129089	gun1.102.G-Col0	0.695331	-0.31197	Protein of Unknown Function (DUF239); INVOLVED IN: N-terminal protein myristoylation; EXPRESSED IN: 13 plant structures; EXPRESSED DURING: 6 growth stages; CONTAINS InterPro DOMAIN/s: Protein of unknown function DUF239, plant (InterPro:IPR004314); BEST Arabidopsis thaliana protein match is: Protein of Unknown Function (DUF239) (TAIR:AT1G23340.2)	protein_coding	0
AT1G10760	gun1.102.W-Col0	0.0223783	-0.816021	gun1.102.M-Col0	0.762291	-0.110159	gun1.102.G-Col0	0.0810389	0.72935	Encodes an &#945;-glucan, water dikinase required for starch degradation. Involved in cold-induced freezing tolerance. Mutations that eliminate the GWD protein or affect the dikinase domain of the enzyme dramatically reduce both the amount of phosphate in the amylopectin and the rate of starch degradation. Mature leaves of these mutants accumulate amounts of starch up to seven times greater than …	protein_coding	STARCH EXCESS 1 (SEX1); (SOP1); (SOP); (GWD1); (GWD)
AT1G10770	gun1.102.W-Col0	0.663192	-1.10497	gun1.102.M-Col0	0.0464639	3.75911	gun1.102.G-Col0	0.436983	1.95325	Encodes a putative pectin methylesterase/invertase inhibitor. Anti-sense reduction of this gene's transcript results in pollen tube growth retardation and then partial male sterility and reduced seed set.	protein_coding	0
AT1G10780	gun1.102.W-Col0	0.7378	-0.206317	gun1.102.M-Col0	0.974894	0.0245931	gun1.102.G-Col0	0.634801	0.359143	F-box/RNI-like superfamily protein; CONTAINS InterPro DOMAIN/s: F-box domain, cyclin-like (InterPro:IPR001810), F-box domain, Skp2-like (InterPro:IPR022364); BEST Arabidopsis thaliana protein match is: F-box/RNI-like superfamily protein (TAIR:AT1G67190.2)	protein_coding	0
AT1G10790	gun1.102.W-Col0	0.573802	0.667535	gun1.102.M-Col0	0.240479	1.30607	gun1.102.G-Col0	0.157533	1.85195	BEST Arabidopsis thaliana protein match is: hydroxyproline-rich glycoprotein family protein (TAIR:AT3G56590.2)	protein_coding	0
AT1G10810	gun1.102.W-Col0	0.223387	1.08346	gun1.102.M-Col0	0.943792	-0.0934329	gun1.102.G-Col0	0.472269	0.879828	NAD(P)-linked oxidoreductase superfamily protein; FUNCTIONS IN: oxidoreductase activity, aldo-keto reductase activity; INVOLVED IN: oxidation reduction; LOCATED IN: cellular_component unknown; EXPRESSED IN: root; CONTAINS InterPro DOMAIN/s: Aldo/keto reductase (InterPro:IPR001395); BEST Arabidopsis thaliana protein match is: NAD(P)-linked oxidoreductase superfamily protein (TAIR:AT1G60730.1)	protein_coding	0
AT1G10820	gun1.102.W-Col0	0.0709204	-0.48609	gun1.102.M-Col0	0.41952	-0.220999	gun1.102.G-Col0	0.911243	-0.0472049	Protein of unknown function (DUF3755); CONTAINS InterPro DOMAIN/s: Protein of unknown function DUF3755 (InterPro:IPR022228); BEST Arabidopsis thaliana protein match is: Protein of unknown function (DUF3755) (TAIR:AT1G60670.2)	protein_coding	0
AT1G10830	gun1.102.W-Col0	0.657751	0.175493	gun1.102.M-Col0	0.693516	0.162193	gun1.102.G-Col0	0.355492	0.43598	Encodes a functional 15-cis-zeta-carotene isomerase (Z-ISO).	protein_coding	15-CIS-ZETA-CAROTENE ISOMERASE (Z-ISO); (Z-ISO1.1)
AT1G10840	gun1.102.W-Col0	0.0197647	0.467553	gun1.102.M-Col0	0.0519591	0.386564	gun1.102.G-Col0	0.475971	0.172735	Encodes eukaryotic initiation factor 3H1 subunit (TIF3H1).	protein_coding	TRANSLATION INITIATION FACTOR 3 SUBUNIT H1 (TIF3H1)
AT1G10850	gun1.102.W-Col0	0.665764	0.134146	gun1.102.M-Col0	0.229403	0.355255	gun1.102.G-Col0	0.442397	0.287286	Leucine-rich repeat protein kinase family protein; FUNCTIONS IN: protein serine/threonine kinase activity, protein kinase activity, ATP binding; INVOLVED IN: transmembrane receptor protein tyrosine kinase signaling pathway, protein amino acid phosphorylation; LOCATED IN: endomembrane system; EXPRESSED IN: 22 plant structures; EXPRESSED DURING: 13 growth stages; CONTAINS InterPro DOMAIN/s: Protein…	protein_coding	0
AT1G10865	gun1.102.W-Col0	0.652527	-0.215116	gun1.102.M-Col0	0.0200416	-1.50461	gun1.102.G-Col0	0.119368	-1.06966	FUNCTIONS IN: molecular_function unknown; INVOLVED IN: biological_process unknown; LOCATED IN: cellular_component unknown; CONTAINS InterPro DOMAIN/s: Cytochrome c oxidase assembly protein PET191, N-terminal (InterPro:IPR018793)	protein_coding	0
AT1G10870	gun1.102.W-Col0	0.112936	-0.406945	gun1.102.M-Col0	0.733577	-0.0949021	gun1.102.G-Col0	0.883121	0.0587351	A member of ARF GAP domain (AGD), A thaliana has 15 members, grouped into four classes. AGD4 belongs to the Class 1, together with AGD1, AGD2, and AGD3.	protein_coding	ARF-GAP DOMAIN 4 (AGD4)
AT1G10890	gun1.102.W-Col0	0.189328	-0.316018	gun1.102.M-Col0	0.160269	-0.352573	gun1.102.G-Col0	0.227957	-0.375181	unknown protein; FUNCTIONS IN: molecular_function unknown; INVOLVED IN: biological_process unknown; LOCATED IN: chloroplast; EXPRESSED IN: petal, flower, leaf; EXPRESSED DURING: LP.04 four leaves visible, 4 anthesis, petal differentiation and expansion stage; BEST Arabidopsis thaliana protein match is: unknown protein (TAIR:AT5G13340.1)	protein_coding	0
AT1G10900	gun1.102.W-Col0	0.908715	-0.0312417	gun1.102.M-Col0	0.210386	0.30116	gun1.102.G-Col0	0.0376235	0.651686	Phosphatidylinositol-4-phosphate 5-kinase family protein; FUNCTIONS IN: 1-phosphatidylinositol-4-phosphate 5-kinase activity, phosphatidylinositol phosphate kinase activity, ATP binding; INVOLVED IN: phosphatidylinositol metabolic process; LOCATED IN: plasma membrane; EXPRESSED IN: 21 plant structures; EXPRESSED DURING: 13 growth stages; CONTAINS InterPro DOMAIN/s: Phosphatidylinositol-4-phosphat…	protein_coding	0
AT1G10910	gun1.102.W-Col0	0.00132604	-1.219	gun1.102.M-Col0	0.0177703	-0.813527	gun1.102.G-Col0	0.584342	-0.207601	Pentatricopeptide repeat (PPR) superfamily protein; CONTAINS InterPro DOMAIN/s: Pentatricopeptide repeat (InterPro:IPR002885); BEST Arabidopsis thaliana protein match is: plastid transcriptionally active 2 (TAIR:AT1G74850.1)	protein_coding	EMBRYO DEFECTIVE 3103 (EMB3103)
AT1G10920	gun1.102.W-Col0	0.990588	0.0139384	gun1.102.M-Col0	0.796291	-0.279779	gun1.102.G-Col0	0.493475	-0.989818	Encodes LOV1, a disease susceptibility gene that, paradoxically, is a member of the NBS-LRR resistance gene family. Conditions susceptibility to the fungus Cochliobolus victoriae and victorin-dependent induction of defense-associated proteins. Saturation mutagenesis identified 59 lov mutations that all display reduced susceptibility to vitorin. Mutations in known defense response pathways do not …	protein_coding	LOCUS ORCHESTRATING VICTORIN EFFECTS1 (LOV1)
AT1G10930	gun1.102.W-Col0	0.991776	0.00473392	gun1.102.M-Col0	0.749038	-0.124143	gun1.102.G-Col0	0.566721	0.258062	DNA helicase involved in the maintenance of genome stability by modulation of the DNA damage response and suppression of homologous recombination.	protein_coding	(ATSGS1); (RECQ4A); (ATRECQ4A)
AT1G10940	gun1.102.W-Col0	0.498476	-0.18201	gun1.102.M-Col0	0.78384	-0.0803472	gun1.102.G-Col0	0.962573	0.0223095	Encodes a plant protein kinase similar to the calcium/calmodulin-dependent protein kinase subfamily and the SNF1 kinase subfamily (SnRK2) whose activity is activated by ionic (salt) and non-ionic (mannitol) osmotic stress. Kinase activity of its homolog in tobacco is induced by hyperosmotic condition within 1 minute.	protein_coding	(SRK2A);SNF1-RELATED PROTEIN KINASE 2.4 (SNRK2.4);SUCROSE NONFERMENTING 1-RELATED PROTEIN KINASE 2-4 (SNRK2-4);ARABIDOPSIS SERINE/THREONINE KINASE 1 (ASK1)
AT1G10950	gun1.102.W-Col0	0.334569	0.274928	gun1.102.M-Col0	0.290034	0.304003	gun1.102.G-Col0	0.540394	0.225223	Encodes an Arabidopsis Transmembrane nine (TMN) protein. Transmembrane nine (TM9) proteins are localized in the secretory pathway of eukaryotic cells and are involved in cell adhesion and phagocytosis.	protein_coding	(AtTMN1);TRANSMEMBRANE NINE 1 (TMN1);ENDOMEMBRANE PROTEIN 12 (EMP12)
AT1G10960	gun1.102.W-Col0	0.042879	1.11234	gun1.102.M-Col0	0.698139	-0.222787	gun1.102.G-Col0	0.483385	-0.479305	ferredoxin 1 (FD1); FUNCTIONS IN: electron carrier activity, iron-sulfur cluster binding, 2 iron, 2 sulfur cluster binding; INVOLVED IN: response to karrikin; LOCATED IN: chloroplast stroma, chloroplast; EXPRESSED IN: 22 plant structures; EXPRESSED DURING: 13 growth stages; CONTAINS InterPro DOMAIN/s: 2Fe-2S ferredoxin, iron-sulphur binding site (InterPro:IPR006058), Ferredoxin (InterPro:IPR00104…	protein_coding	FERREDOXIN 1 (ATFD1);FERREDOXIN 1 (FD1)
AT1G10970	gun1.102.W-Col0	0.340475	0.647915	gun1.102.M-Col0	0.387704	0.630894	gun1.102.G-Col0	0.897807	0.157213	A member of Zrt- and Irt-related protein (ZIP) family. transcript is induced in response to zinc deficiency in the root and shoot. Expression is regulated by copper, but response to copper deficiency is detected only after three weeks of deficiency.	protein_coding	ZINC TRANSPORTER 4 PRECURSOR (ZIP4); (ATZIP4)
AT1G10990	gun1.102.W-Col0	0.765635	-0.300748	gun1.102.M-Col0	0.147615	-2.07314	gun1.102.G-Col0	0.650754	-0.663373	unknown protein	protein_coding	0
AT1G11000	gun1.102.W-Col0	0.80786	-0.106766	gun1.102.M-Col0	0.252674	0.450526	gun1.102.G-Col0	0.878521	0.0977903	A member of a large family of seven-transmembrane domain proteins specific to plants, homologs of the barley mildew resistance locus o (MLO) protein. The Arabidopsis genome contains 15 genes encoding MLO proteins, with localization in plasma membrane. Phylogenetic analysis revealed four clades of closely-related AtMLO genes. ATMLO4 belongs to the clade I, with AtMLO11 and AtMLO14. The gene is exp…	protein_coding	MILDEW RESISTANCE LOCUS O 4 (ATMLO4);MILDEW RESISTANCE LOCUS O 4 (MLO4)
AT1G11020	gun1.102.W-Col0	0.138404	0.850756	gun1.102.M-Col0	0.13769	0.889179	gun1.102.G-Col0	0.583384	0.451083	RING/FYVE/PHD zinc finger superfamily protein; FUNCTIONS IN: zinc ion binding; EXPRESSED IN: 24 plant structures; EXPRESSED DURING: 15 growth stages; CONTAINS InterPro DOMAIN/s: Zinc finger, C3HC4 RING-type (InterPro:IPR018957), Zinc finger, RING-CH-type (InterPro:IPR011016); BEST Arabidopsis thaliana protein match is: RING/FYVE/PHD zinc finger superfamily protein (TAIR:AT2G22120.2)	protein_coding	0
AT1G11050	gun1.102.W-Col0	0.0111358	1.30269	gun1.102.M-Col0	0.0333125	1.09179	gun1.102.G-Col0	0.205503	0.76972	Protein kinase superfamily protein; FUNCTIONS IN: kinase activity; INVOLVED IN: protein amino acid phosphorylation; LOCATED IN: endomembrane system; EXPRESSED IN: 18 plant structures; EXPRESSED DURING: 10 growth stages; CONTAINS InterPro DOMAIN/s: Protein kinase, ATP binding site (InterPro:IPR017441), Protein kinase, catalytic domain (InterPro:IPR000719), Serine/threonine-protein kinase-like doma…	protein_coding	0
AT1G11060	gun1.102.W-Col0	0.392559	-0.257841	gun1.102.M-Col0	0.822589	-0.0763021	gun1.102.G-Col0	0.580068	-0.227417	Encodes one of two redundant proteins (the other is WAPL2) that are involved in prophase removal of cohesion during meiosis. Double mutants with wapl2 exhibit reduced fertility due to defects in meiosis and also some abnormal embryo development in rare cases where embryos are formed.	protein_coding	WINGS APART-LIKE PROTEIN 1 (WAPL1); (ATWAPL1)
AT1G11070	gun1.102.W-Col0	0.0698457	-3.27455	gun1.102.M-Col0	0.125957	-2.7027	gun1.102.G-Col0	0.469796	-1.2436	BEST Arabidopsis thaliana protein match is: Hydroxyproline-rich glycoprotein family protein (TAIR:AT1G61080.1)	protein_coding	0
AT1G11080	gun1.102.W-Col0	0.00153687	-3.80376	gun1.102.M-Col0	0.0171279	-1.80657	gun1.102.G-Col0	0.993186	-0.00901651	serine carboxypeptidase-like 31 (scpl31); FUNCTIONS IN: serine-type carboxypeptidase activity; INVOLVED IN: proteolysis; LOCATED IN: endomembrane system; EXPRESSED IN: 17 plant structures; EXPRESSED DURING: 4 anthesis, C globular stage, petal differentiation and expansion stage, E expanded cotyledon stage, D bilateral stage; CONTAINS InterPro DOMAIN/s: Peptidase S10, serine carboxypeptidase (Inte…	protein_coding	SERINE CARBOXYPEPTIDASE-LIKE 31 (scpl31)
AT1G11090	gun1.102.W-Col0	0.898286	-0.0606121	gun1.102.M-Col0	0.84716	0.0943098	gun1.102.G-Col0	0.855216	0.12215	alpha/beta-Hydrolases superfamily protein; CONTAINS InterPro DOMAIN/s: Serine hydrolase (InterPro:IPR005645); BEST Arabidopsis thaliana protein match is: alpha/beta-Hydrolases superfamily protein (TAIR:AT2G47630.1)	protein_coding	(MAGL1)
AT1G11100	gun1.102.W-Col0	0.0361988	1.45852	gun1.102.M-Col0	0.0177225	1.7697	gun1.102.G-Col0	0.889241	0.173205	SNF2 domain-containing protein / helicase domain-containing protein / zinc finger protein-related; FUNCTIONS IN: helicase activity, DNA binding, zinc ion binding, nucleic acid binding, ATP binding; EXPRESSED IN: 22 plant structures; EXPRESSED DURING: 15 growth stages; CONTAINS InterPro DOMAIN/s: Zinc finger, RING-type, conserved site (InterPro:IPR017907), Zinc finger, RING-type (InterPro:IPR00184…	protein_coding	SNF2-RING-HELICASE?LIKE 5 (FRG5)
AT1G11120	gun1.102.W-Col0	0.965412	-0.0274319	gun1.102.M-Col0	0.593415	-0.32809	gun1.102.G-Col0	0.883121	-0.132546	unknown protein; BEST Arabidopsis thaliana protein match is: unknown protein (TAIR:AT1G09812.1)	protein_coding	0
AT1G11130	gun1.102.W-Col0	0.91862	-0.0301293	gun1.102.M-Col0	0.971685	-0.0125595	gun1.102.G-Col0	0.56467	0.19584	Encodes a receptor-like kinase protein with a predicted extracellular domain of six leucine-rich repeats and an intracellular serine-threonine kinase domain expressed throughout the developing root. Regulates expression of GLABRA2, CAPRICE, WEREWOLF, and ENHANCER OF GLABRA3. Required for floral organ shape, the development of the outer integument of ovules, and stem development. Regulates cell sh…	protein_coding	STRUBBELIG (SUB);SCRAMBLED (SCM);STRUBBELIG-RECEPTOR FAMILY 9 (SRF9)
AT1G11150	gun1.102.W-Col0	0.528088	-0.231241	gun1.102.M-Col0	0.318385	-0.389565	gun1.102.G-Col0	0.0376235	-1.29618	pseudogene, similar to putative AP endonuclease/reverse transcriptase, blastp match of 30% identity and 3.2e-59 P-value to GP|21952510|gb|AAM82604.1|AF525305_2|AF525305 putative AP endonuclease/reverse transcriptase {Brassica napus}	transposable_element_gene	0
AT1G11160	gun1.102.W-Col0	0.575106	-0.232491	gun1.102.M-Col0	0.441839	-0.337819	gun1.102.G-Col0	0.535042	-0.347992	Transducin/WD40 repeat-like superfamily protein; CONTAINS InterPro DOMAIN/s: WD40 repeat 2 (InterPro:IPR019782), WD40 repeat, conserved site (InterPro:IPR019775), WD40 repeat (InterPro:IPR001680), G-protein beta WD-40 repeat, region (InterPro:IPR020472), WD40 repeat-like-containing domain (InterPro:IPR011046), WD40-repeat-containing domain (InterPro:IPR017986), WD40/YVTN repeat-like-containing do…	protein_coding	0
AT1G11170	gun1.102.W-Col0	0.145537	-0.7326	gun1.102.M-Col0	0.308393	-0.543043	gun1.102.G-Col0	0.457768	-0.502251	Protein of unknown function (DUF707); CONTAINS InterPro DOMAIN/s: Protein of unknown function DUF707 (InterPro:IPR007877); BEST Arabidopsis thaliana protein match is: Protein of unknown function (DUF707) (TAIR:AT1G61240.4)	protein_coding	0
AT1G11175	gun1.102.W-Col0	0.113159	-0.613427	gun1.102.M-Col0	0.173772	-0.556363	gun1.102.G-Col0	0.293738	-0.535676	other RNA	other_rna	0
AT1G11175-AT1G11180	gun1.102.W-Col0	0.889459	-0.164831	gun1.102.M-Col0	0.780016	0.322139	gun1.102.G-Col0	0.906276	-0.213632	#N/A	#N/A	#N/A
AT1G11180	gun1.102.W-Col0	0.373114	0.416311	gun1.102.M-Col0	0.451954	0.37442	gun1.102.G-Col0	0.52502	-0.447308	Secretory carrier membrane protein (SCAMP) family protein; FUNCTIONS IN: transmembrane transporter activity; INVOLVED IN: protein transport; LOCATED IN: integral to membrane; CONTAINS InterPro DOMAIN/s: SCAMP (InterPro:IPR007273); BEST Arabidopsis thaliana protein match is: secretory carrier 3 (TAIR:AT1G61250.1).	protein_coding	SECRETORY CARRIER MEMBRANE PROTEIN 2 (SCAMP2); (ATSCAMP2)
AT1G11190	gun1.102.W-Col0	0.0343922	-0.843765	gun1.102.M-Col0	0.0156351	-1.19749	gun1.102.G-Col0	0.204002	-0.634372	Encodes a bifunctional nuclease that acts on both RNA and DNA involved in nucleic acid degradation to facilitate nucleotide and phosphate recovery during senescence. It has mismatch-specific endonuclease activity with wide recognition of single base mismatches as well as the ability to cleave indel types of mismatches (heteroduplexes with loops).	protein_coding	BIFUNCTIONAL NUCLEASE I (BFN1);ENDONUCLEASE 1 (ENDO1)
AT1G11200	gun1.102.W-Col0	0.0654796	0.764152	gun1.102.M-Col0	0.0902185	0.73187	gun1.102.G-Col0	0.205115	0.67112	Protein of unknown function (DUF300); INVOLVED IN: biological_process unknown; LOCATED IN: endomembrane system; EXPRESSED IN: 23 plant structures; EXPRESSED DURING: 14 growth stages; CONTAINS InterPro DOMAIN/s: Protein of unknown function DUF300 (InterPro:IPR005178); BEST Arabidopsis thaliana protein match is: Protein of unknown function (DUF300) (TAIR:AT4G21570.1)	protein_coding	0
AT1G11210	gun1.102.W-Col0	0.281877	0.861977	gun1.102.M-Col0	0.292645	0.888301	gun1.102.G-Col0	0.467849	0.783535	Protein of unknown function (DUF761); FUNCTIONS IN: molecular_function unknown; INVOLVED IN: response to oxidative stress; LOCATED IN: endomembrane system; EXPRESSED IN: 10 plant structures; EXPRESSED DURING: LP.06 six leaves visible, LP.04 four leaves visible, 4 anthesis, petal differentiation and expansion stage; CONTAINS InterPro DOMAIN/s: Protein of unknown function DUF761, plant (InterPro:IP…	protein_coding	0
AT1G11220	gun1.102.W-Col0	0.566285	0.65675	gun1.102.M-Col0	0.507987	0.777318	gun1.102.G-Col0	0.512253	0.941862	Protein of unknown function (DUF761); FUNCTIONS IN: molecular_function unknown; INVOLVED IN: biological_process unknown; LOCATED IN: endomembrane system; EXPRESSED IN: shoot apex, embryo, leaf whorl, flower, seed; EXPRESSED DURING: F mature embryo stage, petal differentiation and expansion stage, E expanded cotyledon stage, D bilateral stage; CONTAINS InterPro DOMAIN/s: Protein of unknown functio…	protein_coding	0
AT1G11240	gun1.102.W-Col0	0.0395581	-1.49068	gun1.102.M-Col0	0.141384	-1.06249	gun1.102.G-Col0	0.236882	-1.06776	CONTAINS InterPro DOMAIN/s: Nucleolar protein 12 (InterPro:IPR019186)	protein_coding	0
AT1G11260	gun1.102.W-Col0	0.0307784	-1.13181	gun1.102.M-Col0	0.0561223	-0.994857	gun1.102.G-Col0	0.0173341	-1.66375	Encodes a H+/hexose cotransporter. The mRNA is cell-to-cell mobile.	protein_coding	SUGAR TRANSPORTER 1 (STP1);SUGAR TRANSPORTER 1 (ATSTP1)
AT1G11270	gun1.102.W-Col0	0.426174	0.424282	gun1.102.M-Col0	0.884038	0.0975036	gun1.102.G-Col0	0.963673	0.0476734	F-box and associated interaction domains-containing protein; CONTAINS InterPro DOMAIN/s: F-box domain, cyclin-like (InterPro:IPR001810), F-box domain, Skp2-like (InterPro:IPR022364), F-box associated domain, type 1 (InterPro:IPR006527); BEST Arabidopsis thaliana protein match is: F-box and associated interaction domains-containing protein (TAIR:AT2G34280.1)	protein_coding	0
AT1G11280	gun1.102.W-Col0	0.689525	0.122933	gun1.102.M-Col0	0.442814	0.227918	gun1.102.G-Col0	0.630507	0.187389	S-locus lectin protein kinase family protein; FUNCTIONS IN: in 6 functions; INVOLVED IN: protein amino acid phosphorylation, recognition of pollen; EXPRESSED IN: 23 plant structures; EXPRESSED DURING: 15 growth stages; CONTAINS InterPro DOMAIN/s: Curculin-like (mannose-binding) lectin (InterPro:IPR001480), PAN-2 domain (InterPro:IPR013227), Apple-like (InterPro:IPR003609), Serine/threonine-protei…	protein_coding	0
AT1G11290	gun1.102.W-Col0	0.312828	0.720911	gun1.102.M-Col0	0.996675	-0.00536237	gun1.102.G-Col0	0.832929	-0.276396	Pentatricopeptide Repeat Protein containing the DYW motif. Required for editing of multiple plastid transcripts. Endonuclease activity.	protein_coding	CHLORORESPIRATORY REDUCTION22 (CRR22)
AT1G11300	gun1.102.W-Col0	0.798667	0.206555	gun1.102.M-Col0	0.545471	0.471969	gun1.102.G-Col0	0.707508	0.399187	The annotation for At1g11300 in TAIR10 is incorrect. This locus has been split into two At1g11300 (symbol: EGM1) and At1g11305 (symbol: EGM2) (Olivier Loudet, personal communication, 2013-04-03). See Comment field for revised annotation.	protein_coding	ENHANCED SHOOT GROWTH UNDER MANNITOL STRESS 1 (EGM1)
AT1G11303	gun1.102.W-Col0	0.487022	0.380766	gun1.102.M-Col0	0.644625	0.275994	gun1.102.G-Col0	0.897481	0.119505	#N/A	#N/A	#N/A
AT1G11310	gun1.102.W-Col0	0.541531	-0.169787	gun1.102.M-Col0	0.461821	-0.20432	gun1.102.G-Col0	0.368254	-0.305824	A member of a large family of seven-transmembrane domain proteins specific to plants, homologs of the barley mildew resistance locus o (MLO) protein. The Arabidopsis genome contains 15 genes encoding MLO proteins, with localization in plasma membrane. Phylogenetic analysis revealed four clades of closely-related AtMLO genes. ATMLO2 belongs to the clade IV, with AtMLO3, AtMLO6 and AtMLO12. The gen…	protein_coding	MILDEW RESISTANCE LOCUS O 2 (MLO2);MILDEW RESISTANCE LOCUS O 2 (ATMLO2);POWDERY MILDEW RESISTANT 2 (PMR2)
AT1G11320	gun1.102.W-Col0	0.832421	-0.125569	gun1.102.M-Col0	0.539112	0.334755	gun1.102.G-Col0	0.902314	-0.110081	unknown protein; FUNCTIONS IN: molecular_function unknown; INVOLVED IN: biological_process unknown; LOCATED IN: mitochondrion, plastid; EXPRESSED IN: 7 plant structures; EXPRESSED DURING: C globular stage, F mature embryo stage, petal differentiation and expansion stage, E expanded cotyledon stage, D bilateral stage	protein_coding	0
AT1G11330	gun1.102.W-Col0	0.0797317	0.832223	gun1.102.M-Col0	0.0889435	0.843642	gun1.102.G-Col0	0.0881441	1.03538	S-locus lectin protein kinase family protein; FUNCTIONS IN: in 6 functions; INVOLVED IN: protein amino acid phosphorylation, recognition of pollen; LOCATED IN: plasma membrane; EXPRESSED IN: 21 plant structures; EXPRESSED DURING: 13 growth stages; CONTAINS InterPro DOMAIN/s: Curculin-like (mannose-binding) lectin (InterPro:IPR001480), Apple-like (InterPro:IPR003609), PAN-2 domain (InterPro:IPR013…	protein_coding	0
AT1G11340	gun1.102.W-Col0	0.0963821	-1.1493	gun1.102.M-Col0	0.331367	-0.680489	gun1.102.G-Col0	0.260027	-1.06205	S-locus lectin protein kinase family protein; FUNCTIONS IN: in 6 functions; INVOLVED IN: protein amino acid phosphorylation, recognition of pollen; LOCATED IN: endomembrane system; EXPRESSED IN: 8 plant structures; EXPRESSED DURING: 6 growth stages; CONTAINS InterPro DOMAIN/s: Curculin-like (mannose-binding) lectin (InterPro:IPR001480), PAN-2 domain (InterPro:IPR013227), Apple-like (InterPro:IPR0…	protein_coding	0
AT1G11350	gun1.102.W-Col0	0.00696654	-1.39915	gun1.102.M-Col0	0.115277	-0.714335	gun1.102.G-Col0	0.127555	-0.880177	S-domain-1 13 (SD1-13); CONTAINS InterPro DOMAIN/s: Curculin-like (mannose-binding) lectin (InterPro:IPR001480), Apple-like (InterPro:IPR003609), Protein kinase, ATP binding site (InterPro:IPR017441), PAN-2 domain (InterPro:IPR013227), Serine/threonine-protein kinase domain (InterPro:IPR002290), Serine-threonine/tyrosine-protein kinase (InterPro:IPR001245), Serine/threonine-protein kinase, active…	protein_coding	CALMODULIN-BINDING RECEPTOR-LIKE PROTEIN KINASE (CBRLK1);S-DOMAIN-1 13 (SD1-13); (RKS2)
AT1G11350-AT1G11360	gun1.102.W-Col0	0.95954	0.0318851	gun1.102.M-Col0	0.322936	0.523981	gun1.102.G-Col0	0.455374	0.499262	#N/A	#N/A	#N/A
AT1G11360	gun1.102.W-Col0	0.0692646	-0.893588	gun1.102.M-Col0	0.00677051	-1.91769	gun1.102.G-Col0	0.0453481	-1.45759	Adenine nucleotide alpha hydrolases-like superfamily protein; INVOLVED IN: response to stress; LOCATED IN: cytosol, plasma membrane; EXPRESSED IN: 24 plant structures; EXPRESSED DURING: 13 growth stages; CONTAINS InterPro DOMAIN/s: UspA (InterPro:IPR006016), Rossmann-like alpha/beta/alpha sandwich fold (InterPro:IPR014729), Universal stress protein A (InterPro:IPR006015); BEST Arabidopsis thalian…	protein_coding	0
AT1G11380	gun1.102.W-Col0	0.0302811	-0.818114	gun1.102.M-Col0	0.0701722	-0.704302	gun1.102.G-Col0	0.0610496	-0.965182	PLAC8 family protein; CONTAINS InterPro DOMAIN/s: Protein of unknown function Cys-rich (InterPro:IPR006461); BEST Arabidopsis thaliana protein match is: PLAC8 family protein (TAIR:AT5G05350.1)	protein_coding	0
AT1G11390	gun1.102.W-Col0	0.00637622	0.886555	gun1.102.M-Col0	0.0188363	0.761554	gun1.102.G-Col0	0.94321	0.0371198	Protein kinase superfamily protein; CONTAINS InterPro DOMAIN/s: ABC-1 (InterPro:IPR004147), Protein kinase-like domain (InterPro:IPR011009); BEST Arabidopsis thaliana protein match is: Protein kinase superfamily protein (TAIR:AT1G61640.1)	protein_coding	0
AT1G11400	gun1.102.W-Col0	0.516891	-0.37922	gun1.102.M-Col0	0.349852	-0.594886	gun1.102.G-Col0	0.195435	-1.1236	The PYM gene encodes a protein capable of interacting with MAGO, and Y14, whose orthologs form part of the exon junction complex in animal cells. In vitro binding assays indicate that PYM can bind to MAGO and Y14 either individually, or when they are together. But, MAGO-Y14-PYM ternary complexes are difficult to detect in vivo in Arabidopsis based on pull-down experiments. However there is some e…	protein_coding	PARTNER OF Y14-MAGO (PYM)
AT1G11410	gun1.102.W-Col0	0.529283	0.27959	gun1.102.M-Col0	0.385284	0.392545	gun1.102.G-Col0	0.73313	0.219023	S-locus lectin protein kinase family protein; FUNCTIONS IN: in 6 functions; INVOLVED IN: protein amino acid phosphorylation, recognition of pollen; LOCATED IN: endomembrane system; EXPRESSED IN: 21 plant structures; EXPRESSED DURING: 13 growth stages; CONTAINS InterPro DOMAIN/s: Curculin-like (mannose-binding) lectin (InterPro:IPR001480), Apple-like (InterPro:IPR003609), PAN-2 domain (InterPro:IP…	protein_coding	0
AT1G11420	gun1.102.W-Col0	0.0163196	-3.9411	gun1.102.M-Col0	0.0709999	-2.24101	gun1.102.G-Col0	0.709696	-0.415438	Member of the plant-specific DUF724 protein family. Arabidopsis has 10 DUF724 proteins.	protein_coding	DOMAIN OF UNKNOWN FUNCTION 724 2 (ATDUF2);DOMAIN OF UNKNOWN FUNCTION 724 2 (DUF2)
AT1G11430	gun1.102.W-Col0	0.604973	-0.177588	gun1.102.M-Col0	0.404677	-0.284781	gun1.102.G-Col0	0.74645	-0.152538	Encodes a protein involved in RNA editing in chloroplasts. The mRNA is cell-to-cell mobile.	protein_coding	MULTIPLE ORGANELLAR RNA EDITING FACTOR 9 (MORF9); (RIP9)
AT1G11440	gun1.102.W-Col0	0.171023	-0.500162	gun1.102.M-Col0	0.650548	0.171395	gun1.102.G-Col0	0.439359	0.346163	BEST Arabidopsis thaliana protein match is: glycine-rich protein (TAIR:AT3G29075.1)	protein_coding	0
AT1G11450	gun1.102.W-Col0	0.129245	-0.689273	gun1.102.M-Col0	0.95917	-0.0292279	gun1.102.G-Col0	0.707508	0.224739	nodulin MtN21-like transporter family protein	protein_coding	USUALLY MULTIPLE ACIDS MOVE IN AND OUT TRANSPORTERS 27 (UMAMIT27)
AT1G11475	gun1.102.W-Col0	0.85429	-0.224107	gun1.102.M-Col0	0.807477	0.286252	gun1.102.G-Col0	0.235576	1.38624	Non-catalytic subunit common to nuclear DNA-dependent RNA polymerases II, IV and V; homologous to budding yeast RPB10.	protein_coding	(NRPB10); (NRPE10); (NRPD10)
AT1G11480	gun1.102.W-Col0	0.024348	-0.607664	gun1.102.M-Col0	0.0139091	-0.729506	gun1.102.G-Col0	0.0371199	-0.734614	eukaryotic translation initiation factor-related	protein_coding	0
AT1G11530	gun1.102.W-Col0	0.37253	-0.415119	gun1.102.M-Col0	0.101724	-0.883863	gun1.102.G-Col0	0.0773253	-1.32682	Encodes a monocysteinic thioredoxin, thioredoxin in which the second cysteine of the redox site is replaced by a serine, with low disulfide reductase but efficient disulfide isomerase activity. The mRNA is cell-to-cell mobile.	protein_coding	C-TERMINAL CYSTEINE RESIDUE IS CHANGED TO A SERINE 1 (ATCXXS1);C-TERMINAL CYSTEINE RESIDUE IS CHANGED TO A SERINE 1 (CXXS1)
AT1G11540	gun1.102.W-Col0	0.49833	1.03926	gun1.102.M-Col0	0.233476	1.73041	gun1.102.G-Col0	0.479128	1.3551	Sulfite exporter TauE/SafE family protein; FUNCTIONS IN: molecular_function unknown; INVOLVED IN: biological_process unknown; LOCATED IN: endomembrane system, integral to membrane; EXPRESSED IN: 13 plant structures; EXPRESSED DURING: M germinated pollen stage, 4 anthesis, C globular stage, 4 leaf senescence stage, petal differentiation and expansion stage; CONTAINS InterPro DOMAIN/s: Protein of u…	protein_coding	0
AT1G11545	gun1.102.W-Col0	0.00452751	-0.841618	gun1.102.M-Col0	0.0120705	-0.748382	gun1.102.G-Col0	0.283436	-0.339951	xyloglucan endotransglucosylase/hydrolase 8 (XTH8); FUNCTIONS IN: hydrolase activity, acting on glycosyl bonds, xyloglucan:xyloglucosyl transferase activity, hydrolase activity, hydrolyzing O-glycosyl compounds; INVOLVED IN: carbohydrate metabolic process, cellular glucan metabolic process; LOCATED IN: endomembrane system, cell wall, apoplast; EXPRESSED IN: 21 plant structures; EXPRESSED DURING: …	protein_coding	XYLOGLUCAN ENDOTRANSGLUCOSYLASE/HYDROLASE 8 (XTH8)
AT1G11570	gun1.102.W-Col0	0.661881	0.497199	gun1.102.M-Col0	0.551381	0.679292	gun1.102.G-Col0	0.569696	0.809963	NTF2-like (NTL); FUNCTIONS IN: protein transporter activity; INVOLVED IN: transport, protein import into nucleus; LOCATED IN: nucleus, intracellular; EXPRESSED IN: leaf whorl, sperm cell, flower, pedicel; EXPRESSED DURING: 4 anthesis; CONTAINS InterPro DOMAIN/s: Nuclear transport factor 2 (InterPro:IPR002075), Nuclear transport factor 2, Eukaryote (InterPro:IPR018222); BEST Arabidopsis thaliana p…	protein_coding	NTF2-LIKE (NTL)
AT1G11580	gun1.102.W-Col0	0.0142418	0.648225	gun1.102.M-Col0	0.0267128	0.589027	gun1.102.G-Col0	0.340389	0.294488	methylesterase PCR A (PMEPCRA); FUNCTIONS IN: enzyme inhibitor activity, pectinesterase activity; INVOLVED IN: cell wall modification; LOCATED IN: cell wall, plasma membrane, plant-type cell wall; EXPRESSED IN: 25 plant structures; EXPRESSED DURING: 13 growth stages; CONTAINS InterPro DOMAIN/s: Pectinesterase, active site (InterPro:IPR018040), Pectin lyase fold/virulence factor (InterPro:IPR01105…	protein_coding	(ATPMEPCRA);METHYLESTERASE PCR A (PMEPCRA)
AT1G11592	gun1.102.W-Col0	0.230004	-0.494241	gun1.102.M-Col0	0.0293186	-1.08032	gun1.102.G-Col0	0.0603599	-1.13754	Unknown gene	other_rna	0
AT1G11600	gun1.102.W-Col0	0.0949632	0.585255	gun1.102.M-Col0	0.571772	0.219591	gun1.102.G-Col0	0.285689	0.482865	member of CYP77B	protein_coding	CYTOCHROME P450, FAMILY 77, SUBFAMILY B, POLYPEPTIDE 1 (CYP77B1)
AT1G11630	gun1.102.W-Col0	0.298107	0.275313	gun1.102.M-Col0	0.825961	-0.0699055	gun1.102.G-Col0	0.519356	0.230029	Tetratricopeptide repeat (TPR)-like superfamily protein; CONTAINS InterPro DOMAIN/s: Pentatricopeptide repeat (InterPro:IPR002885); BEST Arabidopsis thaliana protein match is: pentatricopeptide repeat 336 (TAIR:AT1G61870.1)	protein_coding	0
AT1G11650	gun1.102.W-Col0	0.394174	0.184321	gun1.102.M-Col0	0.580238	0.123454	gun1.102.G-Col0	0.698477	-0.114402	Encodes an RNA binding protein with three RNA recognition motifs. The mRNA is cell-to-cell mobile.	protein_coding	(ATRBP45B); (RBP45B)
AT1G11660	gun1.102.W-Col0	0.329332	-0.276617	gun1.102.M-Col0	0.0604828	-0.575732	gun1.102.G-Col0	0.0804654	-0.661552	heat shock protein 70 (Hsp 70) family protein; FUNCTIONS IN: ATP binding; INVOLVED IN: protein folding; LOCATED IN: cellular_component unknown; EXPRESSED IN: 24 plant structures; EXPRESSED DURING: 15 growth stages; CONTAINS InterPro DOMAIN/s: Heat shock protein Hsp70 (InterPro:IPR001023), Heat shock protein 70 (InterPro:IPR013126); BEST Arabidopsis thaliana protein match is: Heat shock protein 70…	protein_coding	0
AT1G11670	gun1.102.W-Col0	0.039048	0.863393	gun1.102.M-Col0	0.101555	0.679023	gun1.102.G-Col0	0.363528	0.465612	MATE efflux family protein; FUNCTIONS IN: antiporter activity, drug transmembrane transporter activity, transporter activity; INVOLVED IN: drug transmembrane transport, N-terminal protein myristoylation, transmembrane transport; LOCATED IN: membrane; EXPRESSED IN: 22 plant structures; EXPRESSED DURING: 13 growth stages; CONTAINS InterPro DOMAIN/s: Multi antimicrobial extrusion protein MatE (Inter…	protein_coding	0
AT1G11680	gun1.102.W-Col0	0.843035	0.0507924	gun1.102.M-Col0	0.144633	-0.33504	gun1.102.G-Col0	0.289926	-0.29808	putative obtusifoliol 14-alpha demethylase involved in sterol biosynthesis. The mRNA is cell-to-cell mobile.	protein_coding	CYTOCHROME P450 51G1 (CYP51G1);EMBRYO DEFECTIVE 1738 (EMB1738);CYTOCHROME P450 51A2 (CYP51A2);CYTOCHROME P450 51 (CYP51);CYTOCHROME P450 51 (ATCYP51)
AT1G11700	gun1.102.W-Col0	0.394174	-0.790347	gun1.102.M-Col0	0.333896	-1.03522	gun1.102.G-Col0	0.423506	-1.08792	Protein of unknown function, DUF584; FUNCTIONS IN: molecular_function unknown; INVOLVED IN: biological_process unknown; LOCATED IN: chloroplast; EXPRESSED IN: 21 plant structures; EXPRESSED DURING: 11 growth stages; CONTAINS InterPro DOMAIN/s: Protein of unknown function DUF584 (InterPro:IPR007608); BEST Arabidopsis thaliana protein match is: Protein of unknown function, DUF584 (TAIR:AT1G61930.1)	protein_coding	0
AT1G11710	gun1.102.W-Col0	0.0697125	1.01082	gun1.102.M-Col0	0.482187	0.439137	gun1.102.G-Col0	0.729753	-0.338792	Pentatricopeptide repeat (PPR) superfamily protein; CONTAINS InterPro DOMAIN/s: Pentatricopeptide repeat (InterPro:IPR002885); BEST Arabidopsis thaliana protein match is: Tetratricopeptide repeat (TPR)-like superfamily protein (TAIR:AT5G01110.1)	protein_coding	0
AT1G11720	gun1.102.W-Col0	0.0430116	-0.621988	gun1.102.M-Col0	0.990714	0.00460672	gun1.102.G-Col0	0.592009	0.203911	Encodes a starch synthase that in addition to its role in starch biosynthesis also has a negative regulatory function in the biosynthesis of transient starch. The protein apparently contains a starch-binding domain (SBD).	protein_coding	STARCH SYNTHASE 3 (SS3)
[truncated: 19,445 more rows]
