# Supplementary material for: GENOMES UNCOUPLED PROTEIN1 binds to plastid RNAs and promotes their maturation
Source: Plant Commun. 2024 Aug 22;5(12):101069. doi: 10.1016/j.xplc.2024.101069 (PMC11671767; doi:10.1016/j.xplc.2024.101069)
Supplement: Supplemental Table 2. Plastid transcript accumulation in 4-day-old gun1W, gun1M, and gun1G seedlings compared with the WT — Data were analyzed with the DESeq2 program (see Methods). [file mmc3.xlsx]

## Sheet: Supplemental Table 2
Supplemental Table 2. Plastid transcript accumulation in 4-day-old gun1W, gun1M and gun1G seedlings compared to the WT. Data were analyzed with the DESeq2 program (see Methods).
target	contrast	adj.pval	log2FC	linear fold change	contrast	adj.pval	log2FC	linear fold change	contrast	adj.pval	log2FC	linear fold change	Gene Model Description	Gene Model Type	All Gene Symbols
ATCG00010	gun1-102-W_vs_Col0	0.802197	-0.231738	0.851608	gun1-102-M_vs_Col0	0.698623	-0.334792	0.792898	gun1-102-G_vs_Col0	0.929702	0.113801	1.08208	A chloroplast gene encoding a histidine-accepting tRNA.	pre_trna	TRNAHIS (TRNH)
ATCG00020	gun1-102-W_vs_Col0	2.15864e-56	-4.08819	0.0587938	gun1-102-M_vs_Col0	0.0107128	-0.775531	0.584173	gun1-102-G_vs_Col0	0.919249	0.0609314	1.04314	Encodes chlorophyll binding protein D1, a part of the photosystem II reaction center core	protein_coding	PHOTOSYSTEM II REACTION CENTER PROTEIN A (PSBA)
ATCG00030	gun1-102-W_vs_Col0	0.00330275	-0.768413	0.587063	gun1-102-M_vs_Col0	0.011999	0.670817	1.59197	gun1-102-G_vs_Col0	0.474632	0.270525	1.20625	Lysine tRNA	pre_trna	(TRNK-UUU); (TRNA LYS);TRNALYS (TRNK)
ATCG00040	gun1-102-W_vs_Col0	0.00765028	-0.679543	0.624363	gun1-102-M_vs_Col0	3.54767e-06	1.10642	2.15311	gun1-102-G_vs_Col0	0.0116967	0.700993	1.62562	Encodes a maturase located in the trnK intron in the chloroplast genome.	protein_coding	MATURASE K (MATK)
ATCG00050	gun1-102-W_vs_Col0	0.149405	-0.41963	0.747616	gun1-102-M_vs_Col0	0.0554473	0.52664	1.44057	gun1-102-G_vs_Col0	0.1209	0.492426	1.40681	Homologous to the bacterial ribosomal protein S16	protein_coding	RIBOSOMAL PROTEIN S16 (RPS16)
ATCG00060	gun1-102-W_vs_Col0	0.000113679	2.24742	4.74831	gun1-102-M_vs_Col0	0.000103317	2.27938	4.85468	gun1-102-G_vs_Col0	0.000234679	-3.33119	0.09936	tRNA-Gln	pre_trna	(TRNQ)
ATCG00065	gun1-102-W_vs_Col0	0.0194192	-0.514465	0.700052	gun1-102-M_vs_Col0	0.000151762	0.781165	1.71852	gun1-102-G_vs_Col0	0.00828172	0.615652	1.53225	chloroplast gene encoding ribosomal protein s12. The gene is located in three distinct loci on the chloroplast genome and is transpliced to make one transcript.	protein_coding	RIBOSOMAL PROTEIN S12A (RPS12A);RIBOSOMAL PROTEIN S12 (RPS12)
ATCG00070	gun1-102-W_vs_Col0	8.20854e-45	-3.40432	0.0944492	gun1-102-M_vs_Col0	3.02148e-09	-1.53164	0.345884	gun1-102-G_vs_Col0	0.00700115	-0.819484	0.566644	PSII K protein	protein_coding	PHOTOSYSTEM II REACTION CENTER PROTEIN K PRECURSOR (PSBK)
ATCG00080	gun1-102-W_vs_Col0	5.37161e-23	-2.48123	0.179091	gun1-102-M_vs_Col0	0.115384	-0.488786	0.712624	gun1-102-G_vs_Col0	0.94307	0.0420957	1.02961	PSII I protein	protein_coding	PHOTOSYSTEM II REACTION CENTER PROTEIN I (PSBI)
ATCG00090	gun1-102-W_vs_Col0	0.00474758	0.971442	1.9608	gun1-102-M_vs_Col0	1.24674e-12	2.21521	4.64348	gun1-102-G_vs_Col0	0.667453	0.240515	1.18141	tRNA-Ser	pre_trna	(TRNS.1)
ATCG00100	gun1-102-W_vs_Col0	0.00641069	-0.928475	0.525413	gun1-102-M_vs_Col0	0.0147379	0.842547	1.79321	gun1-102-G_vs_Col0	0.365908	0.418545	1.33658	tRNA-Gly	pre_trna	(TRNG.1)
ATCG00110	gun1-102-W_vs_Col0	5.73396e-18	-1.98914	0.25189	gun1-102-M_vs_Col0	0.287313	0.315144	1.24414	gun1-102-G_vs_Col0	0.921588	-0.0507538	0.965432	tRNA-Arg	pre_trna	(TRNR.1)
ATCG00120	gun1-102-W_vs_Col0	8.65522e-42	-2.22818	0.213428	gun1-102-M_vs_Col0	0.0488822	-0.393027	0.76153	gun1-102-G_vs_Col0	0.596555	-0.153995	0.898758	Encodes the ATPase alpha subunit, which is a subunit of ATP synthase and part of the CF1 portion which catalyzes the conversion of ADP to ATP using the proton motive force. This complex is located in the thylakoid membrane of the chloroplast.	protein_coding	ATP SYNTHASE SUBUNIT ALPHA (ATPA)
ATCG00130	gun1-102-W_vs_Col0	7.5605e-36	-2.29292	0.204061	gun1-102-M_vs_Col0	0.659326	-0.123078	0.918226	gun1-102-G_vs_Col0	0.872319	0.0650295	1.04611	ATPase F subunit.	protein_coding	(ATPF)
ATCG00140	gun1-102-W_vs_Col0	1.58182e-33	-2.03389	0.244196	gun1-102-M_vs_Col0	0.269276	-0.246358	0.843022	gun1-102-G_vs_Col0	0.998525	0.00116204	1.00081	ATPase III subunit	protein_coding	(ATPH)
ATCG00150	gun1-102-W_vs_Col0	7.15449e-50	-2.56483	0.169008	gun1-102-M_vs_Col0	2.45728e-05	-0.80496	0.572378	gun1-102-G_vs_Col0	0.929685	-0.0357405	0.975531	Encodes a subunit of ATPase complex CF0, which is a proton channel that supplies the proton motive force to drive ATP synthesis by CF1 portion of the complex.	protein_coding	(ATPI)
ATCG00160	gun1-102-W_vs_Col0	0.0245152	-0.886742	0.540834	gun1-102-M_vs_Col0	0.480006	-0.332025	0.794421	gun1-102-G_vs_Col0	0.221087	-0.597092	0.661085	Chloroplast ribosomal protein S2	protein_coding	RIBOSOMAL PROTEIN S2 (RPS2)
ATCG00170	gun1-102-W_vs_Col0	0.678601	-0.141312	0.906694	gun1-102-M_vs_Col0	0.000801778	0.817421	1.76225	gun1-102-G_vs_Col0	0.827442	0.0998726	1.07168	RNA polymerase beta' subunit-2	protein_coding	(RPOC2)
ATCG00180	gun1-102-W_vs_Col0	0.546692	-0.223363	0.856566	gun1-102-M_vs_Col0	0.120718	0.483094	1.39774	gun1-102-G_vs_Col0	0.968367	-0.0238856	0.98358	RNA polymerase beta' subunit-1	protein_coding	(RPOC1)
ATCG00190	gun1-102-W_vs_Col0	0.291344	0.321907	1.24998	gun1-102-M_vs_Col0	8.34878e-05	0.978676	1.97066	gun1-102-G_vs_Col0	0.961649	0.0263923	1.01846	Chloroplast DNA-dependent RNA polymerase B subunit. The transcription of this gene is regulated by a nuclear encoded RNA polymerase. This gene has been transferred to mitochondrial genome during crucifer evolution.	protein_coding	RNA POLYMERASE SUBUNIT BETA (RPOB)
ATCG00200	gun1-102-W_vs_Col0	0.611084	0.191814	1.1422	gun1-102-M_vs_Col0	0.000179143	1.02473	2.03458	gun1-102-G_vs_Col0	0.186332	0.473079	1.38807	a chloroplast-encoded tRNA for cysteine	pre_trna	(TRNC)
ATCG00210	gun1-102-W_vs_Col0	5.66912e-26	-2.83533	0.140114	gun1-102-M_vs_Col0	0.0142522	-0.764757	0.588553	gun1-102-G_vs_Col0	0.980383	-0.0156904	0.989183	YCF6; FUNCTIONS IN: electron transporter, transferring electrons within cytochrome b6/f complex of photosystem II activity; INVOLVED IN: cytochrome complex assembly; LOCATED IN: endomembrane system, cytochrome b6f complex; EXPRESSED IN: 22 plant structures; EXPRESSED DURING: 13 growth stages; CONTAINS InterPro DOMAIN/s: Cytochrome b6-f complex, subunit 8 (InterPro:IPR005497).	protein_coding	(YCF6)
ATCG00220	gun1-102-W_vs_Col0	3.99016e-28	-3.00047	0.12496	gun1-102-M_vs_Col0	0.000653795	-1.03701	0.487338	gun1-102-G_vs_Col0	0.00755437	-0.904565	0.534194	PSII low MW protein	protein_coding	PHOTOSYSTEM II REACTION CENTER PROTEIN M (PSBM)
ATCG00230	gun1-102-W_vs_Col0	0.609686	0.312615	1.24196	gun1-102-M_vs_Col0	0.00774686	1.23216	2.34918	gun1-102-G_vs_Col0	0.172835	0.786751	1.72518	tRNA-Asp	pre_trna	(TRND)
ATCG00240	gun1-102-W_vs_Col0	0.0736132	-1.25973	0.417622	gun1-102-M_vs_Col0	0.572346	-0.471595	0.721167	gun1-102-G_vs_Col0	0.966006	-0.0583597	0.960355	tRNA-Tyr	pre_trna	(TRNY)
ATCG00250	gun1-102-W_vs_Col0	0.134794	-1.75457	0.296361	gun1-102-M_vs_Col0	0.395642	-1.06926	0.476563	gun1-102-G_vs_Col0	0.943975	0.146178	1.10663	this chloroplast gene encodes a UUC tRNA whose expression is regulated by SIG2.	pre_trna	(TRNE)
ATCG00260	gun1-102-W_vs_Col0	0.0449963	-1.07383	0.475055	gun1-102-M_vs_Col0	0.546694	0.379333	1.30074	gun1-102-G_vs_Col0	0.638547	0.370388	1.2927	tRNA-Thr	pre_trna	(TRNT.1)
ATCG00270	gun1-102-W_vs_Col0	1.38633e-40	-3.1686	0.111213	gun1-102-M_vs_Col0	0.351573	-0.301938	0.811162	gun1-102-G_vs_Col0	0.336428	0.354671	1.27869	PSII D2 protein	protein_coding	PHOTOSYSTEM II REACTION CENTER PROTEIN D (PSBD)
ATCG00280	gun1-102-W_vs_Col0	2.18327e-113	-3.49237	0.0888571	gun1-102-M_vs_Col0	2.8525e-06	-0.799345	0.57461	gun1-102-G_vs_Col0	0.911638	-0.0399635	0.97268	chloroplast gene encoding a CP43 subunit of the photosystem II reaction center. promoter contains a blue-light responsive element.	protein_coding	PHOTOSYSTEM II REACTION CENTER PROTEIN C (PSBC)
ATCG00290	gun1-102-W_vs_Col0	0.0109552	-0.947597	0.518496	gun1-102-M_vs_Col0	0.00174701	1.13184	2.19138	gun1-102-G_vs_Col0	0.279693	0.521391	1.43534	tRNA-Ser	pre_trna	(TRNS.2)
ATCG00300	gun1-102-W_vs_Col0	6.00282e-40	-3.21926	0.107376	gun1-102-M_vs_Col0	0.0859349	-0.516987	0.69883	gun1-102-G_vs_Col0	0.716984	0.168925	1.12422	encodes PsbZ, which is a subunit of photosystem II. In Chlamydomonas, this protein has been shown to be essential in the interaction between PS II and the light harvesting complex II.	protein_coding	(YCF9)
ATCG00310	gun1-102-W_vs_Col0	0.634626	0.448604	1.36472	gun1-102-M_vs_Col0	0.18932	1.02909	2.04074	gun1-102-G_vs_Col0	0.491638	-0.728511	0.603527	tRNA-Gly	pre_trna	(TRNG.2)
ATCG00320	gun1-102-W_vs_Col0	0.766227	0.158837	1.11639	gun1-102-M_vs_Col0	0.0258832	0.860171	1.81525	gun1-102-G_vs_Col0	0.0976008	0.74587	1.67698	tRNA-Phe	pre_trna	(TRNFM)
ATCG00330	gun1-102-W_vs_Col0	1.40239e-33	-2.82113	0.1415	gun1-102-M_vs_Col0	0.0186306	-0.646335	0.638901	gun1-102-G_vs_Col0	0.996063	-0.0035028	0.997575	30S chloroplast ribosomal protein S14	protein_coding	CHLOROPLAST RIBOSOMAL PROTEIN S14 (RPS14)
ATCG00340	gun1-102-W_vs_Col0	6.01522e-65	-2.95321	0.129121	gun1-102-M_vs_Col0	0.0225178	-0.473981	0.719975	gun1-102-G_vs_Col0	0.820646	0.0836736	1.05971	Encodes the D1 subunit of photosystem I reaction center.	protein_coding	(PSAB)
ATCG00350	gun1-102-W_vs_Col0	8.84607e-62	-2.96533	0.12804	gun1-102-M_vs_Col0	0.0493335	-0.429585	0.742475	gun1-102-G_vs_Col0	0.768417	0.106441	1.07657	Encodes psaA protein comprising the reaction center for photosystem I along with psaB protein; hydrophobic protein encoded by the chloroplast genome.	protein_coding	(PSAA)
ATCG00360	gun1-102-W_vs_Col0	6.84185e-12	-1.23823	0.423893	gun1-102-M_vs_Col0	0.475919	0.175382	1.12926	gun1-102-G_vs_Col0	0.659761	0.14109	1.10274	Encodes a protein required for photosystem I assembly and stability. In Chlamydomonas reinhardtii, this protein seems to act as a PSI specific chaperone facilitating the assembly of the complex by interacting with PsaA and PsaD. A loss of function mutation in tobacco leads to a loss of photosystem I.	protein_coding	(YCF3)
ATCG00370	gun1-102-W_vs_Col0	1.60655e-08	1.64026	3.11722	gun1-102-M_vs_Col0	8.3246e-14	2.1336	4.38812	gun1-102-G_vs_Col0	0.490015	0.318067	1.24666	tRNA-Ser	pre_trna	(TRNS.3)
ATCG00380	gun1-102-W_vs_Col0	5.43412e-07	-1.04804	0.483623	gun1-102-M_vs_Col0	0.815815	0.0748623	1.05326	gun1-102-G_vs_Col0	0.890664	-0.0600451	0.959234	Chloroplast encoded ribosomal protein S4	protein_coding	CHLOROPLAST RIBOSOMAL PROTEIN S4 (RPS4)
ATCG00390	gun1-102-W_vs_Col0	0.00683959	-1.06225	0.478886	gun1-102-M_vs_Col0	0.959207	-0.0313022	0.978537	gun1-102-G_vs_Col0	0.582008	0.324723	1.25242	tRNA-Thr	pre_trna	(TRNT.2)
ATCG00400	gun1-102-W_vs_Col0	1.37966e-09	-2.22997	0.213163	gun1-102-M_vs_Col0	0.0851226	0.74567	1.67675	gun1-102-G_vs_Col0	0.111883	0.777422	1.71406	tRNA-Leu	pre_trna	(TRNL.1)
ATCG00410	gun1-102-W_vs_Col0	0.0023379	-0.777487	0.583382	gun1-102-M_vs_Col0	0.000647865	0.860929	1.81621	gun1-102-G_vs_Col0	0.00615828	0.766009	1.70056	chloroplast TRNF	pre_trna	(TRNF)
ATCG00420	gun1-102-W_vs_Col0	4.86047e-73	-3.46251	0.0907154	gun1-102-M_vs_Col0	2.73122e-12	-1.41802	0.374226	gun1-102-G_vs_Col0	0.655652	-0.159053	0.895613	Encodes NADH dehydrogenase subunit J. Its transcription is increased upon sulfur depletion.	protein_coding	NADH DEHYDROGENASE SUBUNIT J (NDHJ)
ATCG00430	gun1-102-W_vs_Col0	5.84866e-93	-3.73325	0.0751935	gun1-102-M_vs_Col0	2.24393e-15	-1.52255	0.34807	gun1-102-G_vs_Col0	0.52266	-0.201354	0.869734	Encodes a protein which was originally thought to be part of photosystem II but its wheat homolog was later shown to encode for subunit K of NADH dehydrogenase.	protein_coding	PHOTOSYSTEM II REACTION CENTER PROTEIN G (PSBG); (NDHK)
ATCG00440	gun1-102-W_vs_Col0	3.61612e-66	-3.85882	0.0689253	gun1-102-M_vs_Col0	9.17209e-12	-1.62246	0.324782	gun1-102-G_vs_Col0	0.794389	-0.121641	0.919141	Encodes NADH dehydrogenase D3 subunit of the chloroplast NAD(P)H dehydrogenase complex	protein_coding	(NDHC)
ATCG00450	gun1-102-W_vs_Col0	7.15378e-12	-1.80177	0.286822	gun1-102-M_vs_Col0	0.242538	0.387774	1.30837	gun1-102-G_vs_Col0	0.460371	0.305867	1.23616	tRNA-Val	pre_trna	(TRNV.1)
ATCG00460	gun1-102-W_vs_Col0	0.00467239	-1.62563	0.324069	gun1-102-M_vs_Col0	0.48023	-0.499587	0.707309	gun1-102-G_vs_Col0	0.76683	-0.295716	0.814668	Chloroplast encoded tRNA-Met gene.	pre_trna	(TRNM)
ATCG00470	gun1-102-W_vs_Col0	6.24686e-60	-3.25778	0.104547	gun1-102-M_vs_Col0	5.84668e-06	-0.993562	0.502236	gun1-102-G_vs_Col0	0.867931	0.0738772	1.05254	ATPase epsilon subunit	protein_coding	ATP SYNTHASE EPSILON CHAIN (ATPE)
ATCG00480	gun1-102-W_vs_Col0	1.85544e-80	-3.44044	0.0921135	gun1-102-M_vs_Col0	7.22845e-09	-1.13066	0.456708	gun1-102-G_vs_Col0	0.58949	0.174113	1.12827	chloroplast-encoded gene for beta subunit of ATP synthase	protein_coding	ATP SYNTHASE SUBUNIT BETA (ATPB);ATP SYNTHASE SUBUNIT BETA (PB); (CF1BETA); (ATHCF1BETA)
ATCG00490	gun1-102-W_vs_Col0	4.10853e-73	-3.27139	0.103565	gun1-102-M_vs_Col0	0.0178449	-0.511082	0.701696	gun1-102-G_vs_Col0	0.831932	-0.0827817	0.944235	large subunit of RUBISCO. Protein is tyrosine-phosphorylated and its phosphorylation state is modulated in response to ABA in Arabidopsis thaliana seeds.	protein_coding	(RBCL)
ATCG00500	gun1-102-W_vs_Col0	4.59774e-08	-1.12127	0.459689	gun1-102-M_vs_Col0	0.389242	-0.22996	0.852658	gun1-102-G_vs_Col0	0.269928	-0.322365	0.799758	Encodes the carboxytransferase beta subunit of the Acetyl-CoA carboxylase (ACCase) complex in plastids. This complex catalyzes the carboxylation of acetyl-CoA to produce malonyl-CoA, the first committed step in fatty acid synthesis.	protein_coding	ACETYL-COA CARBOXYLASE CARBOXYL TRANSFERASE SUBUNIT BETA (ACCD)
ATCG00510	gun1-102-W_vs_Col0	5.16439e-25	-2.17623	0.221253	gun1-102-M_vs_Col0	0.027166	-0.547706	0.684107	gun1-102-G_vs_Col0	0.694559	-0.154818	0.898246	Encodes subunit I of photosystem I.	protein_coding	PHOTSYSTEM I SUBUNIT I (PSAI)
ATCG00520	gun1-102-W_vs_Col0	1.2303e-20	-1.6993	0.307937	gun1-102-M_vs_Col0	0.738693	-0.0943682	0.936682	gun1-102-G_vs_Col0	0.880387	0.0595174	1.04212	Encodes a protein required for photosystem I assembly and stability. In cyanobacteria, loss of function mutation in this gene increases PSII/PSI ratio without any influence on photoautotrophic growth.	protein_coding	(YCF4)
ATCG00530	gun1-102-W_vs_Col0	9.2583e-09	-1.69625	0.308588	gun1-102-M_vs_Col0	0.196732	0.467156	1.38238	gun1-102-G_vs_Col0	0.39103	0.381677	1.30286	YCF10; LOCATED IN: endomembrane system, integral to membrane; EXPRESSED IN: 22 plant structures; EXPRESSED DURING: 13 growth stages; CONTAINS InterPro DOMAIN/s: CemA (InterPro:IPR004282); BEST Arabidopsis thaliana protein match is: CemA-like proton extrusion protein-related (TAIR:AT4G31040.1).	protein_coding	(YCF10)
ATCG00540	gun1-102-W_vs_Col0	1.61327e-13	-1.67179	0.313863	gun1-102-M_vs_Col0	0.204602	0.360486	1.28386	gun1-102-G_vs_Col0	0.429503	0.27999	1.21419	Encodes cytochrome f apoprotein; involved in photosynthetic electron transport chain; encoded by the chloroplast genome and is transcriptionally repressed by a nuclear gene HCF2.	protein_coding	PHOTOSYNTHETIC ELECTRON TRANSFER A (PETA)
ATCG00550	gun1-102-W_vs_Col0	9.553e-38	-2.84856	0.138834	gun1-102-M_vs_Col0	0.0437234	-0.538864	0.688313	gun1-102-G_vs_Col0	0.868306	-0.0810682	0.945357	PSII component	protein_coding	PHOTOSYSTEM II REACTION CENTER PROTEIN J (PSBJ)
ATCG00560	gun1-102-W_vs_Col0	5.46404e-52	-3.17637	0.110616	gun1-102-M_vs_Col0	0.0452377	-0.509109	0.702656	gun1-102-G_vs_Col0	0.987892	-0.00809059	0.994408	PSII L protein	protein_coding	PHOTOSYSTEM II REACTION CENTER PROTEIN L (PSBL)
ATCG00570	gun1-102-W_vs_Col0	3.71362e-38	-3.84309	0.0696812	gun1-102-M_vs_Col0	0.821759	0.10991	1.07916	gun1-102-G_vs_Col0	0.798883	0.155813	1.11405	PSII cytochrome b559	protein_coding	PHOTOSYSTEM II REACTION CENTER PROTEIN F (PSBF)
ATCG00580	gun1-102-W_vs_Col0	1.81564e-63	-3.50069	0.0883459	gun1-102-M_vs_Col0	1.84273e-10	-1.41439	0.375167	gun1-102-G_vs_Col0	0.0189996	-0.633267	0.644715	PSII cytochrome b559. There have been many speculations about the function of Cyt b559, but the most favored at present is that it plays a protective role by acting as an electron acceptor or electron donor under conditions when electron flow through PSII is not optimized.	protein_coding	PHOTOSYSTEM II REACTION CENTER PROTEIN E (PSBE)
ATCG00590	gun1-102-W_vs_Col0	3.02335e-16	-2.29155	0.204255	gun1-102-M_vs_Col0	0.705562	-0.160079	0.894976	gun1-102-G_vs_Col0	0.640358	-0.231396	0.85181	electron carriers; FUNCTIONS IN: electron carrier activity; LOCATED IN: endomembrane system, cytochrome b6f complex; EXPRESSED IN: 22 plant structures; EXPRESSED DURING: 13 growth stages; CONTAINS InterPro DOMAIN/s: Cytochrome b6/f complex subunit VI (InterPro:IPR007802).	protein_coding	(ORF31)
ATCG00600	gun1-102-W_vs_Col0	7.67155e-19	-2.30398	0.202504	gun1-102-M_vs_Col0	0.789712	-0.109694	0.926784	gun1-102-G_vs_Col0	0.954793	0.035313	1.02478	Cytochrome b6-f complex, subunit V. Disruption of homologous gene in Chlamydomonas results in disruption of cytochrome b6-f complex.	protein_coding	(PETG)
ATCG00610	gun1-102-W_vs_Col0	0.0222435	-0.980955	0.506644	gun1-102-M_vs_Col0	0.00641245	1.1361	2.19787	gun1-102-G_vs_Col0	0.335194	0.538695	1.45266	tRNA-Trp	pre_trna	(TRNW)
ATCG00620	gun1-102-W_vs_Col0	0.0410983	-0.913679	0.53083	gun1-102-M_vs_Col0	0.00314066	1.24734	2.37404	gun1-102-G_vs_Col0	0.378902	0.513647	1.42765	tRNA-Pro	pre_trna	(TRNP)
ATCG00630	gun1-102-W_vs_Col0	4.47139e-35	-3.48708	0.0891833	gun1-102-M_vs_Col0	1.24337e-07	-1.59812	0.330306	gun1-102-G_vs_Col0	0.028942	-0.802783	0.573242	Encodes subunit J of photosystem I.	protein_coding	(PSAJ)
ATCG00640	gun1-102-W_vs_Col0	4.11311e-08	-1.38725	0.382294	gun1-102-M_vs_Col0	0.493753	-0.232736	0.851019	gun1-102-G_vs_Col0	0.947464	-0.03765	0.974241	encodes a chloroplast ribosomal protein L33, a constituent of the large subunit of the ribosomal complex	protein_coding	RIBOSOMAL PROTEIN L33 (RPL33)
ATCG00650	gun1-102-W_vs_Col0	0.533586	-0.250321	0.840709	gun1-102-M_vs_Col0	0.0133695	0.78066	1.71792	gun1-102-G_vs_Col0	0.544419	0.279599	1.21386	chloroplast-encoded ribosomal protein S18	protein_coding	RIBOSOMAL PROTEIN S18 (RPS18)
ATCG00660	gun1-102-W_vs_Col0	0.0106597	-1.14012	0.453721	gun1-102-M_vs_Col0	0.280714	-0.548635	0.683667	gun1-102-G_vs_Col0	0.570956	-0.376431	0.770341	encodes a chloroplast ribosomal protein L20, a constituent of the large subunit of the ribosomal complex	protein_coding	RIBOSOMAL PROTEIN L20 (RPL20)
ATCG00670	gun1-102-W_vs_Col0	1.25871e-08	-0.858412	0.551559	gun1-102-M_vs_Col0	0.741087	0.0744522	1.05296	gun1-102-G_vs_Col0	0.968107	-0.0138926	0.990417	Encodes the only ClpP (caseinolytic protease) encoded within the plastid genome. Contains a highly conserved catalytic triad of Ser-type proteases (Ser-His-Asp). Part of the 350 kDa chloroplast Clp complex. The name reflects nomenclature described in Adam et. al (2001).	protein_coding	CASEINOLYTIC PROTEASE P 1 (CLPP1);PLASTID-ENCODED CLP P (PCLPP)
ATCG00680	gun1-102-W_vs_Col0	4.60422e-120	-3.63537	0.080472	gun1-102-M_vs_Col0	5.90893e-08	-0.923493	0.527231	gun1-102-G_vs_Col0	0.428578	-0.203678	0.868334	encodes for CP47, subunit of the photosystem II reaction center.	protein_coding	PHOTOSYSTEM II REACTION CENTER PROTEIN B (PSBB)
ATCG00690	gun1-102-W_vs_Col0	3.02666e-53	-3.89713	0.0671194	gun1-102-M_vs_Col0	0.0873196	-0.540396	0.687582	gun1-102-G_vs_Col0	0.812674	0.126902	1.09195	Encodes photosystem II 5 kD protein subunit PSII-T. This is a plastid-encoded gene (PsbTc) which also has a nuclear-encoded paralog (PsbTn).	protein_coding	PHOTOSYSTEM II REACTION CENTER PROTEIN T (PSBT); (PSBTC)
ATCG00700	gun1-102-W_vs_Col0	4.81527e-33	-2.46826	0.180709	gun1-102-M_vs_Col0	0.00288567	-0.69818	0.616349	gun1-102-G_vs_Col0	0.0308389	-0.578984	0.669435	PSII low MW protein	protein_coding	PHOTOSYSTEM II REACTION CENTER PROTEIN N (PSBN)
ATCG00710	gun1-102-W_vs_Col0	2.05385e-31	-3.04231	0.121387	gun1-102-M_vs_Col0	0.788645	-0.112805	0.924788	gun1-102-G_vs_Col0	0.596543	0.242694	1.1832	Encodes a 8 kD phosphoprotein that is a component of the photosystem II oxygen evolving core. Its exact molecular function has not been determined but it may play a role in mediating electron transfer between the secondary quinone acceptors, QA and QB, associated with the acceptor side of PSII.	protein_coding	PHOTOSYSTEM II REACTION CENTER PROTEIN H (PSBH)
ATCG00720	gun1-102-W_vs_Col0	3.26652e-23	-2.76784	0.146825	gun1-102-M_vs_Col0	0.979968	0.0130858	1.00911	gun1-102-G_vs_Col0	0.447545	0.340797	1.26646	Encodes the cytochrome b(6) subunit of the cytochrome b6f complex.	protein_coding	PHOTOSYNTHETIC ELECTRON TRANSFER B (PETB)
ATCG00730	gun1-102-W_vs_Col0	1.59295e-52	-2.82504	0.141116	gun1-102-M_vs_Col0	0.122973	-0.361762	0.778214	gun1-102-G_vs_Col0	0.689053	0.14079	1.10251	A chloroplast gene encoding subunit IV of the cytochrome b6/f complex	protein_coding	PHOTOSYNTHETIC ELECTRON TRANSFER D (PETD)
ATCG00740	gun1-102-W_vs_Col0	1.04161e-14	-1.8614	0.275209	gun1-102-M_vs_Col0	0.150866	-0.42642	0.744106	gun1-102-G_vs_Col0	0.938175	0.0429579	1.03022	RNA polymerase alpha subunit	protein_coding	RNA POLYMERASE SUBUNIT ALPHA (RPOA)
ATCG00750	gun1-102-W_vs_Col0	3.84844e-14	-2.04392	0.242504	gun1-102-M_vs_Col0	0.154278	-0.474413	0.71976	gun1-102-G_vs_Col0	0.694481	0.194404	1.14425	30S chloroplast ribosomal protein S11	protein_coding	RIBOSOMAL PROTEIN S11 (RPS11)
ATCG00760	gun1-102-W_vs_Col0	1.05903e-14	-2.1595	0.223834	gun1-102-M_vs_Col0	0.313292	-0.366681	0.775565	gun1-102-G_vs_Col0	0.38039	0.375448	1.29724	encodes a chloroplast ribosomal protein L36, a constituent of the large subunit of the ribosomal complex	protein_coding	RIBOSOMAL PROTEIN L36 (RPL36)
ATCG00770	gun1-102-W_vs_Col0	5.08168e-10	-2.54684	0.17113	gun1-102-M_vs_Col0	0.0297896	-1.01307	0.495492	gun1-102-G_vs_Col0	0.989195	-0.0135914	0.990623	chloroplast 30S ribosomal protein S8	protein_coding	RIBOSOMAL PROTEIN S8 (RPS8)
ATCG00780	gun1-102-W_vs_Col0	4.48662e-15	-2.75813	0.147816	gun1-102-M_vs_Col0	0.00185334	-1.20928	0.432484	gun1-102-G_vs_Col0	0.983888	-0.0168563	0.988384	encodes a chloroplast ribosomal protein L14, a constituent of the large subunit of the ribosomal complex	protein_coding	RIBOSOMAL PROTEIN L14 (RPL14)
ATCG00790	gun1-102-W_vs_Col0	8.22257e-06	-2.98227	0.126546	gun1-102-M_vs_Col0	0.0259469	-1.63514	0.32194	gun1-102-G_vs_Col0	0.753179	-0.383678	0.766481	chloroplast gene encoding a ribosomal protein L16, which is a constituent of 50S large ribosomal subunit	protein_coding	RIBOSOMAL PROTEIN L16 (RPL16)
ATCG00800	gun1-102-W_vs_Col0	9.27252e-15	-2.38082	0.192	gun1-102-M_vs_Col0	0.0726718	-0.656834	0.634269	gun1-102-G_vs_Col0	0.452222	0.366251	1.289	encodes a chloroplast ribosomal protein S3, a constituent of the small subunit of the ribosomal complex	protein_coding	0
ATCG00810	gun1-102-W_vs_Col0	1.23882e-10	-2.54848	0.170935	gun1-102-M_vs_Col0	0.0046803	-1.23393	0.425157	gun1-102-G_vs_Col0	0.899756	-0.107726	0.92805	encodes a chloroplast ribosomal protein L22, a constituent of the large subunit of the ribosomal complex	protein_coding	RIBOSOMAL PROTEIN L22 (RPL22)
ATCG00820	gun1-102-W_vs_Col0	0.00394253	-2.02535	0.245646	gun1-102-M_vs_Col0	0.100788	-1.25102	0.42015	gun1-102-G_vs_Col0	0.432783	-0.777727	0.583285	Encodes a 6.8-kDa protein of the small ribosomal subunit.	protein_coding	RIBOSOMAL PROTEIN S19 (RPS19)
ATCG00830	gun1-102-W_vs_Col0	6.25262e-05	-1.57445	0.335771	gun1-102-M_vs_Col0	0.0323619	-0.917678	0.52936	gun1-102-G_vs_Col0	0.231358	-0.636338	0.643344	encodes a chloroplast ribosomal protein L2, a constituent of the large subunit of the ribosomal complex	protein_coding	RIBOSOMAL PROTEIN L2 (RPL2.1)
ATCG00840	gun1-102-W_vs_Col0	2.97352e-15	-2.43631	0.184756	gun1-102-M_vs_Col0	9.18596e-05	-1.29757	0.40681	gun1-102-G_vs_Col0	0.145129	-0.619684	0.650813	One of two chloroplast genes that encode chloroplast ribosomal protein L23, a constituent of the large subunit of the ribosomal complex	protein_coding	RIBOSOMAL PROTEIN L23 (RPL23);RIBOSOMAL PROTEIN L23.1 (RPL23.1)
ATCG00850	gun1-102-W_vs_Col0	0.93171	-0.0345099	0.976363	gun1-102-M_vs_Col0	0.00875634	0.668617	1.58955	gun1-102-G_vs_Col0	0.966737	0.0223067	1.01558	tRNA-Ile	pre_trna	(TRNI.1)
ATCG00860	gun1-102-W_vs_Col0	0.0463505	-0.468027	0.722953	gun1-102-M_vs_Col0	0.00199686	0.679343	1.60141	gun1-102-G_vs_Col0	0.161673	0.387016	1.30769	Encodes an unknown protein. This gene is regulated by AtSIG6 transcriptionally.	protein_coding	(YCF2.1)
ATCG00870	gun1-102-W_vs_Col0	0.014802	-0.723804	0.605499	gun1-102-M_vs_Col0	0.821852	0.093921	1.06727	gun1-102-G_vs_Col0	0.930529	-0.051113	0.965191	Protein precursor Ycf15, putative, chloroplast; CONTAINS InterPro DOMAIN/s: Protein precursor Ycf15, putative, chloroplast (InterPro:IPR019645); BEST Arabidopsis thaliana protein match is: Protein precursor Ycf15, putative, chloroplast (TAIR:ATCG01270.1).	protein_coding	(ORF77.1)
ATCG00880	gun1-102-W_vs_Col0	6.03838e-07	3.27205	9.66019	gun1-102-M_vs_Col0	0.00777739	1.90246	3.73851	gun1-102-G_vs_Col0	0.657074	0.511379	1.42541	tRNA-Leu	pre_trna	(TRNL.2)
ATCG00890	gun1-102-W_vs_Col0	1.14357e-07	-1.27831	0.412277	gun1-102-M_vs_Col0	0.038953	0.562865	1.4772	gun1-102-G_vs_Col0	0.28491	0.368271	1.2908	NADH dehydrogenase ND2	protein_coding	(NDHB.1)
ATCG00900	gun1-102-W_vs_Col0	3.23588e-21	-2.2729	0.206914	gun1-102-M_vs_Col0	0.00152623	-0.85013	0.554735	gun1-102-G_vs_Col0	0.82659	-0.109571	0.926864	encodes a chloroplast ribosomal protein S7, a constituent of the small subunit of the ribosomal complex	protein_coding	(RPS7.1);CHLOROPLAST RIBOSOMAL PROTEIN S7 (RPS7)
ATCG00905	gun1-102-W_vs_Col0	1.32051e-08	-1.75666	0.295932	gun1-102-M_vs_Col0	0.0187515	-0.810667	0.570118	gun1-102-G_vs_Col0	0.383888	-0.403828	0.75585	chloroplast gene encoding ribosomal protein s12. The gene is located in three distinct loci on the chloroplast genome and is transpliced to make one transcript.	protein_coding	RIBOSOMAL PROTEIN S12C (RPS12C);RIBOSOMAL PROTEIN S12 (RPS12)
ATCG00910	gun1-102-W_vs_Col0	0.33874	-0.420609	0.747109	gun1-102-M_vs_Col0	0.989055	-0.00840978	0.994188	gun1-102-G_vs_Col0	0.128399	-0.686516	0.621352	tRNA-Val	pre_trna	(TRNV.2)
ATCG00920	gun1-102-W_vs_Col0	9.01863e-05	-3.8081	0.0713915	gun1-102-M_vs_Col0	0.0355916	-2.22802	0.213452	gun1-102-G_vs_Col0	0.517541	-0.970396	0.510366	chloroplast-encoded 16S ribosomal RNA	ribosomal_rna	RIBOSOMAL RNA16S (RRN16S.1)
ATCG00930	gun1-102-W_vs_Col0	0.136051	-0.366409	0.775711	gun1-102-M_vs_Col0	1.16342e-08	1.16963	2.24954	gun1-102-G_vs_Col0	0.0165518	0.589822	1.50506	tRNA-Ile	pre_trna	(TRNI.2)
ATCG00940	gun1-102-W_vs_Col0	0.199354	-0.390954	0.762625	gun1-102-M_vs_Col0	2.15655e-06	1.19348	2.28704	gun1-102-G_vs_Col0	0.262561	0.391903	1.31212	tRNA-Ala	pre_trna	(TRNA.1)
ATCG00950	gun1-102-W_vs_Col0	1.15014e-06	-3.90655	0.0666825	gun1-102-M_vs_Col0	0.00811697	-2.30117	0.202898	gun1-102-G_vs_Col0	0.504047	-0.841791	0.55795	chloroplast-encoded 23S ribosomal RNA	ribosomal_rna	RIBOSOMAL RNA23S (RRN23S.1)
ATCG00960	gun1-102-W_vs_Col0	1.59754e-11	-3.70428	0.0767187	gun1-102-M_vs_Col0	0.0526998	-1.23716	0.424207	gun1-102-G_vs_Col0	0.802168	-0.273537	0.827289	Chloroplast-encoded 4.5S ribosomal RNA, which is a constituent of the 50S large subunit of plastidic ribosome.	ribosomal_rna	RIBOSOMAL RNA4.5S (RRN4.5S.1)
ATCG00970	gun1-102-W_vs_Col0	2.32597e-06	-3.25736	0.104577	gun1-102-M_vs_Col0	0.240994	-0.982221	0.5062	gun1-102-G_vs_Col0	0.526742	0.685383	1.60813	chloroplast-encoded 5S ribosomal RNA	ribosomal_rna	RIBOSOMAL RNA5S (RRN5S)
ATCG00980	gun1-102-W_vs_Col0	0.861139	0.0840591	1.06	gun1-102-M_vs_Col0	6.19751e-07	1.48949	2.80789	gun1-102-G_vs_Col0	1.03038e-05	1.39654	2.63269	tRNA-Arg	pre_trna	(TRNR.2)
ATCG00990	gun1-102-W_vs_Col0	1.43236e-05	-1.12818	0.457491	gun1-102-M_vs_Col0	0.00543278	0.762534	1.69647	gun1-102-G_vs_Col0	0.0545156	0.614106	1.53061	tRNA-Asn	pre_trna	(TRNN.1)
ATCG01000	gun1-102-W_vs_Col0	1.09915e-23	-2.39299	0.190387	gun1-102-M_vs_Col0	0.158547	-0.423372	0.745679	gun1-102-G_vs_Col0	0.782714	0.131645	1.09554	YCF1.1; LOCATED IN: endomembrane system; EXPRESSED IN: guard cell; CONTAINS InterPro DOMAIN/s: Ycf1 (InterPro:IPR008896); BEST Arabidopsis thaliana protein match is: Ycf1 protein (TAIR:ATCG01130.1).	protein_coding	(YCF1.1)
ATCG01010	gun1-102-W_vs_Col0	6.37403e-30	-2.6145	0.163289	gun1-102-M_vs_Col0	0.254946	-0.343786	0.787971	gun1-102-G_vs_Col0	0.841177	0.0986861	1.0708	Chloroplast encoded NADH dehydrogenase unit.	protein_coding	(NDHF)
ATCG01020	gun1-102-W_vs_Col0	5.22025e-09	-3.42867	0.0928683	gun1-102-M_vs_Col0	0.000206689	-2.30082	0.202948	gun1-102-G_vs_Col0	0.0992158	-1.27043	0.414537	encodes a chloroplast ribosomal protein L32, a constituent of the large subunit of the ribosomal complex	protein_coding	RIBOSOMAL PROTEIN L32 (RPL32)
ATCG01030	gun1-102-W_vs_Col0	0.00767447	1.53656	2.90102	gun1-102-M_vs_Col0	6.48804e-06	2.42948	5.38698	gun1-102-G_vs_Col0	0.736222	0.341442	1.26702	tRNA-Leu	pre_trna	(TRNL.3)
ATCG01040	gun1-102-W_vs_Col0	7.04006e-21	-1.97885	0.253692	gun1-102-M_vs_Col0	0.740843	-0.108166	0.927767	gun1-102-G_vs_Col0	0.406695	0.275422	1.21035	YCF5; INVOLVED IN: respiratory chain complex IV assembly, protein complex assembly; LOCATED IN: endomembrane system, membrane; EXPRESSED IN: 23 plant structures; EXPRESSED DURING: 13 growth stages; CONTAINS InterPro DOMAIN/s: Cytochrome c assembly protein (InterPro:IPR002541), Cytochrome c-type biogenesis protein CcsA (InterPro:IPR017562).	protein_coding	(YCF5)
ATCG01050	gun1-102-W_vs_Col0	6.41471e-15	-1.57615	0.335377	gun1-102-M_vs_Col0	0.492296	0.192097	1.14242	gun1-102-G_vs_Col0	0.867889	0.0720838	1.05123	Represents a plastid-encoded subunit of a NAD(P)H dehydrogenase complex. Its mRNA is edited at four positions. Translation data is not available for this gene.	protein_coding	(NDHD)
ATCG01060	gun1-102-W_vs_Col0	2.12675e-12	-1.93067	0.262307	gun1-102-M_vs_Col0	0.536764	0.236629	1.17824	gun1-102-G_vs_Col0	0.829115	0.12122	1.08765	Encodes the PsaC subunit of photosystem I.	protein_coding	(PSAC)
ATCG01070	gun1-102-W_vs_Col0	3.22142e-21	-2.50088	0.176668	gun1-102-M_vs_Col0	0.500316	0.250304	1.18946	gun1-102-G_vs_Col0	0.467531	0.311402	1.24091	NADH dehydrogenase ND4L	protein_coding	(NDHE)
ATCG01080	gun1-102-W_vs_Col0	5.04488e-28	-2.5099	0.175567	gun1-102-M_vs_Col0	0.815717	-0.0868788	0.941558	gun1-102-G_vs_Col0	0.980411	0.0133298	1.00928	NADH dehydrogenase ND6	protein_coding	(NDHG)
ATCG01090	gun1-102-W_vs_Col0	7.20925e-47	-2.88798	0.135092	gun1-102-M_vs_Col0	0.0347351	-0.510432	0.702012	gun1-102-G_vs_Col0	0.95275	0.0288966	1.02023	Encodes subunit of the chloroplast NAD(P)H dehydrogenase complex	protein_coding	(NDHI)
ATCG01100	gun1-102-W_vs_Col0	1.33901e-51	-2.88635	0.135245	gun1-102-M_vs_Col0	0.00816675	-0.590344	0.664185	gun1-102-G_vs_Col0	0.889373	-0.059581	0.959543	NADH dehydrogenase ND1	protein_coding	(NDHA)
ATCG01110	gun1-102-W_vs_Col0	1.05903e-14	-1.94636	0.25947	gun1-102-M_vs_Col0	0.0300488	-0.632039	0.645264	gun1-102-G_vs_Col0	0.236821	-0.429296	0.742624	Encodes the 49KDa plastid NAD(P)H dehydrogenase subunit H protein. Its transcription is regulated by an ndhF-specific plastid sigma factor, SIG4.	protein_coding	NAD(P)H DEHYDROGENASE SUBUNIT H (NDHH)
ATCG01120	gun1-102-W_vs_Col0	5.74257e-06	-1.2513	0.42007	gun1-102-M_vs_Col0	0.880551	-0.0658262	0.955398	gun1-102-G_vs_Col0	0.944934	-0.0419336	0.971352	encodes a chloroplast ribosomal protein S15, a constituent of the small subunit of the ribosomal complex	protein_coding	CHLOROPLAST RIBOSOMAL PROTEIN S15 (RPS15)
ATCG01130	gun1-102-W_vs_Col0	2.99616e-24	-2.07026	0.238116	gun1-102-M_vs_Col0	0.0514663	-0.47481	0.719562	gun1-102-G_vs_Col0	0.719928	0.138108	1.10046	YCF1.2; FUNCTIONS IN: protein binding; LOCATED IN: chloroplast, membrane; EXPRESSED IN: cultured cell, leaf; CONTAINS InterPro DOMAIN/s: Ycf1 (InterPro:IPR008896); BEST Arabidopsis thaliana protein match is: Ycf1 protein (TAIR:ATCG01000.1).	protein_coding	TRANSLOCON AT THE INNER ENVELOPE MEMBRANE OF CHLOROPLASTS 214 (TIC214); (YCF1.2)
ATCG01140	gun1-102-W_vs_Col0	1.46747e-05	-1.13182	0.456339	gun1-102-M_vs_Col0	0.00564744	0.762616	1.69656	gun1-102-G_vs_Col0	0.0566796	0.612513	1.52892	tRNA-Asn	pre_trna	(TRNN.2)
ATCG01150	gun1-102-W_vs_Col0	0.889449	0.0683446	1.04851	gun1-102-M_vs_Col0	6.76262e-07	1.48411	2.79744	gun1-102-G_vs_Col0	8.70588e-06	1.40536	2.64883	tRNA-Arg	pre_trna	(TRNR.3)
ATCG01160	gun1-102-W_vs_Col0	2.77258e-06	-3.2459	0.105411	gun1-102-M_vs_Col0	0.246408	-0.975678	0.508501	gun1-102-G_vs_Col0	0.524364	0.691379	1.61483	Chloroplast-encoded 5S ribosomal RNA, which is a component of the 50S large subunit of the plastidic ribosome.	ribosomal_rna	RIBOSOMAL RNA5S (RRN5S)
ATCG01170	gun1-102-W_vs_Col0	1.55083e-11	-3.71711	0.0760391	gun1-102-M_vs_Col0	0.0527134	-1.24061	0.423195	gun1-102-G_vs_Col0	0.801656	-0.274965	0.826471	chloroplast-encoded 4.5S ribosomal RNA, which is part of the 50S large ribosomal subunit in plastids	ribosomal_rna	RIBOSOMAL RNA4.5S (RRN4.5S.2)
ATCG01180	gun1-102-W_vs_Col0	1.14609e-06	-3.90576	0.0667189	gun1-102-M_vs_Col0	0.00802265	-2.30316	0.202619	gun1-102-G_vs_Col0	0.503907	-0.841798	0.557948	chloroplast-encoded 23S ribosomal RNA	ribosomal_rna	RIBOSOMAL RNA23S (RRN23S.2)
ATCG01190	gun1-102-W_vs_Col0	0.197427	-0.393483	0.76129	gun1-102-M_vs_Col0	2.77447e-06	1.18568	2.2747	gun1-102-G_vs_Col0	0.260317	0.394541	1.31452	tRNA-Ala	pre_trna	(TRNA.2)
ATCG01200	gun1-102-W_vs_Col0	0.142255	-0.361809	0.778188	gun1-102-M_vs_Col0	1.06073e-08	1.17289	2.25463	gun1-102-G_vs_Col0	0.0165403	0.590137	1.50539	tRNA-Ile	pre_trna	(TRNI.3)
ATCG01210	gun1-102-W_vs_Col0	7.62259e-05	-3.8112	0.0712384	gun1-102-M_vs_Col0	0.0156343	-2.49061	0.177931	gun1-102-G_vs_Col0	0.511931	-0.972566	0.509599	chloroplast-encoded 16S ribosomal RNA	ribosomal_rna	RIBOSOMAL RNA 16S (RRN16S.2)
ATCG01220	gun1-102-W_vs_Col0	0.334351	-0.423537	0.745595	gun1-102-M_vs_Col0	0.987743	-0.00914986	0.993678	gun1-102-G_vs_Col0	0.123992	-0.691744	0.619105	tRNA-Val	pre_trna	(TRNV.3)
ATCG01230	gun1-102-W_vs_Col0	1.37126e-08	-1.75289	0.296706	gun1-102-M_vs_Col0	0.0186747	-0.810277	0.570272	gun1-102-G_vs_Col0	0.376985	-0.407966	0.753685	chloroplast gene encoding ribosomal protein s12. The gene is located in three distinct loci on the chloroplast genome and is transpliced to make one transcript.	protein_coding	RIBOSOMAL PROTEIN S12 (RPS12);RIBOSOMAL PROTEIN S12B (RPS12B)
ATCG01240	gun1-102-W_vs_Col0	4.06867e-21	-2.2694	0.207416	gun1-102-M_vs_Col0	0.00151798	-0.851225	0.554314	gun1-102-G_vs_Col0	0.821262	-0.112466	0.925006	30S chloroplast ribosomal protein S7	protein_coding	RIBOSOMAL PROTEIN S7 (RPS7.2)
ATCG01250	gun1-102-W_vs_Col0	1.04579e-07	-1.28084	0.411556	gun1-102-M_vs_Col0	0.0391042	0.562064	1.47638	gun1-102-G_vs_Col0	0.284939	0.367969	1.29053	NADH dehydrogenase ND2	protein_coding	(NDHB.2)
ATCG01260	gun1-102-W_vs_Col0	8.51761e-07	3.24782	9.49932	gun1-102-M_vs_Col0	0.00916012	1.8765	3.67183	gun1-102-G_vs_Col0	0.696265	0.464478	1.37982	tRNA-Leu	pre_trna	(TRNL.4)
ATCG01270	gun1-102-W_vs_Col0	0.0147349	-0.724241	0.605316	gun1-102-M_vs_Col0	0.821852	0.0939031	1.06725	gun1-102-G_vs_Col0	0.930529	-0.0511302	0.96518	Protein precursor Ycf15, putative, chloroplast; CONTAINS InterPro DOMAIN/s: Protein precursor Ycf15, putative, chloroplast (InterPro:IPR019645); BEST Arabidopsis thaliana protein match is: Protein precursor Ycf15, putative, chloroplast (TAIR:ATCG00870.1).	protein_coding	(ORF77.2)
ATCG01280	gun1-102-W_vs_Col0	0.0455907	-0.46916	0.722385	gun1-102-M_vs_Col0	0.00200901	0.678609	1.6006	gun1-102-G_vs_Col0	0.162089	0.386504	1.30722	YCF2.2; FUNCTIONS IN: nucleoside-triphosphatase activity, nucleotide binding, ATP binding; INVOLVED IN: biological_process unknown; LOCATED IN: chloroplast; CONTAINS InterPro DOMAIN/s: ATPase, AAA+ type, core (InterPro:IPR003593), ATPase, AAA-type, core (InterPro:IPR003959), Chloroplast Ycf2 (InterPro:IPR008543); BEST Arabidopsis thaliana protein match is: Chloroplast Ycf2;ATPase, AAA type, core …	protein_coding	(YCF2.2)
ATCG01290	gun1-102-W_vs_Col0	0.943164	-0.0289829	0.980111	gun1-102-M_vs_Col0	0.00713262	0.679189	1.60124	gun1-102-G_vs_Col0	0.973198	0.0181057	1.01263	tRNA-Ile	pre_trna	(TRNI.4)
ATCG01300	gun1-102-W_vs_Col0	3.3726e-15	-2.43113	0.18542	gun1-102-M_vs_Col0	9.27507e-05	-1.29685	0.407015	gun1-102-G_vs_Col0	0.145494	-0.619218	0.651024	One of two chloroplast genes that encode chloroplast ribosomal protein L23, a constituent of the large subunit of the ribosomal complex	protein_coding	RIBOSOMAL PROTEIN L23 (RPL23.2)
ATCG01310	gun1-102-W_vs_Col0	9.97918e-05	-1.53698	0.344606	gun1-102-M_vs_Col0	0.0348196	-0.907771	0.533008	gun1-102-G_vs_Col0	0.239458	-0.628053	0.647049	encodes a chloroplast ribosomal protein L2, a constituent of the large subunit of the ribosomal complex	protein_coding	RIBOSOMAL PROTEIN L2 (RPL2.2)
