# Supplementary material for: GENOMES UNCOUPLED PROTEIN1 binds to plastid RNAs and promotes their maturation
Source: Plant Commun. 2024 Aug 22;5(12):101069. doi: 10.1016/j.xplc.2024.101069 (PMC11671767; doi:10.1016/j.xplc.2024.101069)
Supplement: Supplemental Table 3. Plastid transcript accumulation in seedlings treated with norflurazon (Habermann et al., 2020) or lincomycin (Xu et al., 2019a) — Habermann et al. (2020) used four-day-old seedlings grown under continuous illumination (115 μmol photons m−2 s−1) at 22°C. Xu et al. (2020) used five-day-old seedlings grown under continuous illumination (100 μmol photons m−2 s−1) at 22°C. Data were analyzed with the DESeq2 program (see Methods). [file mmc4.xlsx]

## Sheet: Supplemental Table 3
Supplemental Table 3. Plastid transcript accumulation in seedlings treated with norflurazon (Habermann et al., 2020) or lincomycin (Xu et al. 2019a). Habermann et al. (2020) used four-day-old seedlings grown under continuous illumination (115 µmol photons m-2 sec-1) at 22°C. Xu et al. (2020) used five-day-old seedlings grown under continuous illumination (100 µmol photons m-2 sec-1) at 22°C. Data…
target	contrast	adj.pval	log2FC	linear fold change	contrast	adj.pval	log2FC	linear fold change	Gene Model Description	Gene Model Type	All Gene Symbols
ATCG00010	Col-0_NF_vs_Col-0_MS	3.86012e-22	1.67269	3.18807	Col-0_LIN_vs_Col-0_MS	0.0160767	0.553461	1.4676	A chloroplast gene encoding a histidine-accepting tRNA.	pre_trna	TRNAHIS (TRNH)
ATCG00020	Col-0_NF_vs_Col-0_MS	1.33835e-57	-3.95146	0.0646386	Col-0_LIN_vs_Col-0_MS	5.84541e-56	-4.77577	0.0365048	Encodes chlorophyll binding protein D1, a part of the photosystem II reaction center core	protein_coding	PHOTOSYSTEM II REACTION CENTER PROTEIN A (PSBA)
ATCG00030	Col-0_NF_vs_Col-0_MS	5.56574e-10	-1.18401	0.440127	Col-0_LIN_vs_Col-0_MS	1.29421e-08	-1.34153	0.394601	Lysine tRNA	pre_trna	(TRNK-UUU); (TRNA LYS);TRNALYS (TRNK)
ATCG00040	Col-0_NF_vs_Col-0_MS	8.22428e-06	-1.04765	0.483756	Col-0_LIN_vs_Col-0_MS	0.0531147	-0.634331	0.644239	Encodes a maturase located in the trnK intron in the chloroplast genome.	protein_coding	MATURASE K (MATK)
ATCG00050	Col-0_NF_vs_Col-0_MS	0.00358978	-0.528082	0.693476	Col-0_LIN_vs_Col-0_MS	0.465853	-0.207885	0.865805	Homologous to the bacterial ribosomal protein S16	protein_coding	RIBOSOMAL PROTEIN S16 (RPS16)
ATCG00060	Col-0_NF_vs_Col-0_MS	0.00127004	0.839595	1.78955	Col-0_LIN_vs_Col-0_MS	1.37158e-07	1.40045	2.63984	tRNA-Gln	pre_trna	(TRNQ)
ATCG00065	Col-0_NF_vs_Col-0_MS	0.0691752	-0.412031	0.751565	Col-0_LIN_vs_Col-0_MS	1.21043e-05	1.01555	2.02168	chloroplast gene encoding ribosomal protein s12. The gene is located in three distinct loci on the chloroplast genome and is transpliced to make one transcript.	protein_coding	RIBOSOMAL PROTEIN S12A (RPS12A);RIBOSOMAL PROTEIN S12 (RPS12)
ATCG00070	Col-0_NF_vs_Col-0_MS	5.80331e-39	-2.50602	0.176041	Col-0_LIN_vs_Col-0_MS	1.61415e-42	-3.21603	0.107616	PSII K protein	protein_coding	PHOTOSYSTEM II REACTION CENTER PROTEIN K PRECURSOR (PSBK)
ATCG00080	Col-0_NF_vs_Col-0_MS	7.30283e-37	-2.50849	0.17574	Col-0_LIN_vs_Col-0_MS	8.33448e-37	-3.07658	0.118538	PSII I protein	protein_coding	PHOTOSYSTEM II REACTION CENTER PROTEIN I (PSBI)
ATCG00090	Col-0_NF_vs_Col-0_MS	4.41511e-10	-1.27029	0.414577	Col-0_LIN_vs_Col-0_MS	6.89427e-38	-3.06545	0.119456	tRNA-Ser	pre_trna	(TRNS.1)
ATCG00100	Col-0_NF_vs_Col-0_MS	0.0681368	0.44957	1.36563	Col-0_LIN_vs_Col-0_MS	5.83097e-08	-1.33622	0.396058	tRNA-Gly	pre_trna	(TRNG.1)
ATCG00110	Col-0_NF_vs_Col-0_MS	0.0122113	-0.748156	0.595364	Col-0_LIN_vs_Col-0_MS	0.00275259	-1.04091	0.48602	tRNA-Arg	pre_trna	(TRNR.1)
ATCG00120	Col-0_NF_vs_Col-0_MS	5.26864e-32	-1.96416	0.256288	Col-0_LIN_vs_Col-0_MS	1.04459e-11	-1.44444	0.367436	Encodes the ATPase alpha subunit, which is a subunit of ATP synthase and part of the CF1 portion which catalyzes the conversion of ADP to ATP using the proton motive force. This complex is located in the thylakoid membrane of the chloroplast.	protein_coding	ATP SYNTHASE SUBUNIT ALPHA (ATPA)
ATCG00130	Col-0_NF_vs_Col-0_MS	4.65943e-38	-2.52638	0.173573	Col-0_LIN_vs_Col-0_MS	2.9925e-19	-2.19712	0.218072	ATPase F subunit.	protein_coding	(ATPF)
ATCG00140	Col-0_NF_vs_Col-0_MS	7.98547e-28	-2.08835	0.23515	Col-0_LIN_vs_Col-0_MS	1.05722e-20	-2.20606	0.216726	ATPase III subunit	protein_coding	(ATPH)
ATCG00150	Col-0_NF_vs_Col-0_MS	7.13677e-28	-2.07752	0.236922	Col-0_LIN_vs_Col-0_MS	1.49069e-06	-1.20096	0.434984	Encodes a subunit of ATPase complex CF0, which is a proton channel that supplies the proton motive force to drive ATP synthesis by CF1 portion of the complex.	protein_coding	(ATPI)
ATCG00160	Col-0_NF_vs_Col-0_MS	0.569126	-0.212867	0.862821	Col-0_LIN_vs_Col-0_MS	0.000539454	1.0341	2.04784	Chloroplast ribosomal protein S2	protein_coding	RIBOSOMAL PROTEIN S2 (RPS2)
ATCG00170	Col-0_NF_vs_Col-0_MS	0.149158	0.465343	1.38065	Col-0_LIN_vs_Col-0_MS	9.14056e-10	1.83893	3.57745	RNA polymerase beta' subunit-2	protein_coding	(RPOC2)
ATCG00180	Col-0_NF_vs_Col-0_MS	0.383985	0.268328	1.20441	Col-0_LIN_vs_Col-0_MS	3.38415e-09	1.50522	2.83868	RNA polymerase beta' subunit-1	protein_coding	(RPOC1)
ATCG00190	Col-0_NF_vs_Col-0_MS	0.0642756	0.49471	1.40904	Col-0_LIN_vs_Col-0_MS	4.63064e-12	1.80983	3.506	Chloroplast DNA-dependent RNA polymerase B subunit. The transcription of this gene is regulated by a nuclear encoded RNA polymerase. This gene has been transferred to mitochondrial genome during crucifer evolution.	protein_coding	RNA POLYMERASE SUBUNIT BETA (RPOB)
ATCG00200	Col-0_NF_vs_Col-0_MS	7.22331e-31	-1.71643	0.304301	Col-0_LIN_vs_Col-0_MS	1.17671e-14	-1.44264	0.367894	a chloroplast-encoded tRNA for cysteine	pre_trna	(TRNC)
ATCG00210	Col-0_NF_vs_Col-0_MS	1.13952e-60	-3.34308	0.0985448	Col-0_LIN_vs_Col-0_MS	3.19341e-42	-3.41961	0.0934532	YCF6; FUNCTIONS IN: electron transporter, transferring electrons within cytochrome b6/f complex of photosystem II activity; INVOLVED IN: cytochrome complex assembly; LOCATED IN: endomembrane system, cytochrome b6f complex; EXPRESSED IN: 22 plant structures; EXPRESSED DURING: 13 growth stages; CONTAINS InterPro DOMAIN/s: Cytochrome b6-f complex, subunit 8 (InterPro:IPR005497).	protein_coding	(YCF6)
ATCG00220	Col-0_NF_vs_Col-0_MS	2.5531e-27	-2.64312	0.160082	Col-0_LIN_vs_Col-0_MS	7.26281e-18	-2.61511	0.16322	PSII low MW protein	protein_coding	PHOTOSYSTEM II REACTION CENTER PROTEIN M (PSBM)
ATCG00230	Col-0_NF_vs_Col-0_MS	0.855281	-0.0626912	0.957476	Col-0_LIN_vs_Col-0_MS	1.16292e-11	-1.39439	0.380404	tRNA-Asp	pre_trna	(TRND)
ATCG00240	Col-0_NF_vs_Col-0_MS	1.67896e-11	-1.29085	0.408711	Col-0_LIN_vs_Col-0_MS	1.05604e-30	-2.61017	0.16378	tRNA-Tyr	pre_trna	(TRNY)
ATCG00250	Col-0_NF_vs_Col-0_MS	0.00539637	-0.898184	0.536562	Col-0_LIN_vs_Col-0_MS	1.20263e-05	-1.5812	0.334205	this chloroplast gene encodes a UUC tRNA whose expression is regulated by SIG2.	pre_trna	(TRNE)
ATCG00260	Col-0_NF_vs_Col-0_MS	0.303892	-0.369033	0.774301	Col-0_LIN_vs_Col-0_MS	2.01609e-07	-1.60233	0.329344	tRNA-Thr	pre_trna	(TRNT.1)
ATCG00270	Col-0_NF_vs_Col-0_MS	8.56029e-62	-3.07335	0.118804	Col-0_LIN_vs_Col-0_MS	1.49342e-31	-2.6893	0.155039	PSII D2 protein	protein_coding	PHOTOSYSTEM II REACTION CENTER PROTEIN D (PSBD)
ATCG00280	Col-0_NF_vs_Col-0_MS	4.19265e-44	-2.85412	0.138301	Col-0_LIN_vs_Col-0_MS	1.58162e-43	-3.47864	0.089707	chloroplast gene encoding a CP43 subunit of the photosystem II reaction center. promoter contains a blue-light responsive element.	protein_coding	PHOTOSYSTEM II REACTION CENTER PROTEIN C (PSBC)
ATCG00290	Col-0_NF_vs_Col-0_MS	1.91208e-40	-2.09078	0.234754	Col-0_LIN_vs_Col-0_MS	1.81294e-70	-3.39465	0.0950839	tRNA-Ser	pre_trna	(TRNS.2)
ATCG00300	Col-0_NF_vs_Col-0_MS	3.18174e-46	-2.57738	0.167545	Col-0_LIN_vs_Col-0_MS	1.96961e-57	-3.52717	0.0867396	encodes PsbZ, which is a subunit of photosystem II. In Chlamydomonas, this protein has been shown to be essential in the interaction between PS II and the light harvesting complex II.	protein_coding	(YCF9)
ATCG00310	Col-0_NF_vs_Col-0_MS	0.00147753	-0.913574	0.530868	Col-0_LIN_vs_Col-0_MS	0.00926514	-0.926463	0.526147	tRNA-Gly	pre_trna	(TRNG.2)
ATCG00320	Col-0_NF_vs_Col-0_MS	0.577151	-0.202073	0.869301	Col-0_LIN_vs_Col-0_MS	4.35624e-10	-1.63423	0.322143	tRNA-Phe	pre_trna	(TRNFM)
ATCG00330	Col-0_NF_vs_Col-0_MS	1.03048e-45	-2.33509	0.198184	Col-0_LIN_vs_Col-0_MS	4.42369e-30	-2.32068	0.200174	30S chloroplast ribosomal protein S14	protein_coding	CHLOROPLAST RIBOSOMAL PROTEIN S14 (RPS14)
ATCG00340	Col-0_NF_vs_Col-0_MS	6.21732e-45	-2.98056	0.126696	Col-0_LIN_vs_Col-0_MS	1.41212e-24	-2.69929	0.153968	Encodes the D1 subunit of photosystem I reaction center.	protein_coding	(PSAB)
ATCG00350	Col-0_NF_vs_Col-0_MS	1.34458e-57	-3.06208	0.119735	Col-0_LIN_vs_Col-0_MS	2.2771e-33	-2.85527	0.13819	Encodes psaA protein comprising the reaction center for photosystem I along with psaB protein; hydrophobic protein encoded by the chloroplast genome.	protein_coding	(PSAA)
ATCG00360	Col-0_NF_vs_Col-0_MS	0.00313504	-0.599817	0.659838	Col-0_LIN_vs_Col-0_MS	0.970103	-0.0171406	0.988189	Encodes a protein required for photosystem I assembly and stability. In Chlamydomonas reinhardtii, this protein seems to act as a PSI specific chaperone facilitating the assembly of the complex by interacting with PsaA and PsaD. A loss of function mutation in tobacco leads to a loss of photosystem I.	protein_coding	(YCF3)
ATCG00370	Col-0_NF_vs_Col-0_MS	0.904944	0.0524011	1.03699	Col-0_LIN_vs_Col-0_MS	0.892705	-0.0626752	0.957487	tRNA-Ser	pre_trna	(TRNS.3)
ATCG00380	Col-0_NF_vs_Col-0_MS	0.374122	-0.272618	0.827816	Col-0_LIN_vs_Col-0_MS	0.326217	-0.337511	0.791406	Chloroplast encoded ribosomal protein S4	protein_coding	CHLOROPLAST RIBOSOMAL PROTEIN S4 (RPS4)
ATCG00390	Col-0_NF_vs_Col-0_MS	5.39787e-32	-1.83333	0.280616	Col-0_LIN_vs_Col-0_MS	3.92882e-15	-1.54131	0.343574	tRNA-Thr	pre_trna	(TRNT.2)
ATCG00400	Col-0_NF_vs_Col-0_MS	2.22159e-26	-1.66719	0.314867	Col-0_LIN_vs_Col-0_MS	5.03646e-52	-2.87857	0.135977	tRNA-Leu	pre_trna	(TRNL.1)
ATCG00410	Col-0_NF_vs_Col-0_MS	9.67762e-14	-1.07804	0.473672	Col-0_LIN_vs_Col-0_MS	8.45048e-44	-2.39371	0.190292	chloroplast TRNF	pre_trna	(TRNF)
ATCG00420	Col-0_NF_vs_Col-0_MS	1.14958e-34	-2.0035	0.249394	Col-0_LIN_vs_Col-0_MS	2.63942e-40	-2.65401	0.158878	Encodes NADH dehydrogenase subunit J. Its transcription is increased upon sulfur depletion.	protein_coding	NADH DEHYDROGENASE SUBUNIT J (NDHJ)
ATCG00430	Col-0_NF_vs_Col-0_MS	9.29101e-31	-2.00901	0.248443	Col-0_LIN_vs_Col-0_MS	3.70668e-41	-2.85589	0.138131	Encodes a protein which was originally thought to be part of photosystem II but its wheat homolog was later shown to encode for subunit K of NADH dehydrogenase.	protein_coding	PHOTOSYSTEM II REACTION CENTER PROTEIN G (PSBG); (NDHK)
ATCG00440	Col-0_NF_vs_Col-0_MS	1.01095e-21	-1.63051	0.322974	Col-0_LIN_vs_Col-0_MS	8.35739e-31	-2.3885	0.190981	Encodes NADH dehydrogenase D3 subunit of the chloroplast NAD(P)H dehydrogenase complex	protein_coding	(NDHC)
ATCG00450	Col-0_NF_vs_Col-0_MS	0.0002998	-0.580852	0.668569	Col-0_LIN_vs_Col-0_MS	3.71737e-56	-2.72821	0.150913	tRNA-Val	pre_trna	(TRNV.1)
ATCG00460	Col-0_NF_vs_Col-0_MS	0.00636715	-0.642523	0.640592	Col-0_LIN_vs_Col-0_MS	0.00256773	-0.841111	0.558214	Chloroplast encoded tRNA-Met gene.	pre_trna	(TRNM)
ATCG00470	Col-0_NF_vs_Col-0_MS	3.57972e-69	-2.62495	0.16211	Col-0_LIN_vs_Col-0_MS	1.91364e-21	-1.78566	0.290043	ATPase epsilon subunit	protein_coding	ATP SYNTHASE EPSILON CHAIN (ATPE)
ATCG00480	Col-0_NF_vs_Col-0_MS	7.10025e-54	-2.80377	0.143212	Col-0_LIN_vs_Col-0_MS	1.76231e-12	-1.6405	0.320745	chloroplast-encoded gene for beta subunit of ATP synthase	protein_coding	ATP SYNTHASE SUBUNIT BETA (ATPB);ATP SYNTHASE SUBUNIT BETA (PB); (CF1BETA); (ATHCF1BETA)
ATCG00490	Col-0_NF_vs_Col-0_MS	1.32062e-70	-3.33145	0.0993425	Col-0_LIN_vs_Col-0_MS	5.8121e-161	-6.17333	0.0138562	large subunit of RUBISCO. Protein is tyrosine-phosphorylated and its phosphorylation state is modulated in response to ABA in Arabidopsis thaliana seeds.	protein_coding	(RBCL)
ATCG00500	Col-0_NF_vs_Col-0_MS	0.00415038	-0.618289	0.651443	Col-0_LIN_vs_Col-0_MS	0.0826033	-0.494255	0.709928	Encodes the carboxytransferase beta subunit of the Acetyl-CoA carboxylase (ACCase) complex in plastids. This complex catalyzes the carboxylation of acetyl-CoA to produce malonyl-CoA, the first committed step in fatty acid synthesis.	protein_coding	ACETYL-COA CARBOXYLASE CARBOXYL TRANSFERASE SUBUNIT BETA (ACCD)
ATCG00510	Col-0_NF_vs_Col-0_MS	8.71888e-09	-1.52718	0.346954	Col-0_LIN_vs_Col-0_MS	0.00178943	-1.10188	0.465909	Encodes subunit I of photosystem I.	protein_coding	PHOTSYSTEM I SUBUNIT I (PSAI)
ATCG00520	Col-0_NF_vs_Col-0_MS	2.92019e-06	-0.996651	0.501162	Col-0_LIN_vs_Col-0_MS	0.317023	-0.340961	0.789515	Encodes a protein required for photosystem I assembly and stability. In cyanobacteria, loss of function mutation in this gene increases PSII/PSI ratio without any influence on photoautotrophic growth.	protein_coding	(YCF4)
ATCG00530	Col-0_NF_vs_Col-0_MS	1.6313e-08	-1.28422	0.410593	Col-0_LIN_vs_Col-0_MS	0.124864	-0.525156	0.694884	YCF10; LOCATED IN: endomembrane system, integral to membrane; EXPRESSED IN: 22 plant structures; EXPRESSED DURING: 13 growth stages; CONTAINS InterPro DOMAIN/s: CemA (InterPro:IPR004282); BEST Arabidopsis thaliana protein match is: CemA-like proton extrusion protein-related (TAIR:AT4G31040.1).	protein_coding	(YCF10)
ATCG00540	Col-0_NF_vs_Col-0_MS	1.00052e-09	-1.25333	0.41948	Col-0_LIN_vs_Col-0_MS	0.0348083	-0.619166	0.651047	Encodes cytochrome f apoprotein; involved in photosynthetic electron transport chain; encoded by the chloroplast genome and is transcriptionally repressed by a nuclear gene HCF2.	protein_coding	PHOTOSYNTHETIC ELECTRON TRANSFER A (PETA)
ATCG00550	Col-0_NF_vs_Col-0_MS	1.01107e-43	-2.01263	0.247821	Col-0_LIN_vs_Col-0_MS	7.52541e-85	-3.44206	0.0920106	PSII component	protein_coding	PHOTOSYSTEM II REACTION CENTER PROTEIN J (PSBJ)
ATCG00560	Col-0_NF_vs_Col-0_MS	8.49169e-21	-2.11468	0.230897	Col-0_LIN_vs_Col-0_MS	3.78714e-42	-3.70494	0.0766836	PSII L protein	protein_coding	PHOTOSYSTEM II REACTION CENTER PROTEIN L (PSBL)
ATCG00570	Col-0_NF_vs_Col-0_MS	6.35343e-35	-1.90562	0.266902	Col-0_LIN_vs_Col-0_MS	8.83835e-93	-3.85356	0.0691771	PSII cytochrome b559	protein_coding	PHOTOSYSTEM II REACTION CENTER PROTEIN F (PSBF)
ATCG00580	Col-0_NF_vs_Col-0_MS	8.10358e-24	-2.28142	0.205695	Col-0_LIN_vs_Col-0_MS	2.23632e-43	-3.78603	0.0724922	PSII cytochrome b559. There have been many speculations about the function of Cyt b559, but the most favored at present is that it plays a protective role by acting as an electron acceptor or electron donor under conditions when electron flow through PSII is not optimized.	protein_coding	PHOTOSYSTEM II REACTION CENTER PROTEIN E (PSBE)
ATCG00590	Col-0_NF_vs_Col-0_MS	5.53844e-20	-2.01986	0.246582	Col-0_LIN_vs_Col-0_MS	9.89388e-12	-1.88726	0.27032	electron carriers; FUNCTIONS IN: electron carrier activity; LOCATED IN: endomembrane system, cytochrome b6f complex; EXPRESSED IN: 22 plant structures; EXPRESSED DURING: 13 growth stages; CONTAINS InterPro DOMAIN/s: Cytochrome b6/f complex subunit VI (InterPro:IPR007802).	protein_coding	(ORF31)
ATCG00600	Col-0_NF_vs_Col-0_MS	3.26227e-24	-1.90959	0.266167	Col-0_LIN_vs_Col-0_MS	1.47447e-14	-1.80823	0.285542	Cytochrome b6-f complex, subunit V. Disruption of homologous gene in Chlamydomonas results in disruption of cytochrome b6-f complex.	protein_coding	(PETG)
ATCG00610	Col-0_NF_vs_Col-0_MS	4.83479e-17	-1.8845	0.270838	Col-0_LIN_vs_Col-0_MS	1.5476e-15	-2.20622	0.216702	tRNA-Trp	pre_trna	(TRNW)
ATCG00620	Col-0_NF_vs_Col-0_MS	2.57634e-19	-1.88643	0.270475	Col-0_LIN_vs_Col-0_MS	4.93664e-09	-1.56169	0.338754	tRNA-Pro	pre_trna	(TRNP)
ATCG00630	Col-0_NF_vs_Col-0_MS	4.24196e-43	-2.16433	0.223085	Col-0_LIN_vs_Col-0_MS	1.3037e-50	-2.8797	0.13587	Encodes subunit J of photosystem I.	protein_coding	(PSAJ)
ATCG00640	Col-0_NF_vs_Col-0_MS	4.17296e-06	-0.859931	0.550979	Col-0_LIN_vs_Col-0_MS	0.525899	-0.205503	0.867236	encodes a chloroplast ribosomal protein L33, a constituent of the large subunit of the ribosomal complex	protein_coding	RIBOSOMAL PROTEIN L33 (RPL33)
ATCG00650	Col-0_NF_vs_Col-0_MS	0.181625	0.355281	1.27923	Col-0_LIN_vs_Col-0_MS	0.475754	0.249282	1.18862	chloroplast-encoded ribosomal protein S18	protein_coding	RIBOSOMAL PROTEIN S18 (RPS18)
ATCG00660	Col-0_NF_vs_Col-0_MS	0.222562	-0.388199	0.764083	Col-0_LIN_vs_Col-0_MS	1.61446e-05	1.27762	2.42439	encodes a chloroplast ribosomal protein L20, a constituent of the large subunit of the ribosomal complex	protein_coding	RIBOSOMAL PROTEIN L20 (RPL20)
ATCG00670	Col-0_NF_vs_Col-0_MS	0.000676418	-0.763042	0.589252	Col-0_LIN_vs_Col-0_MS	0.000444992	0.953153	1.9361	Encodes the only ClpP (caseinolytic protease) encoded within the plastid genome. Contains a highly conserved catalytic triad of Ser-type proteases (Ser-His-Asp). Part of the 350 kDa chloroplast Clp complex. The name reflects nomenclature described in Adam et. al (2001).	protein_coding	CASEINOLYTIC PROTEASE P 1 (CLPP1);PLASTID-ENCODED CLP P (PCLPP)
ATCG00680	Col-0_NF_vs_Col-0_MS	5.81876e-76	-2.9489	0.129507	Col-0_LIN_vs_Col-0_MS	2.44469e-107	-4.30392	0.0506282	encodes for CP47, subunit of the photosystem II reaction center.	protein_coding	PHOTOSYSTEM II REACTION CENTER PROTEIN B (PSBB)
ATCG00690	Col-0_NF_vs_Col-0_MS	7.53203e-87	-3.00058	0.12495	Col-0_LIN_vs_Col-0_MS	4.93795e-108	-4.1257	0.057285	Encodes photosystem II 5 kD protein subunit PSII-T. This is a plastid-encoded gene (PsbTc) which also has a nuclear-encoded paralog (PsbTn).	protein_coding	PHOTOSYSTEM II REACTION CENTER PROTEIN T (PSBT); (PSBTC)
ATCG00700	Col-0_NF_vs_Col-0_MS	1.07862e-53	-2.16025	0.223717	Col-0_LIN_vs_Col-0_MS	1.8151e-65	-2.93203	0.131031	PSII low MW protein	protein_coding	PHOTOSYSTEM II REACTION CENTER PROTEIN N (PSBN)
ATCG00710	Col-0_NF_vs_Col-0_MS	9.72767e-76	-2.42378	0.186367	Col-0_LIN_vs_Col-0_MS	3.45445e-104	-3.49427	0.0887402	Encodes a 8 kD phosphoprotein that is a component of the photosystem II oxygen evolving core. Its exact molecular function has not been determined but it may play a role in mediating electron transfer between the secondary quinone acceptors, QA and QB, associated with the acceptor side of PSII.	protein_coding	PHOTOSYSTEM II REACTION CENTER PROTEIN H (PSBH)
ATCG00720	Col-0_NF_vs_Col-0_MS	6.7317e-27	-1.95329	0.258227	Col-0_LIN_vs_Col-0_MS	2.42683e-54	-3.412	0.0939476	Encodes the cytochrome b(6) subunit of the cytochrome b6f complex.	protein_coding	PHOTOSYNTHETIC ELECTRON TRANSFER B (PETB)
ATCG00730	Col-0_NF_vs_Col-0_MS	5.41632e-22	-1.89609	0.268671	Col-0_LIN_vs_Col-0_MS	4.85156e-34	-2.89883	0.134081	A chloroplast gene encoding subunit IV of the cytochrome b6/f complex	protein_coding	PHOTOSYNTHETIC ELECTRON TRANSFER D (PETD)
ATCG00740	Col-0_NF_vs_Col-0_MS	0.960243	-0.0202371	0.986071	Col-0_LIN_vs_Col-0_MS	9.32171e-05	0.885106	1.8469	RNA polymerase alpha subunit	protein_coding	RNA POLYMERASE SUBUNIT ALPHA (RPOA)
ATCG00750	Col-0_NF_vs_Col-0_MS	0.535033	0.181126	1.13377	Col-0_LIN_vs_Col-0_MS	9.50334e-06	1.01572	2.02191	30S chloroplast ribosomal protein S11	protein_coding	RIBOSOMAL PROTEIN S11 (RPS11)
ATCG00760	Col-0_NF_vs_Col-0_MS	0.691315	0.147778	1.10786	Col-0_LIN_vs_Col-0_MS	5.26103e-06	1.20411	2.30396	encodes a chloroplast ribosomal protein L36, a constituent of the large subunit of the ribosomal complex	protein_coding	RIBOSOMAL PROTEIN L36 (RPL36)
ATCG00770	Col-0_NF_vs_Col-0_MS	0.417183	0.271512	1.20707	Col-0_LIN_vs_Col-0_MS	9.17932e-06	1.24692	2.37334	chloroplast 30S ribosomal protein S8	protein_coding	RIBOSOMAL PROTEIN S8 (RPS8)
ATCG00780	Col-0_NF_vs_Col-0_MS	0.132074	-0.427089	0.743761	Col-0_LIN_vs_Col-0_MS	0.00471589	0.837258	1.78665	encodes a chloroplast ribosomal protein L14, a constituent of the large subunit of the ribosomal complex	protein_coding	RIBOSOMAL PROTEIN L14 (RPL14)
ATCG00790	Col-0_NF_vs_Col-0_MS	0.1242	-0.447504	0.733311	Col-0_LIN_vs_Col-0_MS	0.0140224	0.769508	1.70469	chloroplast gene encoding a ribosomal protein L16, which is a constituent of 50S large ribosomal subunit	protein_coding	RIBOSOMAL PROTEIN L16 (RPL16)
ATCG00800	Col-0_NF_vs_Col-0_MS	0.96339	-0.0275133	0.98111	Col-0_LIN_vs_Col-0_MS	0.206031	0.523071	1.43701	encodes a chloroplast ribosomal protein S3, a constituent of the small subunit of the ribosomal complex	protein_coding	0
ATCG00810	Col-0_NF_vs_Col-0_MS	0.844387	0.0999547	1.07174	Col-0_LIN_vs_Col-0_MS	0.215327	0.496393	1.41068	encodes a chloroplast ribosomal protein L22, a constituent of the large subunit of the ribosomal complex	protein_coding	RIBOSOMAL PROTEIN L22 (RPL22)
ATCG00820	Col-0_NF_vs_Col-0_MS	0.641122	0.165854	1.12183	Col-0_LIN_vs_Col-0_MS	0.0385058	0.61251	1.52892	Encodes a 6.8-kDa protein of the small ribosomal subunit.	protein_coding	RIBOSOMAL PROTEIN S19 (RPS19)
ATCG00830	Col-0_NF_vs_Col-0_MS	NA	2.43433	5.40512	Col-0_LIN_vs_Col-0_MS	NA	-2.66754	0.157395	encodes a chloroplast ribosomal protein L2, a constituent of the large subunit of the ribosomal complex	protein_coding	RIBOSOMAL PROTEIN L2 (RPL2.1)
ATCG00840	Col-0_NF_vs_Col-0_MS	NA	3.42011	10.7042	Col-0_LIN_vs_Col-0_MS	NA	-4.9839	0.0316007	One of two chloroplast genes that encode chloroplast ribosomal protein L23, a constituent of the large subunit of the ribosomal complex	protein_coding	RIBOSOMAL PROTEIN L23 (RPL23);RIBOSOMAL PROTEIN L23.1 (RPL23.1)
ATCG00850	Col-0_NF_vs_Col-0_MS	NA	4.29213	19.5912	Col-0_LIN_vs_Col-0_MS	NA	-4.0352	0.0609937	tRNA-Ile	pre_trna	(TRNI.1)
ATCG00860	Col-0_NF_vs_Col-0_MS	NA	3.38913	10.4768	Col-0_LIN_vs_Col-0_MS	NA	-3.3884	0.0954972	Encodes an unknown protein. This gene is regulated by AtSIG6 transcriptionally.	protein_coding	(YCF2.1)
ATCG00870	Col-0_NF_vs_Col-0_MS	NA	2.76808	6.81201	Col-0_LIN_vs_Col-0_MS	NA	-2.87	0.136787	Protein precursor Ycf15, putative, chloroplast; CONTAINS InterPro DOMAIN/s: Protein precursor Ycf15, putative, chloroplast (InterPro:IPR019645); BEST Arabidopsis thaliana protein match is: Protein precursor Ycf15, putative, chloroplast (TAIR:ATCG01270.1).	protein_coding	(ORF77.1)
ATCG00880	Col-0_NF_vs_Col-0_MS	0.0319638	0.871832	1.82999	Col-0_LIN_vs_Col-0_MS	0.237513	-0.624623	0.648589	tRNA-Leu	pre_trna	(TRNL.2)
ATCG00890	Col-0_NF_vs_Col-0_MS	NA	0.643762	1.5624	Col-0_LIN_vs_Col-0_MS	NA	-4.89642	0.0335762	NADH dehydrogenase ND2	protein_coding	(NDHB.1)
ATCG00900	Col-0_NF_vs_Col-0_MS	NA	2.0867	4.24774	Col-0_LIN_vs_Col-0_MS	NA	-2.62983	0.161563	encodes a chloroplast ribosomal protein S7, a constituent of the small subunit of the ribosomal complex	protein_coding	(RPS7.1);CHLOROPLAST RIBOSOMAL PROTEIN S7 (RPS7)
ATCG00905	Col-0_NF_vs_Col-0_MS	0.812729	0.405995	1.325	Col-0_LIN_vs_Col-0_MS	0.428225	-1.20309	0.434344	chloroplast gene encoding ribosomal protein s12. The gene is located in three distinct loci on the chloroplast genome and is transpliced to make one transcript.	protein_coding	RIBOSOMAL PROTEIN S12C (RPS12C);RIBOSOMAL PROTEIN S12 (RPS12)
ATCG00910	Col-0_NF_vs_Col-0_MS	0.0563873	2.12609	4.36532	Col-0_LIN_vs_Col-0_MS	0.0641934	-2.42695	0.185958	tRNA-Val	pre_trna	(TRNV.2)
ATCG00920	Col-0_NF_vs_Col-0_MS	NA	1.5827	2.9953	Col-0_LIN_vs_Col-0_MS	NA	-6.45792	0.0113756	chloroplast-encoded 16S ribosomal RNA	ribosomal_rna	RIBOSOMAL RNA16S (RRN16S.1)
ATCG00930	Col-0_NF_vs_Col-0_MS	NA	3.37989	10.4099	Col-0_LIN_vs_Col-0_MS	NA	-5.75551	0.0185105	tRNA-Ile	pre_trna	(TRNI.2)
ATCG00940	Col-0_NF_vs_Col-0_MS	NA	3.62037	12.2981	Col-0_LIN_vs_Col-0_MS	NA	-5.57893	0.0209207	tRNA-Ala	pre_trna	(TRNA.1)
ATCG00950	Col-0_NF_vs_Col-0_MS	NA	2.31995	4.99315	Col-0_LIN_vs_Col-0_MS	NA	-6.56527	0.0105598	chloroplast-encoded 23S ribosomal RNA	ribosomal_rna	RIBOSOMAL RNA23S (RRN23S.1)
ATCG00960	Col-0_NF_vs_Col-0_MS	NA	6.06622	67.0061	Col-0_LIN_vs_Col-0_MS	NA	-3.36077	0.0973433	Chloroplast-encoded 4.5S ribosomal RNA, which is a constituent of the 50S large subunit of plastidic ribosome.	ribosomal_rna	RIBOSOMAL RNA4.5S (RRN4.5S.1)
ATCG00970	Col-0_NF_vs_Col-0_MS	NA	2.52007	5.73608	Col-0_LIN_vs_Col-0_MS	NA	-3.00087	0.124925	chloroplast-encoded 5S ribosomal RNA	ribosomal_rna	RIBOSOMAL RNA5S (RRN5S)
ATCG00980	Col-0_NF_vs_Col-0_MS	NA	0.985558	1.98008	Col-0_LIN_vs_Col-0_MS	NA	-4.25656	0.0523178	tRNA-Arg	pre_trna	(TRNR.2)
ATCG00990	Col-0_NF_vs_Col-0_MS	NA	1.5173	2.86254	Col-0_LIN_vs_Col-0_MS	NA	-6.67096	0.00981391	tRNA-Asn	pre_trna	(TRNN.1)
ATCG01000	Col-0_NF_vs_Col-0_MS	0.00592913	-1.68032	0.312013	Col-0_LIN_vs_Col-0_MS	1.16155e-06	-3.29249	0.102062	YCF1.1; LOCATED IN: endomembrane system; EXPRESSED IN: guard cell; CONTAINS InterPro DOMAIN/s: Ycf1 (InterPro:IPR008896); BEST Arabidopsis thaliana protein match is: Ycf1 protein (TAIR:ATCG01130.1).	protein_coding	(YCF1.1)
ATCG01010	Col-0_NF_vs_Col-0_MS	5.66064e-39	-2.40638	0.188628	Col-0_LIN_vs_Col-0_MS	1.07019e-12	-1.67179	0.313863	Chloroplast encoded NADH dehydrogenase unit.	protein_coding	(NDHF)
ATCG01020	Col-0_NF_vs_Col-0_MS	1.42491e-13	-1.56932	0.336967	Col-0_LIN_vs_Col-0_MS	0.0131023	-0.745471	0.596473	encodes a chloroplast ribosomal protein L32, a constituent of the large subunit of the ribosomal complex	protein_coding	RIBOSOMAL PROTEIN L32 (RPL32)
ATCG01030	Col-0_NF_vs_Col-0_MS	0.0236951	0.596404	1.51194	Col-0_LIN_vs_Col-0_MS	1.44721e-11	1.63224	3.09995	tRNA-Leu	pre_trna	(TRNL.3)
ATCG01040	Col-0_NF_vs_Col-0_MS	1.6483e-07	-1.04954	0.483123	Col-0_LIN_vs_Col-0_MS	4.14103e-07	-1.24593	0.421635	YCF5; INVOLVED IN: respiratory chain complex IV assembly, protein complex assembly; LOCATED IN: endomembrane system, membrane; EXPRESSED IN: 23 plant structures; EXPRESSED DURING: 13 growth stages; CONTAINS InterPro DOMAIN/s: Cytochrome c assembly protein (InterPro:IPR002541), Cytochrome c-type biogenesis protein CcsA (InterPro:IPR017562).	protein_coding	(YCF5)
ATCG01050	Col-0_NF_vs_Col-0_MS	1.54076e-06	-1.21893	0.4296	Col-0_LIN_vs_Col-0_MS	0.155411	-0.538623	0.688428	Represents a plastid-encoded subunit of a NAD(P)H dehydrogenase complex. Its mRNA is edited at four positions. Translation data is not available for this gene.	protein_coding	(NDHD)
ATCG01060	Col-0_NF_vs_Col-0_MS	7.37726e-17	-2.06611	0.238802	Col-0_LIN_vs_Col-0_MS	9.44266e-06	-1.43358	0.370211	Encodes the PsaC subunit of photosystem I.	protein_coding	(PSAC)
ATCG01070	Col-0_NF_vs_Col-0_MS	4.76197e-19	-2.22333	0.214146	Col-0_LIN_vs_Col-0_MS	1.89011e-08	-1.78926	0.28932	NADH dehydrogenase ND4L	protein_coding	(NDHE)
ATCG01080	Col-0_NF_vs_Col-0_MS	3.58476e-22	-2.14812	0.225606	Col-0_LIN_vs_Col-0_MS	1.56876e-08	-1.60863	0.327909	NADH dehydrogenase ND6	protein_coding	(NDHG)
ATCG01090	Col-0_NF_vs_Col-0_MS	4.92784e-29	-2.26342	0.208277	Col-0_LIN_vs_Col-0_MS	1.34209e-08	-1.48487	0.357281	Encodes subunit of the chloroplast NAD(P)H dehydrogenase complex	protein_coding	(NDHI)
ATCG01100	Col-0_NF_vs_Col-0_MS	3.09809e-52	-2.97949	0.12679	Col-0_LIN_vs_Col-0_MS	3.33081e-12	-1.7505	0.297199	NADH dehydrogenase ND1	protein_coding	(NDHA)
ATCG01110	Col-0_NF_vs_Col-0_MS	5.32803e-18	-1.49	0.356012	Col-0_LIN_vs_Col-0_MS	0.923801	-0.0403788	0.9724	Encodes the 49KDa plastid NAD(P)H dehydrogenase subunit H protein. Its transcription is regulated by an ndhF-specific plastid sigma factor, SIG4.	protein_coding	NAD(P)H DEHYDROGENASE SUBUNIT H (NDHH)
ATCG01120	Col-0_NF_vs_Col-0_MS	0.0526144	-0.558389	0.67906	Col-0_LIN_vs_Col-0_MS	0.00209409	0.969416	1.95805	encodes a chloroplast ribosomal protein S15, a constituent of the small subunit of the ribosomal complex	protein_coding	CHLOROPLAST RIBOSOMAL PROTEIN S15 (RPS15)
ATCG01130	Col-0_NF_vs_Col-0_MS	7.62309e-13	-1.2018	0.434734	Col-0_LIN_vs_Col-0_MS	0.672751	-0.13971	0.907701	YCF1.2; FUNCTIONS IN: protein binding; LOCATED IN: chloroplast, membrane; EXPRESSED IN: cultured cell, leaf; CONTAINS InterPro DOMAIN/s: Ycf1 (InterPro:IPR008896); BEST Arabidopsis thaliana protein match is: Ycf1 protein (TAIR:ATCG01000.1).	protein_coding	TRANSLOCON AT THE INNER ENVELOPE MEMBRANE OF CHLOROPLASTS 214 (TIC214); (YCF1.2)
ATCG01140	Col-0_NF_vs_Col-0_MS	NA	1.54929	2.92674	Col-0_LIN_vs_Col-0_MS	NA	-6.88374	0.00846813	tRNA-Asn	pre_trna	(TRNN.2)
ATCG01150	Col-0_NF_vs_Col-0_MS	NA	0.998524	1.99795	Col-0_LIN_vs_Col-0_MS	NA	-4.28073	0.0514484	tRNA-Arg	pre_trna	(TRNR.3)
ATCG01160	Col-0_NF_vs_Col-0_MS	NA	2.67675	6.39413	Col-0_LIN_vs_Col-0_MS	NA	-3.1217	0.114888	Chloroplast-encoded 5S ribosomal RNA, which is a component of the 50S large subunit of the plastidic ribosome.	ribosomal_rna	RIBOSOMAL RNA5S (RRN5S)
ATCG01170	Col-0_NF_vs_Col-0_MS	NA	6.63938	99.69	Col-0_LIN_vs_Col-0_MS	NA	-3.45028	0.0914876	chloroplast-encoded 4.5S ribosomal RNA, which is part of the 50S large ribosomal subunit in plastids	ribosomal_rna	RIBOSOMAL RNA4.5S (RRN4.5S.2)
ATCG01180	Col-0_NF_vs_Col-0_MS	NA	2.52852	5.76979	Col-0_LIN_vs_Col-0_MS	NA	-6.60901	0.0102445	chloroplast-encoded 23S ribosomal RNA	ribosomal_rna	RIBOSOMAL RNA23S (RRN23S.2)
ATCG01190	Col-0_NF_vs_Col-0_MS	NA	3.92605	15.2005	Col-0_LIN_vs_Col-0_MS	NA	-5.73638	0.0187576	tRNA-Ala	pre_trna	(TRNA.2)
ATCG01200	Col-0_NF_vs_Col-0_MS	NA	3.45243	10.9467	Col-0_LIN_vs_Col-0_MS	NA	-5.75851	0.0184721	tRNA-Ile	pre_trna	(TRNI.3)
ATCG01210	Col-0_NF_vs_Col-0_MS	NA	1.82964	3.55447	Col-0_LIN_vs_Col-0_MS	NA	-6.61523	0.0102004	chloroplast-encoded 16S ribosomal RNA	ribosomal_rna	RIBOSOMAL RNA 16S (RRN16S.2)
ATCG01220	Col-0_NF_vs_Col-0_MS	0.0537828	2.16845	4.49539	Col-0_LIN_vs_Col-0_MS	0.0675492	-2.43053	0.185497	tRNA-Val	pre_trna	(TRNV.3)
ATCG01230	Col-0_NF_vs_Col-0_MS	NA	0.795059	1.73515	Col-0_LIN_vs_Col-0_MS	NA	-1.45053	0.365886	chloroplast gene encoding ribosomal protein s12. The gene is located in three distinct loci on the chloroplast genome and is transpliced to make one transcript.	protein_coding	RIBOSOMAL PROTEIN S12 (RPS12);RIBOSOMAL PROTEIN S12B (RPS12B)
ATCG01240	Col-0_NF_vs_Col-0_MS	NA	2.15445	4.45199	Col-0_LIN_vs_Col-0_MS	NA	-2.69131	0.154823	30S chloroplast ribosomal protein S7	protein_coding	RIBOSOMAL PROTEIN S7 (RPS7.2)
ATCG01250	Col-0_NF_vs_Col-0_MS	NA	0.638764	1.557	Col-0_LIN_vs_Col-0_MS	NA	-5.03842	0.0304287	NADH dehydrogenase ND2	protein_coding	(NDHB.2)
ATCG01260	Col-0_NF_vs_Col-0_MS	0.0315223	0.871636	1.82974	Col-0_LIN_vs_Col-0_MS	0.231497	-0.630243	0.646067	tRNA-Leu	pre_trna	(TRNL.4)
ATCG01270	Col-0_NF_vs_Col-0_MS	NA	2.91016	7.51701	Col-0_LIN_vs_Col-0_MS	NA	-3.01583	0.123636	Protein precursor Ycf15, putative, chloroplast; CONTAINS InterPro DOMAIN/s: Protein precursor Ycf15, putative, chloroplast (InterPro:IPR019645); BEST Arabidopsis thaliana protein match is: Protein precursor Ycf15, putative, chloroplast (TAIR:ATCG00870.1).	protein_coding	(ORF77.2)
ATCG01280	Col-0_NF_vs_Col-0_MS	NA	3.50649	11.3647	Col-0_LIN_vs_Col-0_MS	NA	-3.55207	0.0852554	YCF2.2; FUNCTIONS IN: nucleoside-triphosphatase activity, nucleotide binding, ATP binding; INVOLVED IN: biological_process unknown; LOCATED IN: chloroplast; CONTAINS InterPro DOMAIN/s: ATPase, AAA+ type, core (InterPro:IPR003593), ATPase, AAA-type, core (InterPro:IPR003959), Chloroplast Ycf2 (InterPro:IPR008543); BEST Arabidopsis thaliana protein match is: Chloroplast Ycf2;ATPase, AAA type, core …	protein_coding	(YCF2.2)
ATCG01290	Col-0_NF_vs_Col-0_MS	NA	4.84944	28.8289	Col-0_LIN_vs_Col-0_MS	NA	-4.31514	0.0502358	tRNA-Ile	pre_trna	(TRNI.4)
ATCG01300	Col-0_NF_vs_Col-0_MS	NA	3.68828	12.8909	Col-0_LIN_vs_Col-0_MS	NA	-5.13787	0.0284018	One of two chloroplast genes that encode chloroplast ribosomal protein L23, a constituent of the large subunit of the ribosomal complex	protein_coding	RIBOSOMAL PROTEIN L23 (RPL23.2)
ATCG01310	Col-0_NF_vs_Col-0_MS	NA	1.84677	3.59695	Col-0_LIN_vs_Col-0_MS	NA	-2.25921	0.208887	encodes a chloroplast ribosomal protein L2, a constituent of the large subunit of the ribosomal complex	protein_coding	RIBOSOMAL PROTEIN L2 (RPL2.2)
