# Supplementary material for: GENOMES UNCOUPLED PROTEIN1 binds to plastid RNAs and promotes their maturation
Source: Plant Commun. 2024 Aug 22;5(12):101069. doi: 10.1016/j.xplc.2024.101069 (PMC11671767; doi:10.1016/j.xplc.2024.101069)
Supplement: Supplemental Table 4. Prediction of GUN1 target sites in the plastid genome — As a search sequence, the least stringent sequence “AABBYSBYSAH” was used. “Matched sequence” indicates the prospective target sequence. Allowing U, C or G for the ambiguous B and only G for “G >> C” results in 25 potential target sites (column “Also in AABBYGBYGAH”). Allowing only U or C for the ambiguous Y and only G for “G >> C” results in 9 potential target sites (column “Also in AYYYGYYGAY”). Target sites in polycistrons are indicated by frames. [file mmc5.xlsx]

## Sheet: Supplemental Table 4
Supplemental Table 4. Prediction of GUN1 target sites in the plastid genome. As search sequence the least stringent sequence "AABBYSBYSAH" was used. "Matched sequence" indicates the prospective target sequence. Allowing U, C or G for the ambiguous B and only G for "G>>C" results in 25 potential target sites (column "Also in AABBYGBYGAH"). Allowing only U or C for the ambiguous Y and only G for "G…
No.	Inverted Repeat	Start position	End position	Matched sequence for AABBYSBYSAH	Also in AABBYGBYGAH	Also in AYYYGYYGAY	Strand	Description
1	no	271	281	AAUUUGCUCAU	no	no	Plus	5' of trnH and 3' of psbA
2	no	2839	2849	AAUUCGCUCAA	no	no	Plus	MATK middle, intron tRNA
3	no	4675	4685	AAUUUCUUCAU	no	no	Minus	375 bp upstream of trnK
4	no	7083	7093	AAUUUGGCGAC	yes	no	Minus	psbK
5	no	9276	9286	AAUUUCUCCAU	no	no	Plus	Intron trnG.1
6	no	10286	10296	AAUUCGCUGAA	yes	no	Minus	atpA	Polycistron
7	no	11038	11048	AACGUCUCGAA	no	no	Plus	atpA
8	no	11658	11668	AAGUCCGCGAA	no	no	Minus	atpF exon
9	no	12575	12585	AAUCCCGCGAA	no	no	Minus	atpF intron
10	no	13397	13407	AAGCUGUCGAA	yes	no	Minus	atpH
11	no	13511	13521	AAGUUCCUCAC	no	no	Plus	atpH, 5', near start
12	no	15242	15252	AAUCCCGUCAU	no	no	Plus	rps2
13	no	17407	17417	AAUCUGGCGAA	yes	no	Plus	rpoC2
14	no	17952	17962	AACCCGCCGAC	yes	yes	Plus	rpoC2
15	no	20458	20468	AACGCGUUGAU	yes	no	Plus	rpoC1
16	no	21718	21728	AAUUUCUCGAU	no	no	Plus	rpoC1
17	no	22797	22807	AAUUUGUUGAU	yes	yes	Minus	rpoC1
18	no	24215	24225	AAGGUCCUGAA	yes	no	Minus	rpoB
19	no	24851	24861	AAUGCCCCGAU	no	no	Plus	rpoB
20	no	26186	26196	AAUUUCGUGAU	no	no	Plus	rpoB
21	no	29487	29497	AAUUCCUUGAC	no	no	Plus	503 bp 3' of trnD
22	no	31827	31837	AAUCCGUCGAU	yes	yes	Plus	BLRP of psbD
23	no	35646	35656	AAUCCGUUGAU	yes	yes	Minus	95 bp 5' of ycf9
24	no	38179	38189	AAUCUGCUCAU	no	no	Minus	psaB
25	no	41653	41663	AAUCUCUCGAA	no	no	Minus	psaA
26	no	41765	41775	AACCCGGUCAU	no	no	Minus	psaA
27	no	44918	44928	AAUUUGUUGAA	yes	no	Minus	3' of trnS.3 (27 bp)
28	no	46900	46910	AAUUCCGCCAU	no	no	Minus	first exon of trnL.1
29	no	47443	47453	AAUCCGUUGAC	yes	yes	Plus	second exon of trnL.1
30	no	49557	49567	AACUCCUCGAA	no	no	Plus	psbG
31	no	52571	52581	AAUUUGUCCAC	no	no	Plus	atpE
32	no	52945	52955	AAUGUCCUGAA	no	no	Plus	atpB
33	no	53800	53810	AACCCGUUGAU	yes	yes	Minus	atpB
34	no	53980	53990	AAUUUCUUGAC	no	no	Plus	atpB
35	no	60277	60287	AAGCUGCUGAA	yes	no	Plus	ycf4
36	no	61297	61307	AAUUUGCUCAU	no	no	Minus	ycf10
37	no	67120	67130	AACCCCCCCAC	no	no	Plus	47 bp 3' of psaJ
38	no	69041	69051	AAGGCCUUGAU	no	no	Plus	175 bp 5' of rpl20
39	no	70045	70055	AACUUCGCGAA	no	no	Minus	second intron of clpP
40	no	71025	71035	AAUGUGUUGAU	yes	no	Plus	first intron of clpP
41	no	71411	71421	AAUUUGUUGAC	yes	yes	Minus	first intron of clpP
42	no	73761	73771	AAUGUGUCCAA	no	no	Minus	psbB	Polycistron
43	no	73844	73854	AAUGCCCCGAA	no	no	Minus	psbB
44	no	75979	75989	AACCUCGCGAA	no	no	Plus	petB
45	no	77018	77028	AAUUUCUUGAA	no	no	Plus	intron of petD
46	IR-A	84950	84960	AAUCUGCCGAA	yes	no	Plus	intron of rpl2.1
47	IR-A	89510	89520	AAUCCCGUGAA	no	no	Plus	ycf2.1
48	IR-A	90126	90136	AAUGCGUUGAC	yes	no	Plus	ycf2.1
49	IR-A	92339	92349	AAUUUCUUCAU	no	no	Minus	ycf2.1
50	IR-A	93257	93267	AAUCUGUUCAU	no	no	Plus	ycf2.1
51	IR-A	96894	96904	AAUUUCCUGAA	no	no	Plus	5' of ndhB.1
52	IR-A	96963	96973	AACUUGUUGAA	yes	no	Plus	5' of ndhB.1
53	IR-A	98305	98315	AAUGCCUCGAC	no	no	Minus	intron of rps12C
54	IR-A	98960	98970	AACUCGGUCAC	no	no	Plus	3' of rps12C
55	IR-A	99152	99162	AAUUUGUUCAU	no	no	Plus	3' of rps12C
56	IR-A	100210	100220	AAUUUGUCGAU	yes	yes	Plus	3' of rps12C and 5' of trnV.2
57	IR-A	100631	100641	AAGUUGUUCAA	no	no	Plus	5' of trnV.2
58	IR-A	102888	102898	AAUGUGCUCAU	no	no	Plus	intron of trnI.2
59	IR-A	104766	104776	AACUCCCCGAA	no	no	Minus	rrn23S.1
60	IR-A	104856	104866	AACCUGGCGAA	yes	no	Plus	rrn23S.1
61	IR-A	106002	106012	AAUGCCCCGAA	no	no	Plus	rrn23S.1
62	IR-A	106558	106568	AAGUUGGUGAC	yes	no	Plus	rrn23S.1
63	IR-A	108963	108973	AACCCGUUCAU	no	no	Plus	5' of trnN.1 and 5' of ycf1.1
64	IR-A	109010	109020	AAUCUCCCCAA	no	no	Plus	exactly 5'end of trnN.1 and 5' of ycf1.1
65	no	112450	112460	AAUUUGUUGAA	yes	no	Plus	ndhF
66	no	113985	113995	AACUUCUUCAA	no	no	Minus	between rpl32 and trnL.3
67	no	114259	114269	AACUUGUUCAA	no	no	Minus	directly 3' of trnL.3
68	no	114652	114662	AAUGUCCUGAA	no	no	Minus	ycf5
69	no	118156	118166	AAUCCGGUGAA	yes	no	Minus	ndhE	Polycistron
70	no	118454	118464	AAUCUGUUGAU	yes	yes	Plus	ndhG
71	no	119217	119227	AAGUUGUUGAA	yes	no	Minus	3' of ndhI
72	no	120125	120135	AAUUUCCUCAU	no	no	Minus	ndhA
73	no	122575	122585	AACUCCUUCAA	no	no	Plus	ndhH
74	no	124370	124380	AAGUUGUCCAU	no	no	Plus	ycf1.2/TIC214, TRANSLOCON AT THE INNER ENVELOPE MEMBRANE OF CHLOROPLASTS 214
75	no	126229	126239	AAUUUGUCCAC	no	no	Plus	ycf1.2/TIC214, TRANSLOCON AT THE INNER ENVELOPE MEMBRANE OF CHLOROPLASTS 215
76	no	127289	127299	AAUCUCGCCAU	no	no	Plus	ycf1.2/TIC214, TRANSLOCON AT THE INNER ENVELOPE MEMBRANE OF CHLOROPLASTS 216
77	no	127342	127352	AAUUCGUUCAA	no	no	Minus	ycf1.2/TIC214, TRANSLOCON AT THE INNER ENVELOPE MEMBRANE OF CHLOROPLASTS 217
78	no	127958	127968	AACUUGGUCAA	no	no	Plus	ycf1.2/TIC214, TRANSLOCON AT THE INNER ENVELOPE MEMBRANE OF CHLOROPLASTS 218
79	IR-B	129629	129639	AAUCUCCCCAA	no	no	Minus	exactly 5'end of trnN.2
80	IR-B	129676	129686	AACCCGUUCAU	no	no	Minus	5' of trnN.2
81	IR-B	132081	132091	AAGUUGGUGAC	yes	no	Minus	rrn23S.2
82	IR-B	132637	132647	AAUGCCCCGAA	no	no	Minus	rrn23S.2
83	IR-B	133783	133793	AACCUGGCGAA	yes	no	Minus	rrn23S.2
84	IR-B	133873	133883	AACUCCCCGAA	no	no	Plus	rrn23S.2
85	IR-B	135751	135761	AAUGUGCUCAU	no	no	Minus	intron of trnI.3
86	IR-B	138008	138018	AAGUUGUUCAA	no	no	Minus	3' of trnV.3
87	IR-B	138429	138439	AAUUUGUCGAU	yes	yes	Minus	3' of trnV.3
88	IR-B	139487	139497	AAUUUGUUCAU	no	no	Minus	3' of rps12B
89	IR-B	139679	139689	AACUCGGUCAC	no	no	Minus	3' of rps12B
90	IR-B	140334	140344	AAUGCCUCGAC	no	no	Plus	intron of rps12B
91	IR-B	141676	141686	AACUUGUUGAA	yes	no	Minus	5' of ndhB.2
92	IR-B	141745	141755	AAUUUCCUGAA	no	no	Minus	5' of ndhB.2
93	IR-B	145382	145392	AAUCUGUUCAU	no	no	Minus	ycf2.2
94	IR-B	146300	146310	AAUUUCUUCAU	no	no	Plus	ycf2.2
95	IR-B	148513	148523	AAUGCGUUGAC	yes	no	Minus	ycf2.2
96	IR-B	149129	149139	AAUCCCGUGAA	no	no	Minus	ycf2.2
97	IR-B	153689	153699	AAUCUGCCGAA	yes	no	Minus	intron of rpl2.2
