# Supplementary material for: GENOMES UNCOUPLED PROTEIN1 binds to plastid RNAs and promotes their maturation
Source: Plant Commun. 2024 Aug 22;5(12):101069. doi: 10.1016/j.xplc.2024.101069 (PMC11671767; doi:10.1016/j.xplc.2024.101069)
Supplement: Supplemental Table 5. Analysis of RIP-seq data showing normalized read depths at each position in the chloroplast genome — Read depths determined using SAMtools depth were multiplied by 1 million and then divided by the total number of reads mapped to the chloroplast genome in each sample. [file mmc6.xlsx]

## Sheet: Supplemental Table 5
Supplemental Table 5. Analysis of RIP-Seq data showing normalized read depths at each position in the chloroplast genome. Read depths determined using Samtools depth were multiplied by 1 million and then divided by the total number of reads mapped to the chloroplast genome in each sample.
Pos	Col-0_RIP_1	Col-0_RIP_2	Col-0_RIP_3	GUN1_RIP_1	GUN1_RIP_2	GUN1_RIP_3	PP7L_RIP_1	PP7L_RIP_2	PP7L_RIP_3		Mean	Pos	GUN1-GFP	PP7L-GFP	Col-0
1	0	0	0	0.0567461	0	0.0444163	0.108424	0.0705537	0.0053214			1	0.0337208	0.0614331	0
2	0	0	0	0.0567461	0	0.0481177	0.108424	0.0705537	0.0106428			2	0.0349546	0.0632069	0
3	0	0	0.286127	0.264815	0	0.122145	0.216848	0.0705537	0.0851425			3	0.128987	0.124181	0.0953756
4	0	0	0.85838	0.548546	0	0.173964	0.216848	0.0705537	0.212856			4	0.240837	0.166753	0.286127
5	0	0.101491	0.85838	0.680954	0	0.207276	0.216848	0.0705537	0.255427			5	0.296077	0.180943	0.319957
6	0	0.202982	1.14451	0.832277	0	0.229484	0.216848	0.0705537	0.335248			6	0.35392	0.20755	0.449163
7	0	0.202982	1.33526	0.851192	0.108341	0.240588	0.433696	0.0705537	0.372498			7	0.400041	0.292249	0.512747
8	0	0.304473	1.52601	0.907938	0.108341	0.273901	0.433696	0.0705537	0.420391			8	0.43006	0.308214	0.610161
9	0	0.405964	1.52601	0.926854	0.108341	0.273901	0.433696	0.0705537	0.431034			9	0.436365	0.311761	0.643991
10	0	0.405964	1.52601	0.926854	0.108341	0.288706	0.54212	0.0705537	0.436355			10	0.4413	0.349676	0.643991
11	0	0.405964	1.52601	0.926854	0.108341	0.288706	0.54212	0.211661	0.436355			11	0.4413	0.396712	0.643991
12	0	0.405964	1.52601	0.926854	0.108341	0.288706	0.54212	0.211661	0.441677			12	0.4413	0.398486	0.643991
13	0	0.405964	1.52601	1.00252	0.108341	0.296109	0.54212	0.211661	0.452319			13	0.468988	0.402034	0.643991
14	0	0.405964	1.52601	1.00252	0.108341	0.29981	0.54212	0.211661	0.452319			14	0.470222	0.402034	0.643991
15	0	0.405964	1.52601	1.00252	0.108341	0.29981	0.54212	0.211661	0.452319			15	0.470222	0.402034	0.643991
16	0	0.405964	1.52601	1.02143	0.108341	0.29981	0.54212	0.211661	0.452319			16	0.476527	0.402034	0.643991
17	0	0.405964	1.52601	1.02143	0.108341	0.310914	0.54212	0.211661	0.452319			17	0.480229	0.402034	0.643991
18	0	0.405964	1.52601	1.05926	0.108341	0.333122	0.54212	0.282215	0.457641			18	0.500242	0.427325	0.643991
19	0	0.405964	1.52601	1.05926	0.108341	0.333122	0.650545	0.282215	0.457641			19	0.500242	0.463467	0.643991
20	0	0.405964	1.52601	1.05926	0.108341	0.333122	0.650545	0.282215	0.457641			20	0.500242	0.463467	0.643991
21	0	0.405964	1.52601	1.05926	0.108341	0.336824	0.650545	0.282215	0.457641			21	0.501476	0.463467	0.643991
22	0	0.405964	1.52601	1.05926	0.108341	0.336824	0.650545	0.282215	0.457641			22	0.501476	0.463467	0.643991
23	0	0.405964	1.52601	1.07818	0.108341	0.336824	0.650545	0.282215	0.457641			23	0.507781	0.463467	0.643991
24	0	0.405964	1.52601	1.11601	0.108341	0.336824	0.650545	0.282215	0.457641			24	0.520391	0.463467	0.643991
25	0	0.405964	1.52601	1.11601	0.108341	0.333122	0.650545	0.282215	0.457641			25	0.519157	0.463467	0.643991
26	0	0.405964	1.52601	1.11601	0.108341	0.329421	0.650545	0.282215	0.457641			26	0.517923	0.463467	0.643991
27	0	0.405964	1.52601	1.15384	0.108341	0.329421	0.650545	0.282215	0.457641			27	0.530534	0.463467	0.643991
28	0	0.405964	1.52601	1.15384	0.108341	0.329421	0.650545	0.282215	0.457641			28	0.530534	0.463467	0.643991
29	0	0.405964	1.52601	1.15384	0.108341	0.329421	0.650545	0.282215	0.457641			29	0.530534	0.463467	0.643991
30	0	0.405964	1.52601	1.15384	0.108341	0.32572	0.650545	0.282215	0.457641			30	0.5293	0.463467	0.643991
31	0	0.405964	1.52601	1.15384	0.108341	0.32572	0.650545	0.282215	0.452319			31	0.5293	0.461693	0.643991
32	0	0.405964	1.52601	1.15384	0.108341	0.322018	0.650545	0.282215	0.452319			32	0.528066	0.461693	0.643991
33	0	0.405964	1.52601	1.15384	0.108341	0.322018	0.650545	0.282215	0.452319			33	0.528066	0.461693	0.643991
34	0	0.405964	1.52601	1.15384	0.108341	0.314616	0.650545	0.211661	0.452319			34	0.525598	0.438175	0.643991
35	0	0.405964	1.52601	1.15384	0.108341	0.314616	0.650545	0.211661	0.452319			35	0.525598	0.438175	0.643991
36	0	0.405964	1.52601	1.15384	0.108341	0.314616	0.650545	0.211661	0.452319			36	0.525598	0.438175	0.643991
37	0	0.405964	1.52601	1.15384	0.108341	0.314616	0.650545	0.211661	0.452319			37	0.525598	0.438175	0.643991
38	0	0.405964	1.52601	1.15384	0.108341	0.314616	0.54212	0.211661	0.457641			38	0.525598	0.403807	0.643991
39	0	0.405964	1.52601	1.15384	0.108341	0.307213	0.54212	0.211661	0.457641			39	0.523131	0.403807	0.643991
40	0	0.405964	1.52601	1.15384	0.108341	0.307213	0.54212	0.211661	0.457641			40	0.523131	0.403807	0.643991
41	0	0.405964	1.52601	1.15384	0.108341	0.307213	0.54212	0.211661	0.457641			41	0.523131	0.403807	0.643991
42	0	0.405964	1.52601	1.15384	0.108341	0.307213	0.54212	0.211661	0.457641			42	0.523131	0.403807	0.643991
43	0	0.405964	1.52601	1.15384	0.108341	0.307213	0.54212	0.211661	0.457641			43	0.523131	0.403807	0.643991
44	0	0.405964	1.52601	1.15384	0.108341	0.307213	0.54212	0.211661	0.457641			44	0.523131	0.403807	0.643991
45	0	0.405964	1.52601	1.15384	0.108341	0.307213	0.54212	0.211661	0.457641			45	0.523131	0.403807	0.643991
46	0	0.405964	1.52601	1.15384	0.108341	0.307213	0.54212	0.211661	0.457641			46	0.523131	0.403807	0.643991
47	0	0.405964	1.52601	1.15384	0.108341	0.307213	0.54212	0.211661	0.457641			47	0.523131	0.403807	0.643991
48	0	0.405964	1.52601	1.15384	0.108341	0.307213	0.54212	0.211661	0.457641			48	0.523131	0.403807	0.643991
49	0	0.405964	1.52601	1.15384	0.108341	0.307213	0.54212	0.211661	0.457641			49	0.523131	0.403807	0.643991
50	0	0.405964	1.52601	1.11601	0.108341	0.307213	0.54212	0.211661	0.436355			50	0.510521	0.396712	0.643991
51	0	0.405964	1.52601	1.11601	0.108341	0.29981	0.54212	0.211661	0.425712			51	0.508053	0.393165	0.643991
52	0	0.405964	1.52601	1.13492	0.108341	0.29981	0.54212	0.211661	0.431034			52	0.514358	0.394938	0.643991
53	0	0.405964	1.52601	1.02143	0.108341	0.277602	0.54212	0.211661	0.431034			53	0.469125	0.394938	0.643991
54	0	0.405964	1.52601	1.00252	0.108341	0.277602	0.54212	0.211661	0.431034			54	0.46282	0.394938	0.643991
55	0	0.405964	1.52601	1.00252	0.108341	0.277602	0.54212	0.211661	0.431034			55	0.46282	0.394938	0.643991
56	0	0.405964	1.52601	1.00252	0.108341	0.277602	0.54212	0.211661	0.431034			56	0.46282	0.394938	0.643991
57	0	0.405964	1.52601	1.00252	0.108341	0.277602	0.54212	0.211661	0.431034			57	0.46282	0.394938	0.643991
58	0	0.405964	1.52601	1.00252	0.108341	0.270199	0.54212	0.211661	0.420391			58	0.460352	0.391391	0.643991
59	0	0.405964	1.52601	1.00252	0.108341	0.262797	0.54212	0.211661	0.420391			59	0.457884	0.391391	0.643991
60	0	0.405964	1.52601	0.813361	0.108341	0.229484	0.325272	0.211661	0.335248			60	0.383729	0.290727	0.643991
61	0	0.405964	1.52601	0.813361	0.108341	0.225783	0.325272	0.211661	0.329927			61	0.382495	0.288954	0.643991
62	0	0.405964	1.43063	0.813361	0.108341	0.222082	0.325272	0.211661	0.308641			62	0.381261	0.281858	0.612199
63	0	0.405964	0.476878	0.4918	0	0.129548	0.216848	0.211661	0.196892			63	0.207116	0.208467	0.29428
64	0	0.507455	0.286127	0.397223	0	0.103638	0.216848	0.0705537	0.148999			64	0.166954	0.145467	0.264527
65	0	0.405964	0.286127	0.378308	0	0.0888327	0.216848	0.0705537	0.138356			65	0.155713	0.141919	0.230697
66	0	0.304473	0.190751	0.2459	0	0.0814299	0.216848	0.0705537	0.0851425			66	0.10911	0.124181	0.165075
67	0	0.304473	0.190751	0.2459	0	0.0777286	0.216848	0.0705537	0.0851425			67	0.107876	0.124181	0.165075
68	0	0.202982	0	0.170238	0	0.0444163	0.216848	0.0705537	0.0319284			68	0.0715516	0.106443	0.0676606
69	0	0.101491	0	0.151323	0	0.0444163	0.216848	0.0705537	0.0212856			69	0.0652465	0.102896	0.0338303
70	0	0.101491	0	0.151323	0	0.0444163	0.108424	0.0705537	0.0212856			70	0.0652465	0.0667545	0.0338303
71	0	0.101491	0	0.151323	0	0.0444163	0.108424	0.0705537	0.026607			71	0.0652465	0.0685283	0.0338303
72	0	0.101491	0	0.151323	0	0.0444163	0.108424	0.0705537	0.0212856			72	0.0652465	0.0667545	0.0338303
73	0	0.101491	0	0.132408	0	0.0444163	0.108424	0.0705537	0.0212856			73	0.0589413	0.0667545	0.0338303
74	0	0.101491	0	0.132408	0	0.040715	0.108424	0.0705537	0.0212856			74	0.0577075	0.0667545	0.0338303
75	0	0.101491	0	0.132408	0	0.040715	0.108424	0.0705537	0.0212856			75	0.0577075	0.0667545	0.0338303
76	0	0.101491	0	0.113492	0	0.040715	0.108424	0.0705537	0.0212856			76	0.0514024	0.0667545	0.0338303
77	0	0.101491	0	0.113492	0	0.0296109	0.108424	0.0705537	0.0212856			77	0.0477011	0.0667545	0.0338303
78	0	0.101491	0	0.0378308	0	0.00740272	0.108424	0	0.0159642			78	0.0150778	0.0414628	0.0338303
79	0	0.101491	0	0.0378308	0	0.00740272	0	0	0.0106428			79	0.0150778	0.0035476	0.0338303
80	0	0.101491	0	0.0378308	0	0.00370136	0	0	0.0106428			80	0.013844	0.0035476	0.0338303
81	0	0.101491	0	0.0378308	0	0.00370136	0	0	0.0106428			81	0.013844	0.0035476	0.0338303
82	0	0.101491	0	0.0378308	0	0.00370136	0	0	0.0106428			82	0.013844	0.0035476	0.0338303
83	0	0.101491	0	0.0189154	0	0.00370136	0	0	0.0106428			83	0.00753891	0.0035476	0.0338303
84	0	0.101491	0	0.0189154	0	0.00370136	0	0	0.0106428			84	0.00753891	0.0035476	0.0338303
85	0	0.101491	0	0.0189154	0	0.00370136	0	0	0.0106428			85	0.00753891	0.0035476	0.0338303
86	0	0.101491	0	0.0189154	0	0.00370136	0	0	0.0106428			86	0.00753891	0.0035476	0.0338303
87	0	0.101491	0	0.0189154	0	0.00370136	0	0	0.0106428			87	0.00753891	0.0035476	0.0338303
88	0	0.101491	0	0.0189154	0	0.00370136	0	0	0.0106428			88	0.00753891	0.0035476	0.0338303
89	0	0.101491	0	0.0189154	0	0.00370136	0	0	0.0106428			89	0.00753891	0.0035476	0.0338303
90	0	0.101491	0	0.0189154	0	0.00370136	0	0	0.0106428			90	0.00753891	0.0035476	0.0338303
91	0	0.101491	0	0.0189154	0	0.00370136	0	0	0.0106428			91	0.00753891	0.0035476	0.0338303
92	0	0.101491	0	0.0189154	0	0.00370136	0	0	0.0106428			92	0.00753891	0.0035476	0.0338303
93	0	0.101491	0	0.0378308	0	0.00370136	0	0	0.0106428			93	0.013844	0.0035476	0.0338303
94	0	0.101491	0	0.0378308	0	0.00370136	0	0	0.0106428			94	0.013844	0.0035476	0.0338303
95	0	0.101491	0	0.0378308	0	0.00740272	0	0	0.0106428			95	0.0150778	0.0035476	0.0338303
96	0	0.101491	0	0.0378308	0	0.00740272	0	0	0.0106428			96	0.0150778	0.0035476	0.0338303
97	0	0.101491	0	0.0378308	0	0.00740272	0	0	0.0106428			97	0.0150778	0.0035476	0.0338303
98	0	0.101491	0	0.0378308	0	0.00740272	0	0	0.0053214			98	0.0150778	0.0017738	0.0338303
99	0	0.101491	0	0.0378308	0	0.00740272	0	0	0.0053214			99	0.0150778	0.0017738	0.0338303
100	0	0.101491	0	0.0378308	0	0.00740272	0	0	0.0053214			100	0.0150778	0.0017738	0.0338303
101	0	0.101491	0	0.0378308	0	0.00740272	0	0	0.0053214			101	0.0150778	0.0017738	0.0338303
102	0	0.101491	0	0.0378308	0	0.00740272	0	0	0.0053214			102	0.0150778	0.0017738	0.0338303
103	0	0.101491	0	0.0378308	0	0.00740272	0	0	0.0053214			103	0.0150778	0.0017738	0.0338303
104	0	0.101491	0	0.0378308	0	0.00740272	0	0	0.0053214			104	0.0150778	0.0017738	0.0338303
105	0	0.101491	0	0.0378308	0	0.00740272	0	0	0.0053214			105	0.0150778	0.0017738	0.0338303
106	0	0.101491	0	0.0378308	0	0.00740272	0	0	0.0053214			106	0.0150778	0.0017738	0.0338303
107	0	0.101491	0	0.0378308	0	0.00740272	0	0	0.0053214			107	0.0150778	0.0017738	0.0338303
108	0	0.101491	0	0.0378308	0	0.00740272	0	0	0.0053214			108	0.0150778	0.0017738	0.0338303
109	0	0.101491	0	0.0378308	0	0.00740272	0	0	0.0053214			109	0.0150778	0.0017738	0.0338303
110	0	0.101491	0	0.0378308	0	0.00740272	0	0	0.0053214			110	0.0150778	0.0017738	0.0338303
111	0	0.101491	0	0.0378308	0	0.00740272	0	0	0.0053214			111	0.0150778	0.0017738	0.0338303
112	0	0.202982	0	0.0378308	0	0.0111041	0	0	0			112	0.0163116	0	0.0676606
113	0	0.202982	0	0.0378308	0	0.0111041	0	0	0			113	0.0163116	0	0.0676606
114	0	0.202982	0	0.0378308	0	0.0111041	0	0	0			114	0.0163116	0	0.0676606
115	0	0.202982	0	0.0378308	0	0.0111041	0	0	0			115	0.0163116	0	0.0676606
116	0	0.202982	0	0.0378308	0	0.0111041	0	0	0			116	0.0163116	0	0.0676606
117	0	0.202982	0	0.0378308	0	0.0111041	0	0	0			117	0.0163116	0	0.0676606
118	0	0.202982	0	0.0378308	0	0.0111041	0	0	0			118	0.0163116	0	0.0676606
119	0	0.202982	0	0.0378308	0	0.0111041	0	0	0			119	0.0163116	0	0.0676606
120	0	0.202982	0	0.0378308	0	0.0111041	0	0	0			120	0.0163116	0	0.0676606
121	0	0.202982	0	0.0378308	0	0.0111041	0	0	0			121	0.0163116	0	0.0676606
122	0	0.202982	0	0.0378308	0	0.0111041	0	0	0			122	0.0163116	0	0.0676606
123	0	0.202982	0	0.0378308	0	0.0111041	0	0	0			123	0.0163116	0	0.0676606
124	0	0.101491	0	0.0378308	0	0.0111041	0	0	0			124	0.0163116	0	0.0338303
125	0	0.101491	0	0.0378308	0	0.0111041	0	0	0			125	0.0163116	0	0.0338303
126	0	0.101491	0	0.0378308	0	0.0111041	0	0	0			126	0.0163116	0	0.0338303
127	0	0.101491	0	0.0189154	0	0.0111041	0	0	0			127	0.0100065	0	0.0338303
128	0	0.101491	0	0.0189154	0	0.0111041	0	0	0			128	0.0100065	0	0.0338303
129	0	0.101491	0	0.0189154	0	0.0111041	0	0	0			129	0.0100065	0	0.0338303
130	0	0.101491	0	0.0189154	0	0.0111041	0	0	0			130	0.0100065	0	0.0338303
131	0	0.101491	0	0.0189154	0	0.0111041	0	0	0			131	0.0100065	0	0.0338303
132	0	0.101491	0	0.0189154	0	0.0111041	0	0	0			132	0.0100065	0	0.0338303
133	0	0.101491	0	0.0189154	0	0.0111041	0	0	0			133	0.0100065	0	0.0338303
134	0	0.101491	0	0.0189154	0	0.0111041	0	0	0			134	0.0100065	0	0.0338303
135	0	0.101491	0	0.0189154	0	0.0111041	0	0	0			135	0.0100065	0	0.0338303
136	0	0.101491	0	0.0189154	0	0.0111041	0	0	0			136	0.0100065	0	0.0338303
137	0	0.101491	0	0.0189154	0	0.0111041	0	0	0			137	0.0100065	0	0.0338303
138	0	0.101491	0	0.0189154	0	0.0111041	0	0	0			138	0.0100065	0	0.0338303
139	0	0.101491	0	0.0189154	0	0.0111041	0	0	0			139	0.0100065	0	0.0338303
140	0	0.101491	0	0.0189154	0	0.0111041	0	0	0			140	0.0100065	0	0.0338303
141	0	0.101491	0	0.0189154	0	0.0111041	0	0	0			141	0.0100065	0	0.0338303
142	0	0.101491	0	0.0189154	0	0.0111041	0	0	0			142	0.0100065	0	0.0338303
143	0	0.101491	0	0.0189154	0	0.0111041	0	0	0			143	0.0100065	0	0.0338303
144	0	0.101491	0	0.0189154	0	0.0111041	0	0	0			144	0.0100065	0	0.0338303
145	0	0.101491	0	0.0189154	0	0.0111041	0	0	0			145	0.0100065	0	0.0338303
146	0	0.101491	0	0.0189154	0	0.0111041	0	0	0			146	0.0100065	0	0.0338303
147	0	0.101491	0	0.0189154	0	0.0111041	0	0	0			147	0.0100065	0	0.0338303
148	0	0.101491	0	0.0189154	0	0.0111041	0	0	0			148	0.0100065	0	0.0338303
149	0	0.101491	0	0.0189154	0	0.0111041	0	0	0			149	0.0100065	0	0.0338303
150	0	0.101491	0	0.0189154	0	0.0111041	0	0	0			150	0.0100065	0	0.0338303
151	0	0.101491	0	0.0189154	0	0.00740272	0	0	0			151	0.0087727	0	0.0338303
152	0	0.101491	0	0.0189154	0	0.00740272	0	0	0			152	0.0087727	0	0.0338303
153	0	0.101491	0	0	0	0.00740272	0	0	0			153	0.00246757	0	0.0338303
154	0	0.101491	0	0	0	0.00740272	0	0	0			154	0.00246757	0	0.0338303
155	0	0.101491	0	0	0	0.00370136	0	0	0			155	0.00123379	0	0.0338303
156	0	0.101491	0	0	0	0.00370136	0	0	0			156	0.00123379	0	0.0338303
157	0	0.101491	0	0	0	0.00370136	0	0	0			157	0.00123379	0	0.0338303
158	0	0.101491	0	0	0	0.00370136	0	0	0			158	0.00123379	0	0.0338303
159	0	0.101491	0	0	0	0.00370136	0	0	0			159	0.00123379	0	0.0338303
160	0	0.101491	0	0	0	0.00370136	0	0	0			160	0.00123379	0	0.0338303
161	0	0.101491	0	0	0	0.00370136	0	0	0			161	0.00123379	0	0.0338303
162	0	0.101491	0	0	0	0.00370136	0	0	0			162	0.00123379	0	0.0338303
163	0	0.101491	0	0	0	0.00370136	0	0	0			163	0.00123379	0	0.0338303
164	0	0.101491	0	0	0	0.00370136	0	0	0			164	0.00123379	0	0.0338303
165	0	0.101491	0	0	0	0.00370136	0	0	0			165	0.00123379	0	0.0338303
166	0	0.101491	0	0	0	0.00370136	0	0	0			166	0.00123379	0	0.0338303
167	0	0.101491	0	0	0	0	0	0	0			167	0	0	0.0338303
168	0	0.101491	0	0	0	0	0	0	0			168	0	0	0.0338303
169	0	0	0	0	0	0	0	0	0			169	0	0	0
170	0	0	0	0	0	0	0	0	0			170	0	0	0
171	0	0	0	0	0	0	0	0	0			171	0	0	0
172	0	0	0	0	0	0	0	0	0			172	0	0	0
173	0	0	0	0	0	0	0	0	0			173	0	0	0
174	0	0	0	0	0	0	0	0	0			174	0	0	0
175	0	0	0	0	0	0	0	0	0			175	0	0	0
176	0	0	0	0	0	0	0	0	0			176	0	0	0
177	0	0	0	0	0	0	0	0	0			177	0	0	0
178	0	0	0	0	0	0	0	0	0			178	0	0	0
179	0	0	0	0	0	0	0	0	0			179	0	0	0
180	0	0	0	0	0	0	0	0	0			180	0	0	0
181	0	0	0	0	0	0	0	0	0			181	0	0	0
182	0	0	0	0	0	0	0	0	0			182	0	0	0
183	0	0	0	0	0	0	0	0	0			183	0	0	0
184	0	0	0	0	0	0	0	0	0			184	0	0	0
185	0	0	0	0	0	0	0	0	0			185	0	0	0
186	0	0	0	0	0	0	0	0	0			186	0	0	0
187	0	0	0	0	0	0	0	0	0			187	0	0	0
188	0	0	0	0	0	0	0	0	0			188	0	0	0
189	0	0	0	0	0	0	0	0	0			189	0	0	0
190	0	0	0	0	0	0	0	0	0			190	0	0	0
191	0	0	0	0	0	0	0	0	0			191	0	0	0
192	0	0	0	0	0	0	0	0	0			192	0	0	0
193	0	0	0	0	0	0	0	0	0			193	0	0	0
194	0	0	0	0	0	0	0	0	0			194	0	0	0
195	0	0	0	0	0	0	0	0	0			195	0	0	0
196	0	0	0	0	0	0	0	0	0			196	0	0	0
197	0	0	0	0	0	0	0	0	0			197	0	0	0
198	0	0	0	0	0	0	0	0	0			198	0	0	0
199	0	0	0	0	0	0	0	0	0			199	0	0	0
200	0	0	0	0	0	0	0	0	0			200	0	0	0
201	0	0	0	0	0	0	0	0	0			201	0	0	0
202	0	0	0	0	0	0	0	0	0			202	0	0	0
203	0	0	0	0	0	0	0	0	0			203	0	0	0
204	0	0	0	0	0	0	0	0	0			204	0	0	0
205	0	0	0	0	0	0	0	0	0			205	0	0	0
206	0	0	0	0	0	0	0	0	0			206	0	0	0
207	0	0	0	0	0	0	0	0	0			207	0	0	0
208	0	0	0	0	0	0	0	0	0			208	0	0	0
209	0	0	0	0	0	0	0	0	0			209	0	0	0
210	0	0	0	0	0	0	0	0	0			210	0	0	0
211	0	0	0	0	0	0	0	0	0			211	0	0	0
212	0	0	0	0	0	0	0	0	0			212	0	0	0
213	0	0	0	0	0	0	0	0	0			213	0	0	0
214	0	0	0	0	0	0	0	0	0			214	0	0	0
215	0	0	0	0	0	0	0	0	0			215	0	0	0
216	0	0	0	0	0	0	0	0	0			216	0	0	0
217	0	0	0	0	0	0	0	0	0			217	0	0	0
218	0	0	0	0	0	0	0	0	0			218	0	0	0
219	0	0	0	0	0	0	0	0	0			219	0	0	0
220	0	0	0	0	0	0	0	0	0			220	0	0	0
221	0	0	0	0	0	0	0	0	0			221	0	0	0
222	0	0	0	0	0	0	0	0	0			222	0	0	0
223	0	0	0	0	0	0	0	0	0			223	0	0	0
224	0	0	0	0	0	0	0	0	0			224	0	0	0
225	0	0	0	0	0	0	0	0	0			225	0	0	0
226	0	0	0	0	0	0	0	0	0			226	0	0	0
227	0	0	0	0	0	0	0	0	0			227	0	0	0
228	0	0	0	0	0	0	0	0	0			228	0	0	0
229	0	0	0	0	0	0	0	0	0			229	0	0	0
230	0	0	0	0	0	0	0	0	0			230	0	0	0
231	0	0	0	0	0	0	0	0	0			231	0	0	0
232	0	0	0	0	0	0	0	0	0			232	0	0	0
233	0	0	0	0	0	0	0	0	0			233	0	0	0
234	0	0	0	0	0	0	0	0	0			234	0	0	0
235	0	0	0	0	0	0	0	0	0			235	0	0	0
236	0	0	0	0	0	0	0	0	0			236	0	0	0
237	0	0	0	0	0	0	0	0	0			237	0	0	0
238	0	0	0	0	0	0	0	0	0			238	0	0	0
239	0	0	0	0	0	0	0	0	0			239	0	0	0
240	0	0	0	0	0	0	0	0	0			240	0	0	0
241	0	0	0	0	0	0	0	0	0			241	0	0	0
242	0	0	0	0	0	0	0	0	0			242	0	0	0
243	0	0	0	0	0	0	0	0	0			243	0	0	0
244	0	0	0	0	0	0	0	0	0			244	0	0	0
245	0	0	0	0	0	0	0	0	0			245	0	0	0
246	0	0	0	0	0	0	0	0	0			246	0	0	0
247	0	0	0	0	0	0	0	0	0			247	0	0	0
248	0	0	0	0	0	0	0	0	0			248	0	0	0
249	0	0	0	0	0	0	0	0	0			249	0	0	0
250	0	0	0	0	0	0	0	0	0			250	0	0	0
251	0	0	0	0	0	0	0	0	0			251	0	0	0
252	0	0	0	0	0	0	0	0	0			252	0	0	0
253	0	0	0	0	0	0	0	0	0			253	0	0	0
254	0	0	0	0	0	0	0	0	0			254	0	0	0
255	0	0	0	0	0	0	0	0	0			255	0	0	0
256	0	0	0	0	0	0	0	0	0			256	0	0	0
257	0	0	0	0	0	0	0	0	0			257	0	0	0
258	0	0	0	0	0	0	0	0	0			258	0	0	0
259	0	0	0	0	0	0	0	0	0			259	0	0	0
260	0	0	0	0	0	0	0	0	0			260	0	0	0
261	0	0	0	0	0	0	0	0	0			261	0	0	0
262	0	0	0	0	0	0	0	0	0			262	0	0	0
263	0	0	0	0	0	0	0	0	0.0053214			263	0	0.0017738	0
264	0	0	0	0	0	0	0	0	0.0053214			264	0	0.0017738	0
265	0	0	0	0	0	0	0	0	0.0053214			265	0	0.0017738	0
266	0	0	0	0	0	0	0	0	0.0053214			266	0	0.0017738	0
267	0	0	0	0	0	0	0	0	0.0053214			267	0	0.0017738	0
268	0	0	0	0	0.0541707	0	0	0	0.0053214			268	0.0180569	0.0017738	0
269	0	0	0	0	0.0541707	0	0	0	0.0053214			269	0.0180569	0.0017738	0
270	0	0	0	0	0.0541707	0	0	0	0.0053214			270	0.0180569	0.0017738	0
271	0	0	0	0	0.0541707	0	0	0	0.0053214			271	0.0180569	0.0017738	0
272	0	0	0	0	0.0541707	0	0	0	0.0053214			272	0.0180569	0.0017738	0
273	0	0	0	0	0.0541707	0	0	0	0.0053214			273	0.0180569	0.0017738	0
274	0	0	0	0	0.0541707	0	0	0	0.0053214			274	0.0180569	0.0017738	0
275	0	0	0	0	0.0541707	0	0	0	0.0053214			275	0.0180569	0.0017738	0
276	0	0	0	0	0.0541707	0	0	0	0.0106428			276	0.0180569	0.0035476	0
277	0	0	0	0	0.0541707	0	0	0	0.0106428			277	0.0180569	0.0035476	0
278	0	0	0	0	0.0541707	0	0	0	0.0106428			278	0.0180569	0.0035476	0
279	0	0	0	0	0.0541707	0	0	0	0.0106428			279	0.0180569	0.0035476	0
280	0	0	0	0	0.0541707	0	0	0	0.0106428			280	0.0180569	0.0035476	0
281	0	0	0	0	0.0541707	0	0	0	0.0106428			281	0.0180569	0.0035476	0
282	0	0	0	0	0.0541707	0	0	0	0.0106428			282	0.0180569	0.0035476	0
283	0	0	0	0	0.0541707	0	0	0	0.0106428			283	0.0180569	0.0035476	0
284	0	0	0	0	0.0541707	0	0	0	0.0106428			284	0.0180569	0.0035476	0
285	0	0	0	0	0.0541707	0	0	0	0.0106428			285	0.0180569	0.0035476	0
286	0	0	0	0	0.0541707	0	0	0	0.0106428			286	0.0180569	0.0035476	0
287	0	0	0	0	0.0541707	0	0	0	0.0106428			287	0.0180569	0.0035476	0
288	0	0	0	0	0.0541707	0	0	0	0.0106428			288	0.0180569	0.0035476	0
289	0	0	0	0	0.0541707	0	0	0	0.0106428			289	0.0180569	0.0035476	0
290	0	0	0	0	0.0541707	0	0	0	0.0106428			290	0.0180569	0.0035476	0
291	0	0	0	0	0.0541707	0	0	0	0.0106428			291	0.0180569	0.0035476	0
292	0	0	0	0	0.0541707	0	0	0	0.0106428			292	0.0180569	0.0035476	0
293	0	0	0	0	0.0541707	0	0	0	0.0106428			293	0.0180569	0.0035476	0
294	0	0	0	0	0.0541707	0	0	0	0.0106428			294	0.0180569	0.0035476	0
295	0	0	0	0	0.0541707	0	0	0	0.0106428			295	0.0180569	0.0035476	0
296	0	0	0	0	0.0541707	0	0	0	0.0106428			296	0.0180569	0.0035476	0
297	0	0	0	0	0.0541707	0	0	0	0.0106428			297	0.0180569	0.0035476	0
298	0	0	0	0	0.0541707	0	0	0	0.0106428			298	0.0180569	0.0035476	0
299	0	0	0	0	0.0541707	0	0	0	0.0106428			299	0.0180569	0.0035476	0
300	0	0	0	0	0.0541707	0	0	0	0.0106428			300	0.0180569	0.0035476	0
301	0	0	0	0	0.0541707	0	0	0	0.0106428			301	0.0180569	0.0035476	0
302	0	0	0	0	0.0541707	0	0	0	0.0106428			302	0.0180569	0.0035476	0
303	0	0	0	0	0.0541707	0	0	0	0.0106428			303	0.0180569	0.0035476	0
304	0	0	0	0	0.0541707	0	0	0	0.0106428			304	0.0180569	0.0035476	0
305	0	0	0	0	0.0541707	0	0	0	0.0106428			305	0.0180569	0.0035476	0
306	0	0	0	0	0.0541707	0	0	0	0.0106428			306	0.0180569	0.0035476	0
307	0	0	0	0	0.0541707	0	0	0	0.0106428			307	0.0180569	0.0035476	0
308	0	0	0	0	0.0541707	0	0	0	0.0106428			308	0.0180569	0.0035476	0
309	0	0	0	0	0.0541707	0	0	0	0.0106428			309	0.0180569	0.0035476	0
310	0	0	0	0	0.0541707	0	0	0	0.0106428			310	0.0180569	0.0035476	0
311	0	0	0	0	0.0541707	0	0	0	0.0106428			311	0.0180569	0.0035476	0
312	0	0	0	0	0.0541707	0	0	0	0.0106428			312	0.0180569	0.0035476	0
313	0	0	0	0	0.0541707	0	0	0	0.0106428			313	0.0180569	0.0035476	0
314	0	0	0	0	0.0541707	0	0	0	0.0106428			314	0.0180569	0.0035476	0
315	0	0	0	0	0.0541707	0	0	0	0.0106428			315	0.0180569	0.0035476	0
316	0	0	0	0	0.0541707	0	0	0	0.0106428			316	0.0180569	0.0035476	0
317	0	0	0	0	0.0541707	0	0	0	0.0106428			317	0.0180569	0.0035476	0
318	0	0	0	0	0.108341	0	0	0	0.0106428			318	0.0361138	0.0035476	0
319	0	0	0	0	0.108341	0	0	0	0.0106428			319	0.0361138	0.0035476	0
320	0	0	0	0	0.108341	0	0	0	0.0106428			320	0.0361138	0.0035476	0
321	0	0	0	0	0.108341	0	0	0	0.0106428			321	0.0361138	0.0035476	0
322	0	0	0	0	0.108341	0	0	0	0.0106428			322	0.0361138	0.0035476	0
323	0	0	0	0	0.108341	0	0	0	0.0053214			323	0.0361138	0.0017738	0
324	0	0	0	0	0.108341	0	0	0	0.0053214			324	0.0361138	0.0017738	0
325	0	0	0	0	0.108341	0	0	0	0.026607			325	0.0361138	0.00886901	0
326	0	0	0	0	0.108341	0.00370136	0	0	0.0319284			326	0.0373476	0.0106428	0
327	0	0	0	0.0189154	0.0541707	0.0259095	0	0	0.101107			327	0.0329985	0.0337022	0
328	3.54021	0	0.381502	0.208069	0.379195	0.185068	0.325272	0.0705537	0.489569			328	0.257444	0.295132	1.30724
329	3.54021	0	0.381502	0.226985	0.379195	0.21838	0.325272	0.0705537	0.553426			329	0.274853	0.316417	1.30724
330	3.54021	0	0.381502	0.2459	0.487537	0.225783	0.325272	0.0705537	0.622604			330	0.31974	0.339477	1.30724
331	8.85052	1.01491	2.95664	1.24842	2.81688	1.34359	2.16848	0.705537	4.13473			331	1.80296	2.33625	4.27403
332	8.85052	1.21789	3.9104	1.58889	3.46693	1.66931	3.57799	0.987752	5.05001			332	2.24171	3.20525	4.6596
333	8.85052	3.75516	6.39016	2.38334	6.50049	2.68719	5.31278	2.18717	9.28053			333	3.857	5.59349	6.33195
334	8.85052	4.4656	7.72542	2.74273	7.04219	2.91297	5.8549	2.8927	10.0947			334	4.23263	6.28077	7.01385
335	8.85052	4.56709	7.8208	2.78056	7.15054	3.01291	5.8549	3.38658	10.281			335	4.31467	6.50748	7.07947
336	8.85052	4.87156	8.01155	2.87514	7.25888	3.09804	5.96332	3.45713	10.4991			336	4.41068	6.63986	7.24454
337	8.85052	6.08946	8.29767	3.06429	7.63807	3.2757	6.2886	3.73935	10.9993			337	4.65936	7.0091	7.74588
338	8.85052	6.39393	8.39305	3.08321	7.69224	3.29791	6.2886	3.88046	11.0898			338	4.69112	7.08629	7.87917
339	8.85052	6.39393	8.39305	3.10212	7.69224	3.31642	6.2886	3.88046	11.1537			339	4.70359	7.10757	7.87917
340	8.85052	6.39393	8.39305	3.13995	7.74641	3.33122	6.2886	3.88046	11.2016			340	4.7392	7.12354	7.87917
341	8.85052	6.59691	8.5838	3.17778	7.80058	3.40895	6.61387	4.09212	11.3772			341	4.79577	7.36105	8.01041
342	17.111	8.62673	10.7774	4.50186	9.96741	4.27137	9.86659	6.5615	15.4693			342	6.24688	10.6325	12.1717
343	17.111	8.82971	11.1589	4.69101	10.7258	4.51566	10.9508	6.98482	15.9642			343	6.64416	11.3	12.3666
344	18.8811	9.13418	11.3497	4.93691	10.9967	4.6378	11.1677	7.19648	16.3154			344	6.85713	11.5599	13.1217
345	22.4213	10.8595	11.8266	5.50438	11.6467	5.01904	12.0351	9.31309	17.2839			345	7.39004	12.8774	15.0358
346	22.4213	11.164	11.9219	5.56112	11.755	5.08197	12.2519	9.4542	17.4329			346	7.46605	13.0463	15.1691
347	22.4213	11.164	12.1127	5.71244	11.755	5.12638	12.4688	9.73642	17.5553			347	7.53129	13.2535	15.2327
348	22.4213	11.2655	12.1127	5.78811	11.9717	5.20781	12.6856	9.80697	17.7735			348	7.65588	13.422	15.2665
349	22.4213	11.2655	12.1127	5.78811	11.9717	5.21522	12.6856	9.80697	17.7841			349	7.65835	13.4256	15.2665
350	22.4213	11.4685	12.3034	5.86377	12.0259	5.23743	12.6856	9.87752	17.8693			350	7.70903	13.4775	15.3977
351	22.4213	11.57	12.3988	5.88268	12.0259	5.27074	12.6856	9.94808	18.0449			351	7.72644	13.5595	15.4634
352	22.4213	11.57	12.3988	5.86377	12.0259	5.27074	12.6856	10.0186	18.1034			352	7.72014	13.6026	15.4634
353	22.4213	11.57	12.6849	5.93943	12.1342	5.30775	12.6856	10.2303	18.1939			353	7.79381	13.7033	15.5587
354	22.4213	11.6715	12.7803	5.99618	12.2968	5.37808	12.794	10.3008	18.3642			354	7.89034	13.8197	15.6244
355	22.4213	11.9759	14.211	6.37448	12.8926	5.55944	13.9867	10.5831	19.2954			355	8.27552	14.6217	16.2027
356	22.4213	12.0774	14.3063	6.41231	12.8926	5.56314	13.9867	10.7242	19.3539			356	8.28936	14.6883	16.2684
357	22.4213	12.0774	14.6878	6.43123	12.8926	5.60386	14.0951	10.7242	19.6041			357	8.30924	14.8078	16.3955
358	22.4213	12.0774	14.6878	6.46906	13.001	5.65198	14.0951	10.7242	19.6998			358	8.374	14.8397	16.3955
359	28.9117	12.0774	15.0693	6.50689	13.4343	5.74821	14.312	10.7947	20.1894			359	8.56315	15.0987	18.6862
360	28.9117	12.0774	15.4508	6.65821	13.7052	5.9777	14.8541	10.9358	21.1207			360	8.78037	15.6369	18.8133
361	28.9117	12.0774	15.4508	6.65821	13.7052	5.9777	14.8541	10.9358	21.1313			361	8.78037	15.6404	18.8133
362	28.9117	12.2804	15.4508	6.67713	13.7052	5.9962	15.0709	11.0064	21.2377			362	8.79284	15.7717	18.881
363	28.9117	12.2804	15.5462	6.71496	13.7052	5.99991	15.2878	11.0064	21.3069			363	8.80669	15.867	18.9128
364	28.9117	12.3819	15.5462	6.79062	13.8135	6.04802	15.3962	11.0064	21.4027			364	8.88406	15.9351	18.9466
365	28.9117	12.5849	15.737	6.84737	14.0302	6.13315	15.3962	11.1475	21.5623			365	9.00358	16.0353	19.0779
366	28.9117	12.8893	16.1185	7.01761	14.1927	6.24049	15.6131	11.5003	21.9348			366	9.15028	16.3494	19.3065
367	28.9117	12.8893	16.2138	7.03652	14.2469	6.2627	15.6131	11.5003	21.9561			367	9.18204	16.3565	19.3383
368	28.9117	12.8893	16.2138	7.05544	14.2469	6.2627	15.6131	11.5003	21.9721			368	9.18835	16.3618	19.3383
369	28.9117	12.8893	16.5	7.09327	14.3011	6.27751	16.0468	11.5003	22.0945			369	9.22395	16.5472	19.4337
370	28.9117	12.9908	16.5	7.1311	14.4094	6.31082	16.1552	11.5003	22.1956			370	9.28378	16.617	19.4675
371	28.9117	12.9908	16.5	7.1311	14.3552	6.31452	16.1552	11.6414	22.3126			371	9.26695	16.7031	19.4675
372	30.6818	13.0923	17.7399	7.41483	14.8969	6.65505	16.8057	12.2058	23.7015			372	9.65561	17.571	20.5047
373	30.6818	13.0923	17.8352	7.41483	15.0053	6.66245	16.8057	12.2058	23.776			373	9.69419	17.5959	20.5365
374	30.6818	13.0923	17.8352	7.49049	15.0595	6.67725	16.8057	12.2058	23.8346			374	9.7424	17.6154	20.5365
375	30.6818	13.0923	18.2167	7.6229	15.4387	6.77349	17.0226	12.3469	24.2603			375	9.94501	17.8766	20.6636
376	30.6818	13.2953	18.2167	7.64181	15.4928	6.792	17.131	12.3469	24.3507			376	9.97555	17.9429	20.7313
377	30.6818	13.5998	18.5982	7.71747	15.7095	6.92895	17.2394	12.5586	24.8297			377	10.1186	18.2092	20.9599
378	30.6818	13.7013	18.8844	7.8688	15.872	7.0733	17.6731	12.9819	25.2713			378	10.2714	18.6421	21.0892
379	30.6818	13.9043	19.3612	8.1147	16.4679	7.26947	17.89	13.4758	26.3516			379	10.6174	19.2391	21.3158
380	30.6818	13.9043	19.4566	8.1147	16.5762	7.29538	18.1068	13.5463	26.4953			380	10.6621	19.3828	21.3476
381	31.2718	13.9043	19.7427	8.13361	16.7388	7.32129	18.2152	13.5463	26.5698			381	10.7312	19.4438	21.6396
382	31.2718	13.9043	19.7427	8.19036	16.9013	7.39162	18.3237	13.5463	26.8358			382	10.8277	19.5686	21.6396
383	32.4519	14.0057	20.0289	8.28494	17.0638	7.50266	18.5405	13.5463	27.1871			383	10.9505	19.758	22.1622
384	32.4519	14.0057	20.0289	8.28494	17.1179	7.51746	18.5405	13.5463	27.2562			384	10.9734	19.781	22.1622
385	33.042	14.6147	20.315	8.39843	17.4971	7.66922	19.1911	13.758	27.7405			385	11.1883	20.2298	22.6572
386	36.5822	14.7162	20.5057	8.58758	17.8763	7.76916	19.5163	13.8991	28.2779			386	11.411	20.5645	23.9347
387	33.042	14.9192	20.9826	8.66324	17.9847	7.77656	19.7332	13.9696	28.3844			387	11.4748	20.6957	22.9812
388	33.042	14.9192	20.6965	8.53084	17.8763	7.66182	19.5163	13.8991	28.1715			388	11.3563	20.529	22.8859
389	33.042	15.3251	20.7919	8.51192	18.3097	7.73584	19.95	14.3224	28.3844			389	11.5192	20.8856	23.053
390	33.042	15.4266	21.1734	8.56867	18.3639	7.81727	20.0585	14.1813	28.5653			390	11.5833	20.935	23.214
391	27.7316	14.6147	18.789	7.69856	16.2512	6.7957	18.6489	13.758	25.3884			391	10.2485	19.2651	20.3784
392	28.3217	14.6147	18.5029	7.8688	16.1429	6.81791	18.2152	14.4635	25.6651			392	10.2765	19.448	20.4797
393	28.3217	12.2804	15.9277	7.15001	13.2718	5.87776	16.4805	13.5463	21.5623			393	8.76653	17.1964	18.8433
394	28.3217	11.57	14.6878	6.79062	12.7843	5.67048	15.9383	12.8408	20.8227			394	8.41513	16.5339	18.1932
395	28.3217	11.4685	14.5925	6.73388	12.6759	5.57425	15.9383	12.2764	20.7003			395	8.32802	16.305	18.1275
396	28.3217	11.164	14.6878	6.71496	12.5676	5.56685	15.7215	12.488	20.5992			396	8.28314	16.2696	18.0578
397	28.3217	9.94611	14.4017	6.52581	12.1884	5.40769	15.5046	12.2058	20.1628			397	8.04064	15.9577	17.5565
398	28.3217	9.94611	14.5925	6.56364	12.5134	5.48542	16.1552	12.2764	20.4235			398	8.1875	16.285	17.6201
399	28.3217	10.1491	14.7832	6.84737	12.5676	5.54094	16.6973	12.3469	20.7269			399	8.31864	16.5904	17.7513
400	28.3217	10.2506	14.6878	6.84737	12.5134	5.56314	16.5889	12.3469	20.812			400	8.30798	16.5826	17.7534
401	28.3217	10.0476	14.5925	6.8852	12.6759	5.55944	16.4805	12.3469	20.8067			401	8.37353	16.5447	17.6539
402	20.0612	9.23567	12.4942	6.01509	11.2675	5.09307	14.0951	11.218	18.0342			402	7.45856	14.4491	13.9304
403	20.0612	9.74313	12.9711	6.07184	10.5633	5.04495	13.7699	11.1475	18.1407			403	7.22669	14.3527	14.2585
404	23.6014	10.5551	13.8295	6.20424	11.3759	5.18931	15.0709	12.2058	19.0719			404	7.5898	15.4496	15.9953
405	20.0612	9.03269	13.8295	5.80702	10.78	4.94502	14.7457	10.5125	18.3376			405	7.17734	14.5319	14.3078
406	20.0612	9.03269	13.7341	5.9016	10.9425	4.94132	15.2878	10.5125	18.3908			406	7.2618	14.7304	14.276
407	20.0612	9.03269	13.5433	5.82594	11.0508	4.91541	15.1794	10.442	18.3695			407	7.26406	14.6636	14.2124
408	20.0612	9.33717	13.6387	5.78811	10.9425	4.8969	15.2878	10.6536	18.2737			408	7.20916	14.7384	14.3457
409	20.0612	10.0476	13.9248	5.99618	11.2675	5.13749	15.7215	10.8653	18.6941			409	7.46706	15.0936	14.6779
410	23.0114	10.1491	14.0202	6.1475	11.43	5.29295	15.9383	11.0769	19.1996			410	7.62349	15.405	15.7269
411	23.0114	10.1491	14.3063	6.37448	11.5384	5.41879	16.1552	11.0769	19.4923			411	7.77721	15.5748	15.8223
412	23.0114	10.1491	14.3063	6.41231	11.5384	5.4484	16.2636	11.0769	19.4551			412	7.79969	15.5985	15.8223
413	23.0114	10.1491	14.0202	6.33665	11.43	5.441	16.372	10.8653	19.3912			413	7.73589	15.5428	15.7269
414	23.0114	10.4536	14.211	6.33665	11.4842	5.4336	17.0226	11.0064	19.4284			414	7.75148	15.8191	15.892
415	23.0114	10.1491	12.7803	6.01509	10.8341	5.27444	15.9383	10.7242	18.6462			415	7.37456	15.1029	15.3136
416	23.0114	10.2506	12.7803	6.07184	10.9425	5.30775	15.9383	10.7947	18.7154			416	7.44069	15.1495	15.3474
417	23.0114	10.5551	12.3988	6.07184	10.9425	5.29295	16.0468	10.7947	18.5398			417	7.43576	15.1271	15.3217
418	23.0114	10.961	12.3988	6.07184	10.8883	5.25593	16.0468	10.7947	18.4866			418	7.40536	15.1093	15.4571
419	16.521	10.961	12.1127	6.03401	10.5091	5.1819	16.0468	10.8653	18.0289			419	7.24168	14.9803	13.1982
420	16.521	11.164	11.8266	5.9016	10.2924	5.02645	16.0468	11.0064	17.2147			420	7.07349	14.756	13.1705
421	16.521	11.164	11.9219	5.92051	10.2924	5.04495	16.4805	11.218	17.3158			421	7.08597	15.0048	13.2023
422	16.521	11.0625	11.9219	5.92051	10.3466	5.03015	16.2636	11.1475	17.268			422	7.09909	14.893	13.1685
423	16.521	11.164	11.8266	5.88268	10.4008	5.03385	16.1552	11.1475	17.2307			423	7.10577	14.8445	13.1705
424	16.521	11.0625	11.8266	5.82594	10.3466	4.99684	16.1552	11.1475	17.1562			424	7.05646	14.8196	13.1367
425	21.8313	11.2655	12.0173	5.82594	10.1841	4.94132	16.2636	11.218	17.1402			425	6.98378	14.874	15.038
426	21.8313	11.164	12.2081	6.07184	10.1299	5.11528	17.0226	11.0064	17.4489			426	7.10568	15.1593	15.0678
427	21.8313	11.164	12.2081	6.07184	10.0216	5.11898	17.2394	11.0769	17.5447			427	7.0708	15.287	15.0678
428	21.8313	11.164	12.4942	6.1475	10.1299	5.13749	17.3479	11.0769	17.6245			428	7.1383	15.3498	15.1632
429	21.8313	11.164	12.2081	6.1475	10.0758	5.13379	16.8057	11.0769	17.5287			429	7.11901	15.1371	15.0678
430	21.8313	11.0625	12.3034	6.1475	9.96741	5.11898	16.8057	11.0769	17.5234			430	7.07796	15.1354	15.0657
431	21.8313	11.0625	12.3988	6.16641	9.96741	5.11528	16.8057	11.0769	17.417			431	7.08304	15.0999	15.0975
432	20.0612	11.0625	11.1589	5.84485	9.42571	4.78586	16.1552	10.442	16.0121			432	6.68547	14.2031	14.0942
433	20.0612	11.0625	11.1589	5.88268	9.47988	4.79326	16.2636	10.442	16.0068			433	6.71861	14.2374	14.0942
434	20.0612	10.961	11.1589	5.88268	9.58822	4.80066	16.2636	10.442	16.0547			434	6.75719	14.2534	14.0604
435	20.0612	11.2655	10.8728	5.82594	9.26319	4.71923	16.2636	10.442	15.7673			435	6.60279	14.1576	14.0665
436	20.0612	11.4685	10.9682	5.82594	9.26319	4.70813	16.372	10.442	15.7141			436	6.59909	14.176	14.166
437	20.0612	11.164	10.4913	5.75028	9.04651	4.57488	16.372	10.3008	15.2352			437	6.45722	13.9694	13.9055
438	20.0612	11.164	10.3006	5.71244	8.884	4.46754	16.0468	9.87752	14.8999			438	6.35466	13.6081	13.8419
439	20.0612	11.6715	10.2052	5.54221	8.28812	4.31209	15.8299	9.38365	14.1017			439	6.04747	13.1051	13.9793
440	20.0612	11.7729	10.2052	5.52329	8.23395	4.31209	15.8299	9.38365	14.0432			440	6.02311	13.0856	14.0131
441	19.4712	11.7729	10.0144	5.50438	8.07144	4.28988	15.8299	9.4542	13.9846			441	5.95523	13.0896	13.7528
442	19.4712	11.7729	10.0144	5.48546	7.85476	4.22695	15.7215	9.4542	13.7026			442	5.85572	12.9594	13.7528
443	18.2911	11.7729	9.72831	5.37197	7.63807	4.13442	15.5046	9.4542	13.362			443	5.71482	12.7736	13.2641
444	18.2911	11.8744	9.91906	5.42871	7.63807	4.17143	15.8299	9.52475	13.3993			444	5.74607	12.918	13.3615
445	17.701	11.367	9.63293	5.42871	7.47556	4.06039	15.6131	9.38365	13.1971			445	5.65489	12.7313	12.9003
446	14.1608	11.367	9.53756	5.33414	7.31305	4.00117	15.5046	9.24254	12.8086			446	5.54945	12.5186	11.6885
447	14.1608	11.2655	9.06068	5.20173	7.09637	3.95675	15.3962	9.17199	12.6383			447	5.41828	12.4022	11.4957
448	14.1608	11.2655	8.9653	5.18281	6.93385	3.92344	15.1794	9.17199	12.4893			448	5.3467	12.2802	11.4639
449	14.1608	10.961	8.77455	5.10715	6.50049	3.82721	14.7457	8.67811	12.2605			449	5.14495	11.8948	11.2988
450	14.1608	10.758	8.2023	5.05041	6.50049	3.72357	14.5288	8.67811	12.0317			450	5.09149	11.7462	11.0404
451	14.1608	10.8595	8.2023	5.06932	6.44632	3.70506	14.6373	8.74866	11.9093			451	5.07357	11.7651	11.0742
452	13.5708	10.5551	7.43929	4.53969	5.90461	3.33493	13.6614	7.83147	10.6854			452	4.59308	10.7261	10.5217
453	15.9309	10.4536	7.43929	4.57752	5.7421	3.2683	13.6614	7.54925	10.6215			453	4.52931	10.6107	11.2746
454	15.9309	10.758	7.43929	4.55861	5.79627	3.272	13.7699	7.54925	10.6268			454	4.54229	10.6487	11.3761
455	15.9309	10.758	7.53467	4.59644	5.85044	3.33493	13.8783	7.76091	10.7492			455	4.59393	10.7961	11.4079
456	15.9309	10.758	7.34392	4.53969	5.85044	3.28311	13.8783	7.6198	10.7492			456	4.55775	10.7491	11.3443
457	15.9309	10.758	7.43929	4.55861	5.95878	3.29051	14.0951	7.69036	10.8237			457	4.60263	10.8697	11.3761
458	15.9309	10.961	7.8208	4.6721	5.63376	3.28311	13.8783	7.83147	10.9089			458	4.52965	10.8729	11.5709
459	15.9309	11.0625	7.72542	4.48294	5.68793	3.21278	13.4446	7.97257	10.6109			459	4.46122	10.676	11.573
460	15.9309	11.7729	8.10692	4.59644	5.7421	3.24979	13.4446	7.90202	10.6641			460	4.52944	10.6702	11.9369
461	15.9309	11.8744	8.2023	4.48294	5.57958	3.18317	13.6614	7.90202	10.5311			461	4.41523	10.6982	12.0026
462	15.9309	10.5551	8.2023	4.1803	4.82119	2.81303	12.794	6.49094	9.31778			462	3.93818	9.53425	11.5628
463	15.9309	9.94611	7.34392	3.89657	4.71285	2.59836	11.8182	6.13818	8.68453			463	3.73593	8.88031	11.0737
464	10.6206	8.82971	6.77166	3.59392	3.68361	2.31705	10.3003	4.7271	7.41272			464	3.19819	7.48003	8.74067
465	12.9808	8.82971	6.77166	3.66958	3.73778	2.36147	10.9508	4.65655	7.6575			465	3.25628	7.75496	9.52738
466	12.9808	8.9312	6.77166	3.65067	3.57527	2.37997	10.8424	4.93876	7.70007			466	3.20197	7.82708	9.56121
467	12.9808	9.23567	7.05779	3.74525	3.62944	2.4466	10.8424	4.86821	7.83311			467	3.27376	7.84791	9.75808
468	12.9808	8.9312	6.96242	3.72633	3.5211	2.40959	10.9508	4.7271	7.76393			468	3.219	7.81395	9.6248
469	12.9808	8.01778	6.58091	3.49935	3.19607	2.1653	10.6256	4.44489	7.35418			469	2.95357	7.47488	9.19315
470	10.0306	7.8148	6.39016	3.31019	3.03356	1.99133	10.4087	4.30378	6.77947			470	2.77836	7.16399	8.07852
471	10.0306	7.71331	6.00866	3.02646	2.92522	1.83217	10.1919	4.23322	6.31118			471	2.59462	6.91209	7.91752
472	10.0306	7.71331	6.00866	3.06429	2.97939	1.82477	10.0834	4.16267	6.30586			472	2.62282	6.85066	7.91752
473	10.0306	7.8148	6.00866	3.06429	2.97939	1.79886	9.86659	4.16267	6.29522			473	2.61418	6.77483	7.95135
474	10.0306	8.01778	5.91328	3.06429	2.81688	1.77665	9.4329	3.95101	6.19944			474	2.55261	6.52778	7.98722
475	10.0306	8.11927	6.00866	3.06429	2.87105	1.78776	9.75817	3.95101	6.17283			475	2.57437	6.62734	8.05284
476	10.0306	7.91629	6.00866	3.06429	2.76271	1.76185	9.75817	3.8099	6.15154			476	2.52962	6.5732	7.98518
477	10.0306	7.71331	6.10404	3.02646	2.76271	1.76555	9.75817	3.8099	6.15154			477	2.51824	6.5732	7.94931
478	10.0306	7.30735	6.19941	3.08321	2.76271	1.80626	9.75817	3.88046	6.34843			478	2.55073	6.66235	7.84578
479	10.0306	7.51033	6.29479	3.10212	2.97939	1.79516	9.64974	3.88046	6.41229			479	2.62556	6.6475	7.94524
480	10.0306	7.30735	6.19941	3.08321	2.92522	1.72113	9.21605	3.52769	6.35376			480	2.57652	6.36583	7.84578
481	10.0306	7.30735	6.39016	3.15887	3.08773	1.77295	8.89077	3.38658	6.39633			481	2.67318	6.22456	7.90937
482	10.0306	7.20586	6.39016	3.15887	3.08773	1.78035	9.21605	3.38658	6.41761			482	2.67565	6.34008	7.87554
483	11.8007	7.71331	6.58091	3.36694	3.08773	1.86919	9.54132	3.66879	6.987			483	2.77462	6.73237	8.69831
484	11.8007	7.71331	6.67629	3.40477	3.08773	1.88029	9.75817	3.66879	7.10407			484	2.79093	6.84368	8.7301
485	6.49038	7.40884	6.39016	3.32911	3.03356	1.85808	9.75817	3.45713	6.97636			485	2.74025	6.73055	6.76313
486	6.49038	7.20586	5.81791	2.89405	2.87105	1.59159	8.78235	3.31603	6.29522			486	2.45223	6.1312	6.50472
487	6.49038	7.20586	5.81791	2.91297	2.97939	1.66931	8.89077	3.38658	6.2899			487	2.52056	6.18908	6.50472
488	6.49038	7.20586	5.53178	2.87514	2.97939	1.67672	8.78235	3.66879	6.35376			488	2.51041	6.2683	6.40934
489	6.49038	7.30735	5.53178	2.89405	3.03356	1.66931	8.78235	3.66879	6.32715			489	2.53231	6.25943	6.44317
490	6.49038	7.40884	5.81791	2.85622	3.03356	1.68042	8.78235	3.73935	6.3644			490	2.5234	6.29537	6.57238
491	6.49038	7.40884	5.72253	2.83731	3.03356	1.68782	8.78235	3.66879	6.36972			491	2.51956	6.27362	6.54059
492	6.49038	7.30735	5.72253	2.89405	2.97939	1.70263	8.78235	3.8099	6.41229			492	2.52536	6.33485	6.50675
493	6.49038	7.40884	5.81791	2.89405	3.25024	1.73964	8.89077	4.09212	6.72093			493	2.62798	6.56794	6.57238
494	6.49038	7.91629	6.00866	2.93188	3.1419	1.74334	9.4329	4.23322	6.77415			494	2.60571	6.81342	6.80511
495	6.49038	7.61182	6.39016	2.9508	3.1419	1.75444	9.10762	4.09212	6.82736			495	2.61572	6.6757	6.83079
496	6.49038	7.20586	6.29479	2.91297	3.08773	1.75815	9.10762	4.09212	6.86461			496	2.58628	6.68812	6.66368
497	6.49038	7.20586	6.29479	2.93188	3.1419	1.75815	8.9992	4.02156	6.86461			497	2.61064	6.62846	6.66368
498	6.49038	7.20586	6.29479	2.91297	3.1419	1.75815	8.9992	4.09212	6.84865			498	2.60434	6.64665	6.66368
499	6.49038	6.6984	5.91328	2.85622	3.08773	1.73964	9.10762	4.23322	6.67836			499	2.5612	6.67307	6.36736
500	6.49038	6.79989	5.81791	2.93188	3.35859	1.74334	9.10762	4.65655	6.72625			500	2.67794	6.83014	6.3694
501	6.49038	6.79989	5.72253	2.96971	3.35859	1.73594	9.21605	4.65655	6.74754			501	2.68808	6.87338	6.3376
502	6.49038	6.90138	5.72253	2.96971	3.46693	1.75444	9.54132	4.86821	6.9125			502	2.73036	7.10734	6.37143
503	6.49038	6.79989	5.72253	2.9508	3.5211	1.75074	9.4329	4.93876	6.93911			503	2.74088	7.10359	6.3376
504	6.49038	7.10437	5.62716	2.93188	3.5211	1.71373	9.4329	5.00932	7.00829			504	2.72224	7.15017	6.4073
505	6.49038	7.10437	5.53178	2.89405	3.41276	1.66191	9.54132	5.07987	6.75286			505	2.65624	7.12468	6.37551
506	6.49038	7.10437	5.43641	2.85622	3.25024	1.636	9.32447	5.07987	6.57725			506	2.58082	6.99387	6.34372
507	6.49038	7.00287	5.43641	2.83731	3.30441	1.61749	9.4329	5.22098	6.52936			507	2.58641	7.06108	6.30989
508	6.49038	7.10437	5.72253	2.91297	3.41276	1.67301	9.86659	5.78541	6.69965			508	2.66625	7.45055	6.43909
509	7.67045	7.10437	6.10404	3.04538	3.35859	1.71373	10.1919	6.13818	6.96572			509	2.7059	7.76525	6.95962
510	7.67045	7.10437	6.19941	3.02646	3.30441	1.74334	10.3003	6.27928	7.10407			510	2.69141	7.89455	6.99141
511	7.67045	7.10437	6.39016	3.04538	3.19607	1.76925	10.1919	6.27928	7.19986			511	2.67023	7.89034	7.05499
512	7.67045	7.10437	6.39016	3.04538	3.19607	1.77665	10.1919	6.27928	7.19454			512	2.6727	7.88856	7.05499
513	5.31031	7.20586	6.39016	2.96971	3.1419	1.78035	10.1919	6.13818	7.17325			513	2.63066	7.83443	6.30211
514	5.31031	7.30735	6.48554	3.02646	3.08773	1.80997	10.1919	6.5615	7.37014			514	2.64139	8.04117	6.36773
515	5.31031	7.30735	6.29479	3.02646	3.08773	1.76555	10.1919	6.49094	7.27436			515	2.62658	7.98572	6.30415
516	5.31031	7.51033	7.05779	3.10212	3.08773	1.80256	10.8424	6.77316	7.33822			516	2.66414	8.31793	6.62614
517	5.31031	7.61182	7.15317	3.08321	3.03356	1.81367	10.734	6.70261	7.25839			517	2.64348	8.23166	6.69177
518	5.31031	7.10437	6.58091	2.83731	2.92522	1.71743	10.1919	6.42039	6.82204			518	2.49332	7.81143	6.33186
519	5.31031	6.6984	6.48554	2.81839	2.87105	1.71003	10.3003	6.20873	6.83268			519	2.46649	7.78057	6.16475
520	5.31031	5.98797	6.10404	2.62924	2.76271	1.6286	10.1919	5.92651	6.52404			520	2.34018	7.54747	5.80077
521	5.31031	5.88647	6.00866	2.64815	2.87105	1.6212	9.97502	5.99707	6.57725			521	2.38013	7.51645	5.73515
522	5.31031	5.88647	6.00866	2.62924	2.87105	1.6249	9.97502	5.99707	6.56129			522	2.37506	7.51112	5.73515
523	5.31031	5.88647	6.00866	2.62924	2.87105	1.6323	9.97502	5.99707	6.57725			523	2.37753	7.51645	5.73515
524	5.31031	5.78498	5.72253	2.59141	2.87105	1.6323	9.97502	5.99707	6.56129			524	2.36492	7.51112	5.60594
525	2.95017	5.582	5.34103	2.36442	2.76271	1.51756	8.89077	5.85596	6.11429			525	2.2149	6.95368	4.6244
526	2.95017	5.27753	5.34103	2.26985	2.76271	1.48425	8.67393	5.71485	6.01851			526	2.17227	6.80243	4.52291
527	2.95017	4.97306	5.15028	2.13744	2.60019	1.40282	8.5655	5.50319	5.84822			527	2.04682	6.63897	4.35784
528	2.95017	4.97306	5.34103	2.13744	2.60019	1.38431	8.45708	5.50319	5.8429			528	2.04065	6.60106	4.42142
529	2.95017	4.97306	5.24566	2.15635	2.60019	1.38801	8.5655	5.6443	5.89079			529	2.04819	6.7002	4.38963
530	2.95017	4.87156	5.15028	2.09961	2.65437	1.38431	8.67393	5.57375	5.88547			530	2.04609	6.71105	4.32401
531	2.95017	4.87156	5.24566	2.13744	2.76271	1.40282	8.78235	5.6443	5.9174			531	2.10099	6.78135	4.3558
532	2.95017	4.87156	5.24566	2.09961	2.70854	1.39911	8.78235	5.6443	5.90676			532	2.06909	6.7778	4.3558
533	2.95017	4.77007	5.24566	2.09961	2.70854	1.38801	8.5655	5.6443	5.83226			533	2.06538	6.68069	4.32197
534	4.72028	4.66858	5.34103	2.17527	2.76271	1.3732	8.78235	6.13818	5.93337			534	2.10373	6.9513	4.90996
535	4.72028	4.56709	5.15028	2.08069	2.76271	1.32879	8.5655	6.20873	5.82162			535	2.0574	6.86528	4.81255
536	4.72028	4.56709	5.24566	2.13744	2.92522	1.33619	8.34865	6.49094	5.85887			536	2.13295	6.89949	4.84434
537	4.72028	4.66858	5.72253	2.15635	3.19607	1.41022	8.9992	6.77316	6.18879			537	2.25421	7.32038	5.03713
538	4.72028	4.87156	5.81791	2.11852	3.08773	1.37691	8.9992	6.77316	6.08236			538	2.19439	7.28491	5.13658
539	4.72028	4.87156	6.00866	2.2131	3.25024	1.47684	9.4329	7.12593	6.65708			539	2.3134	7.73863	5.20017
540	4.72028	4.87156	6.00866	2.2131	3.25024	1.46944	9.32447	7.12593	6.63579			540	2.31093	7.6954	5.20017
541	4.72028	4.87156	5.91328	2.04286	3.08773	1.3732	9.4329	7.12593	6.46018			541	2.16793	7.673	5.16838
542	4.72028	4.97306	6.00866	2.02395	3.19607	1.3473	9.21605	7.26704	6.40165			542	2.1891	7.62824	5.234
543	2.95017	4.36411	5.91328	1.79696	3.1419	1.24736	8.89077	6.98482	5.89079			543	2.06207	7.25546	4.40919
544	2.95017	4.36411	5.81791	1.81588	3.08773	1.26587	8.5655	6.98482	5.91208			544	2.05649	7.15413	4.3774
545	2.95017	4.4656	5.72253	1.81588	3.08773	1.26957	8.78235	6.98482	6.02383			545	2.05772	7.26367	4.37944
546	2.95017	4.4656	5.72253	1.85371	3.08773	1.27327	8.78235	6.91427	6.02915			546	2.07157	7.24192	4.37944
547	2.95017	4.4656	5.62716	1.81588	2.97939	1.17703	8.45708	6.91427	5.93337			547	1.99077	7.10157	4.34764
548	2.95017	4.4656	5.62716	1.77805	2.87105	1.14742	8.45708	6.70261	5.81097			548	1.93217	6.99022	4.34764
549	2.95017	4.4656	5.62716	1.74021	2.81688	1.14742	8.5655	6.5615	5.74179			549	1.9015	6.95627	4.34764
550	2.95017	4.26262	5.34103	1.74021	2.92522	1.15853	8.5655	6.49094	5.73115			550	1.94132	6.9292	4.18461
551	2.95017	4.36411	5.72253	1.75913	3.03356	1.20294	8.67393	6.42039	5.90676			551	1.99854	7.00036	4.34561
552	2.95017	4.66858	6.00866	1.89154	3.1419	1.25476	8.78235	6.42039	6.05576			552	2.09607	7.08617	4.54247
553	2.95017	4.56709	5.91328	1.85371	2.87105	1.22885	8.78235	6.20873	5.77372			553	1.98454	6.9216	4.47685
554	2.95017	4.05964	5.62716	1.81588	2.81688	1.19554	8.13181	6.06762	5.63537			554	1.94276	6.6116	4.21232
555	2.95017	4.26262	5.24566	1.7213	2.92522	1.17333	8.02338	6.13818	5.43847			555	1.93995	6.53334	4.15282
556	2.95017	4.36411	5.24566	1.7213	2.92522	1.17333	8.02338	6.13818	5.3959			556	1.93995	6.51915	4.18665
557	2.95017	4.36411	5.24566	1.7213	2.87105	1.16593	8.02338	6.13818	5.39058			557	1.91943	6.51738	4.18665
558	2.95017	4.4656	5.24566	1.66455	2.81688	1.16223	7.91496	6.06762	5.3693			558	1.88122	6.45063	4.22048
559	2.95017	4.26262	5.24566	1.64564	2.81688	1.13262	7.69811	5.99707	5.25223			559	1.86504	6.3158	4.15282
560	2.95017	4.05964	5.24566	1.58889	2.60019	1.10671	7.37284	5.57375	5.1724			560	1.76526	6.03966	4.08516
561	2.95017	4.16113	5.34103	1.53215	2.65437	1.11041	7.26441	5.57375	5.16176			561	1.76564	5.99997	4.15078
562	2.95017	4.16113	5.34103	1.53215	2.54602	1.0845	7.04757	5.43264	5.01808			562	1.72089	5.83276	4.15078
563	4.72028	4.26262	5.34103	1.51323	2.49185	1.0808	7.04757	5.43264	5.01276			563	1.69529	5.83099	4.77464
564	4.72028	3.75516	5.34103	1.4754	2.43768	1.10301	6.61387	5.43264	4.93294			564	1.67203	5.65982	4.60549
565	4.72028	3.75516	5.34103	1.41865	2.43768	1.11411	6.50545	5.36208	4.90633			565	1.65682	5.59129	4.60549
566	4.72028	3.75516	5.34103	1.43757	2.38351	1.11781	6.50545	5.36208	4.89037			566	1.6463	5.58597	4.60549
567	5.90035	3.75516	5.24566	1.45648	2.43768	1.10301	6.61387	5.22098	4.86376			567	1.66572	5.5662	4.96706
568	5.90035	3.55218	4.95953	1.39974	2.32934	1.06969	6.07175	4.44489	4.71476			568	1.59959	5.07713	4.80402
569	4.72028	3.55218	4.6734	1.26733	2.32934	1.00677	5.96332	4.23322	4.43273			569	1.53448	4.87643	4.31529
570	4.72028	3.65367	4.57803	1.28625	2.32934	0.988263	5.8549	4.16267	4.35823			570	1.53462	4.79193	4.31733
571	4.72028	3.75516	4.2919	1.26733	2.27517	0.962354	5.8549	4.09212	4.20923			571	1.50162	4.71875	4.25578
572	4.72028	3.85666	4.2919	1.26733	2.27517	0.947548	5.8549	4.09212	4.18794			572	1.49668	4.71165	4.28961
573	4.72028	3.85666	4.38728	1.28625	2.27517	0.962354	6.07175	4.16267	4.27309			573	1.50792	4.83584	4.3214
574	4.72028	3.45069	4.2919	1.21058	2.27517	0.932743	5.96332	3.73935	4.10812			574	1.47283	4.6036	4.15429
575	4.72028	3.45069	4.2919	1.19167	2.27517	0.914236	5.8549	3.59824	4.03362			575	1.46036	4.49559	4.15429
576	4.72028	3.24771	3.5289	1.13492	2.32934	0.862417	5.20436	3.38658	3.84737			576	1.44223	4.1461	3.83229
577	4.72028	3.14622	3.43352	1.17275	2.32934	0.818001	5.09593	3.38658	3.81012			577	1.44003	4.09755	3.76667
578	4.72028	3.14622	3.43352	1.15384	2.32934	0.810598	5.09593	3.31603	3.74095			578	1.43126	4.05097	3.76667
579	4.72028	3.14622	3.43352	1.11601	2.27517	0.803195	4.98751	3.31603	3.71434			579	1.39812	4.00596	3.76667
580	4.72028	3.14622	3.43352	1.15384	2.32934	0.814299	5.20436	3.38658	3.75159			580	1.43249	4.11418	3.76667
581	4.72028	3.24771	3.5289	1.13492	2.221	0.806897	5.20436	3.31603	3.71434			581	1.38761	4.07824	3.83229
582	4.72028	3.24771	3.5289	1.21058	2.221	0.821702	5.20436	3.31603	3.72498			582	1.41776	4.08179	3.83229
583	5.90035	3.55218	3.5289	1.36191	2.27517	0.836507	5.63805	3.31603	3.97509			583	1.4912	4.30972	4.32714
584	5.90035	3.55218	3.71965	1.36191	2.27517	0.836507	5.74648	3.31603	3.96977			584	1.4912	4.34409	4.39073
585	5.90035	3.55218	3.62427	1.30516	2.27517	0.780987	5.63805	3.10436	3.91655			585	1.45377	4.21966	4.35893
586	7.08042	3.45069	3.5289	1.34299	2.32934	0.795793	5.63805	3.10436	3.96445			586	1.48938	4.23562	4.68667
587	7.08042	3.45069	3.43352	1.34299	2.38351	0.803195	5.4212	3.10436	3.93252			587	1.5099	4.1527	4.65488
588	7.08042	3.45069	3.33814	1.36191	2.38351	0.806897	5.4212	3.10436	3.93252			588	1.51744	4.1527	4.62308
589	7.08042	3.45069	3.33814	1.34299	2.38351	0.806897	5.20436	2.96326	3.87398			589	1.51113	4.01387	4.62308
590	7.08042	3.45069	3.33814	1.36191	2.221	0.814299	5.20436	2.96326	3.89527			590	1.46574	4.02096	4.62308
591	7.08042	3.65367	3.24277	1.34299	2.16683	0.814299	5.20436	2.96326	3.87398			591	1.44137	4.01387	4.65895
592	7.08042	3.65367	3.24277	1.34299	2.16683	0.818001	5.09593	2.96326	3.83141			592	1.44261	3.96353	4.65895
593	7.08042	3.65367	3.24277	1.34299	2.16683	0.818001	5.20436	2.96326	3.8527			593	1.44261	4.00677	4.65895
594	5.31031	3.3492	3.14739	1.2295	2.16683	0.818001	4.98751	2.46938	3.72498			594	1.40478	3.72729	3.93564
595	5.31031	3.3492	3.14739	1.24842	2.11266	0.818001	4.87908	2.25772	3.67177			595	1.39302	3.60286	3.93564
596	5.31031	3.3492	3.05202	1.17275	1.95015	0.795793	4.87908	2.18717	3.5547			596	1.30623	3.54032	3.90384
597	5.31031	3.14622	2.57514	1.13492	1.67929	0.718064	4.22854	1.90495	3.16091			597	1.17743	3.09813	3.67722
598	5.31031	3.04473	2.47976	1.13492	1.67929	0.70696	4.33696	1.8344	3.09174			598	1.17373	3.0877	3.6116
599	5.31031	2.84175	2.00289	1.04035	1.13759	0.592218	3.90327	1.41107	2.38399			599	0.923383	2.56611	3.38498
600	5.31031	2.84175	2.00289	1.07818	1.13759	0.607023	3.90327	1.41107	2.41592			600	0.940928	2.57675	3.38498
601	5.31031	2.84175	2.38439	1.15384	1.13759	0.607023	3.68642	1.41107	2.45849			601	0.966149	2.51866	3.51215
602	5.31031	2.74026	2.28901	1.17275	1.19176	0.610724	3.57799	1.26997	2.4372			602	0.991745	2.42839	3.44653
603	5.31031	2.74026	2.09826	1.17275	1.19176	0.607023	3.36115	1.26997	2.33077			603	0.990511	2.32063	3.38294
604	5.31031	2.74026	2.09826	1.17275	1.19176	0.618127	3.46957	1.34052	2.37335			604	0.994212	2.39448	3.38294
605	5.31031	2.53727	2.09826	1.19167	1.19176	0.644037	3.25272	1.26997	2.27224			605	1.00915	2.26498	3.31528
606	5.31031	2.63876	2.09826	1.19167	1.19176	0.651439	3.25272	1.26997	2.35738			606	1.01162	2.29336	3.34911
607	5.90035	3.3492	2.09826	1.32408	1.19176	0.76248	3.68642	1.34052	2.47977			607	1.09277	2.50224	3.7826
608	5.90035	3.75516	2.19364	1.41865	1.19176	0.803195	3.90327	1.62274	2.6607			608	1.13787	2.7289	3.94972
609	5.90035	4.26262	2.28901	1.62672	1.19176	0.84391	4.01169	1.8344	2.72456			609	1.2208	2.85688	4.15066
610	5.90035	4.36411	2.28901	1.58889	1.08341	0.825403	3.90327	1.90495	2.65538			610	1.1659	2.8212	4.18449
611	5.90035	4.36411	1.90751	1.58889	0.975073	0.792091	3.79484	1.9755	2.42656			611	1.11869	2.7323	4.05732
612	5.90035	4.16113	1.71676	1.49431	0.866732	0.743973	3.57799	2.11661	2.31481			612	1.03501	2.66981	3.92608
613	5.90035	4.16113	1.62138	1.49431	0.920902	0.725467	3.68642	2.11661	2.2882			613	1.04689	2.69708	3.89429
614	5.90035	4.16113	1.62138	1.49431	0.920902	0.729168	3.68642	2.11661	2.31481			614	1.04813	2.70595	3.89429
615	7.67045	4.16113	1.62138	1.51323	0.866732	0.743973	3.90327	2.25772	2.3627			615	1.04131	2.84123	4.48432
616	7.67045	4.26262	1.62138	1.55106	0.866732	0.766182	3.90327	2.32827	2.38931			616	1.06132	2.87362	4.51815
617	7.67045	4.26262	1.71676	1.56998	0.866732	0.780987	3.90327	2.25772	2.4851			617	1.07257	2.88203	4.54994
618	7.67045	4.36411	1.71676	1.62672	0.866732	0.799494	3.90327	2.25772	2.52235			618	1.09765	2.89444	4.58377
619	7.67045	4.36411	1.81214	1.62672	0.866732	0.810598	3.90327	2.25772	2.53831			619	1.10135	2.89977	4.61557
620	7.67045	4.56709	1.81214	1.62672	0.812561	0.803195	3.90327	2.39883	2.52767			620	1.08083	2.94325	4.68323
621	7.67045	4.4656	1.71676	1.62672	0.75839	0.799494	4.01169	2.32827	2.50106			621	1.06154	2.94701	4.6176
622	7.67045	4.4656	1.71676	1.62672	0.75839	0.806897	3.90327	2.32827	2.50638			622	1.064	2.91264	4.6176
623	5.90035	4.4656	1.71676	1.64564	0.75839	0.803195	4.12012	2.25772	2.4851			623	1.06907	2.95431	4.02757
624	5.90035	4.56709	1.62138	1.68347	0.812561	0.795793	4.12012	2.25772	2.49574			624	1.09727	2.95786	4.02961
625	5.90035	4.77007	1.62138	1.66455	0.812561	0.78839	4.12012	2.18717	2.50106			625	1.0885	2.93611	4.09727
626	5.90035	4.66858	1.62138	1.64564	0.866732	0.78839	4.12012	2.32827	2.49042			626	1.10025	2.9796	4.06344
627	4.72028	4.66858	1.62138	1.60781	0.75839	0.78839	3.79484	2.32827	2.44785			627	1.05153	2.85699	3.67008
628	4.72028	4.87156	1.62138	1.70238	0.75839	0.784688	4.01169	2.32827	2.49574			628	1.08182	2.94523	3.73774
629	7.67045	4.87156	1.62138	1.70238	0.75839	0.806897	3.79484	2.18717	2.43188			629	1.08922	2.80463	4.72113
630	7.67045	4.66858	1.71676	1.70238	0.75839	0.818001	3.90327	2.18717	2.39995			630	1.09293	2.83013	4.68527
631	7.67045	4.4656	2.00289	1.7213	0.704219	0.803195	3.90327	2.18717	2.3361			631	1.07624	2.80884	4.71298
632	7.67045	4.4656	2.00289	1.77805	0.812561	0.814299	4.12012	2.32827	2.44252			632	1.13497	2.96364	4.71298
633	7.67045	4.36411	1.90751	1.77805	0.812561	0.825403	4.12012	2.32827	2.38399			633	1.13867	2.94413	4.64736
634	7.67045	4.66858	1.90751	1.77805	0.812561	0.840209	4.12012	2.39883	2.46913			634	1.14361	2.99602	4.74885
635	7.67045	4.66858	1.90751	1.77805	0.75839	0.84391	4.12012	2.39883	2.46913			635	1.12678	2.99602	4.74885
636	7.67045	4.66858	2.09826	1.77805	0.704219	0.851313	4.12012	2.46938	2.45317			636	1.11119	3.01422	4.81243
637	7.67045	4.66858	2.09826	1.77805	0.704219	0.858716	4.12012	2.53993	2.47977			637	1.11366	3.04661	4.81243
638	7.67045	4.66858	2.09826	1.79696	0.75839	0.862417	4.22854	2.53993	2.4851			638	1.13926	3.08452	4.81243
639	7.67045	5.07455	2.47976	2.09961	0.75839	0.95125	4.55381	2.68104	2.71392			639	1.26975	3.31626	5.07492
640	7.67045	5.17604	2.47976	2.09961	0.704219	0.969756	4.33696	2.61049	2.69795			640	1.25786	3.21513	5.10875
641	7.67045	5.27753	2.38439	2.09961	0.704219	0.973458	4.33696	2.61049	2.68199			641	1.25909	3.20981	5.11079
642	7.67045	5.37902	2.38439	2.15635	0.704219	0.991965	4.55381	2.68104	2.85227			642	1.28418	3.36238	5.14462
643	6.49038	5.27753	2.38439	2.00503	0.650049	0.973458	4.12012	3.17492	2.63409			643	1.20951	3.30971	4.71743
644	6.49038	5.27753	2.19364	2.00503	0.650049	0.966055	4.01169	3.17492	2.62345			644	1.20704	3.27002	4.65385
645	6.49038	5.27753	2.19364	2.00503	0.650049	0.966055	3.90327	3.17492	2.61281			645	1.20704	3.23033	4.65385
646	5.31031	5.37902	2.19364	1.98611	0.541707	0.954951	3.79484	3.17492	2.54895			646	1.16092	3.1729	4.29432
647	5.31031	5.88647	2.47976	2.06178	0.595878	0.966055	3.79484	3.52769	2.63942			647	1.2079	3.32065	4.55885
648	5.31031	6.29244	2.47976	2.08069	0.650049	0.988263	3.90327	3.59824	2.68199			648	1.23967	3.3945	4.69417
649	5.31031	6.49542	2.47976	2.08069	0.650049	0.988263	3.90327	3.59824	2.70327			649	1.23967	3.40159	4.76183
650	5.31031	6.49542	2.47976	2.08069	0.650049	0.980861	3.90327	3.59824	2.68199			650	1.2372	3.3945	4.76183
651	5.31031	6.59691	2.67052	2.11852	0.650049	0.962354	3.90327	3.59824	2.67134			651	1.24364	3.39095	4.85925
652	5.31031	6.59691	2.76589	2.11852	0.650049	0.962354	4.12012	3.59824	2.69263			652	1.24364	3.47033	4.89104
653	5.31031	6.59691	2.76589	2.11852	0.650049	0.962354	4.01169	3.59824	2.67667			653	1.24364	3.42887	4.89104
654	5.31031	6.6984	2.86127	2.17527	0.595878	0.984562	4.12012	3.73935	2.76713			654	1.2519	3.5422	4.95666
655	5.31031	6.90138	2.86127	2.19418	0.595878	0.991965	4.12012	3.73935	2.78842			655	1.26068	3.54929	5.02432
656	5.31031	7.20586	3.05202	2.36442	0.595878	1.0845	4.55381	4.30378	2.95338			656	1.34827	3.93699	5.1894
657	5.31031	7.51033	3.14739	2.49683	0.595878	1.14372	4.55381	4.37433	3.07577			657	1.41214	4.0013	5.32268
658	5.31031	7.40884	3.24277	2.57249	0.595878	1.17333	4.66224	4.37433	3.08109			658	1.44723	4.03922	5.32064
659	5.31031	7.91629	3.33814	2.57249	0.650049	1.25476	4.87908	4.44489	3.30991			659	1.49243	4.21129	5.52158
660	5.31031	7.91629	3.43352	2.57249	0.650049	1.26587	4.98751	4.44489	3.30991			660	1.49614	4.24744	5.55338
661	5.31031	7.91629	3.05202	2.49683	0.650049	1.27697	5.09593	4.51544	3.26734			661	1.47462	4.2929	5.42621
662	5.31031	7.91629	3.14739	2.53466	0.595878	1.28807	5.20436	4.51544	3.28863			662	1.47287	4.33614	5.458
663	5.31031	7.91629	3.43352	2.57249	0.595878	1.33619	5.74648	4.51544	3.35248			663	1.50152	4.53813	5.55338
664	5.31031	8.42375	3.71965	2.72381	0.595878	1.33989	5.96332	4.7271	3.46423			664	1.5532	4.71822	5.8179
665	5.31031	8.62673	3.81502	2.72381	0.595878	1.29918	5.8549	4.93876	3.44295			665	1.53962	4.74554	5.91736
666	5.31031	8.32226	3.9104	2.66707	0.595878	1.27697	5.74648	4.93876	3.34184			666	1.51331	4.67569	5.84766
667	4.72028	7.8148	4.00577	2.59141	0.595878	1.22885	5.8549	4.86821	3.32588			667	1.47205	4.683	5.51362
668	4.72028	7.61182	3.9104	2.55358	0.595878	1.21034	5.8549	4.65655	3.24606			668	1.45327	4.58583	5.41417
669	5.31031	7.10437	3.81502	2.38334	0.595878	1.18814	5.8549	4.44489	3.23009			669	1.38912	4.50996	5.4099
670	5.31031	7.00287	3.81502	2.40225	0.595878	1.18814	5.8549	4.37433	3.21413			670	1.39542	4.48112	5.37607
671	5.31031	7.00287	3.9104	2.42117	0.595878	1.19184	5.96332	4.30378	3.22477			671	1.40296	4.49729	5.40786
672	5.31031	6.90138	3.81502	2.40225	0.595878	1.21034	6.07175	4.09212	3.24606			672	1.40283	4.46997	5.34224
673	5.31031	6.90138	3.81502	2.42117	0.541707	1.21405	5.96332	4.23322	3.2567			673	1.39231	4.48442	5.34224
674	3.54021	6.6984	3.81502	2.42117	0.541707	1.21775	6.50545	4.16267	3.22477			674	1.39354	4.63096	4.68454
675	3.54021	6.6984	3.81502	2.44008	0.487537	1.19924	6.2886	4.09212	3.20348			675	1.37562	4.52807	4.68454
676	3.54021	6.59691	3.9104	2.49683	0.487537	1.21034	6.39702	4.30378	3.21413			676	1.39824	4.63831	4.68251
677	3.54021	7.00287	3.81502	2.76165	0.595878	1.25106	6.61387	4.37433	3.31523			677	1.53619	4.76781	4.78604
678	3.54021	6.90138	3.81502	2.78056	0.704219	1.24366	6.61387	4.44489	3.29927			678	1.57615	4.78601	4.7522
679	3.54021	7.30735	3.71965	2.78056	0.704219	1.24366	6.83072	4.65655	3.35781			679	1.57615	4.94836	4.85573
680	3.54021	7.20586	3.9104	2.83731	0.704219	1.26587	6.72229	4.7271	3.35248			680	1.60246	4.93396	4.88549
681	3.54021	7.51033	4.19652	2.83731	0.704219	1.27327	6.72229	4.7271	3.37909			681	1.60493	4.94283	5.08235
682	3.54021	7.40884	4.19652	2.83731	0.704219	1.26587	6.72229	4.7271	3.35248			682	1.60246	4.93396	5.04852
683	3.54021	7.40884	4.38728	2.89405	0.704219	1.26957	6.50545	4.79765	3.41634			683	1.62261	4.90648	5.11211
684	3.54021	7.30735	4.38728	2.89405	0.704219	1.25476	6.50545	4.79765	3.40038			684	1.61768	4.90116	5.07828
685	3.54021	7.20586	4.38728	2.89405	0.75839	1.24736	6.50545	4.86821	3.38973			685	1.63327	4.92113	5.04445
686	3.54021	7.20586	4.38728	2.89405	0.704219	1.23996	6.61387	4.7271	3.41102			686	1.61274	4.91733	5.04445
687	5.31031	7.40884	4.38728	2.9508	0.704219	1.26587	6.61387	4.93876	3.45891			687	1.64029	5.00385	5.70214
688	5.31031	7.20586	4.38728	2.85622	0.812561	1.26216	6.39702	5.00932	3.45359			688	1.64365	4.95331	5.63448
689	2.36014	7.30735	4.48265	2.85622	0.866732	1.27327	6.50545	5.00932	3.5068			689	1.66541	5.00719	4.71671
690	2.36014	7.30735	4.2919	2.96971	0.920902	1.27327	6.83072	5.07987	3.53341			690	1.72129	5.148	4.65313
691	2.36014	7.71331	4.10115	3.00755	0.975073	1.29548	6.72229	5.15042	3.57066			691	1.75936	5.14779	4.72487
692	2.95017	7.61182	4.10115	2.98863	0.920902	1.31028	6.61387	5.22098	3.51213			692	1.73994	5.11566	4.88771
693	2.95017	7.71331	4.19652	3.15887	0.975073	1.3473	6.50545	5.50319	3.53873			693	1.82708	5.18246	4.95334
694	2.95017	7.40884	4.6734	3.27236	1.02924	1.42873	7.04757	5.6443	3.56534			694	1.91011	5.41907	5.0108
695	2.95017	7.51033	4.6734	3.29128	1.02924	1.45093	7.04757	5.6443	3.58663			695	1.92382	5.42616	5.04464
696	2.95017	7.61182	4.6734	3.32911	1.02924	1.48054	7.37284	5.57375	3.66645			696	1.9463	5.53768	5.07847
697	3.54021	8.72822	5.53178	3.65067	1.3001	1.68042	8.78235	6.77316	4.33162			697	2.21039	6.62904	5.9334
698	4.13024	8.9312	5.72253	3.66958	1.3001	1.69892	9.10762	6.77316	4.41144			698	2.22287	6.76408	6.26133
699	4.13024	8.42375	5.34103	3.55609	1.3001	1.6249	8.89077	6.63205	4.23584			699	2.16036	6.58622	5.96501
700	5.31031	8.52524	5.34103	3.57501	1.3001	1.6286	9.10762	6.77316	4.3263			700	2.1679	6.73569	6.39219
701	5.31031	8.42375	5.34103	3.53718	1.35427	1.64711	9.10762	6.77316	4.38484			701	2.17952	6.75521	6.35836
702	5.31031	8.62673	5.24566	3.49935	1.35427	1.636	8.9992	6.77316	4.28373			702	2.1632	6.68536	6.39423
703	5.31031	9.03269	5.53178	3.91548	1.35427	1.78035	9.54132	6.5615	4.58705			703	2.35004	6.89662	6.62493
704	6.49038	9.03269	5.53178	3.9344	1.35427	1.79516	9.75817	6.63205	4.59769			704	2.36128	6.99597	7.01829
705	6.49038	9.03269	5.62716	3.9344	1.35427	1.79146	9.75817	6.63205	4.64026			705	2.36004	7.01016	7.05008
706	6.49038	9.03269	5.62716	3.91548	1.35427	1.79146	9.86659	6.63205	4.62962			706	2.35374	7.04275	7.05008
707	6.49038	9.03269	5.62716	3.95331	1.35427	1.83587	10.6256	6.77316	4.73605			707	2.38115	7.37826	7.05008
708	7.67045	8.72822	5.81791	3.95331	1.3001	1.83958	10.5171	6.70261	4.74669			708	2.36433	7.32214	7.40553
709	7.67045	9.13418	5.81791	4.01006	1.3001	1.85808	10.734	7.19648	4.76798			709	2.38941	7.56615	7.54085
710	7.67045	9.43866	5.81791	4.02898	1.3001	1.88029	10.734	7.19648	4.79458			710	2.40312	7.57502	7.64234
711	15.3409	9.54015	6.00866	4.31271	1.3001	2.04315	11.1677	7.76091	5.01808			711	2.55199	7.98223	10.2966
712	16.521	9.64164	6.19941	4.50186	1.3001	2.09497	11.3845	7.76091	5.17773			712	2.63231	8.10772	10.7873
713	16.521	9.54015	6.29479	4.55861	1.35427	2.11348	11.7098	7.90202	5.22562			713	2.67545	8.27915	10.7853
714	16.521	9.43866	6.19941	4.52078	1.35427	2.11718	11.7098	7.76091	5.16176			714	2.66407	8.21082	10.7197
715	16.521	9.13418	6.29479	4.55861	1.51678	2.10978	12.0351	7.69036	5.27351			715	2.72839	8.33298	10.65
716	16.521	8.9312	5.91328	4.33162	1.51678	2.01724	11.6014	7.19648	5.08726			716	2.62188	7.96171	10.4552
717	16.521	8.62673	5.81791	4.23705	1.51678	1.96172	11.6014	7.12593	5.01276			717	2.57185	7.91336	10.3219
718	16.521	8.62673	5.72253	4.14247	1.51678	1.92471	11.3845	7.12593	4.96487			718	2.52799	7.82511	10.2901
719	16.521	8.22077	5.53178	4.12355	1.46261	1.81367	11.0593	7.12593	4.68284			719	2.46661	7.62267	10.0912
720	16.521	8.32226	5.62716	4.19921	1.46261	1.83958	10.8424	7.12593	4.72541			720	2.50047	7.56458	10.1568
721	16.521	8.42375	5.62716	4.35054	1.67929	1.87289	11.493	7.33759	4.7733			721	2.63424	7.86795	10.1906
722	16.521	8.52524	5.53178	4.31271	1.67929	1.86919	11.3845	7.26704	4.77862			722	2.6204	7.81006	10.1927
723	16.521	8.52524	5.24566	4.29379	1.67929	1.82477	10.8424	7.26704	4.73073			723	2.59928	7.61339	10.0973
724	18.2911	8.11927	5.24566	4.21813	1.73346	1.84698	10.5171	7.12593	4.66155			724	2.59952	7.43487	10.552
725	18.2911	8.11927	5.62716	4.50186	2.221	1.99503	10.6256	7.54925	4.98083			725	2.90596	7.71855	10.6792
726	18.2911	8.42375	5.62716	4.48294	2.38351	2.02094	10.8424	7.90202	5.04469			726	2.96247	7.92971	10.7807
727	21.8313	8.72822	5.53178	4.50186	2.65437	2.06906	10.734	8.32534	5.12451			727	3.0751	8.06128	12.0304
728	22.4213	8.52524	5.53178	4.38837	2.70854	2.05426	10.5171	8.3959	5.03405			728	3.05039	7.98236	12.1594
729	21.8313	8.42375	5.53178	4.36945	2.70854	2.01724	10.5171	8.3959	4.99148			729	3.03174	7.96817	11.9289
730	21.8313	8.52524	5.43641	4.36945	2.70854	2.00984	10.5171	8.46645	4.98616			730	3.02928	7.98991	11.931
731	21.8313	9.03269	5.81791	4.59644	2.87105	2.06166	10.5171	9.4542	5.10855			731	3.17638	8.35996	12.2273
732	21.8313	9.74313	6.10404	4.86125	2.92522	2.19491	10.9508	9.80697	5.58747			732	3.32713	8.78176	12.5595
733	21.8313	9.74313	6.10404	4.95583	3.03356	2.22082	11.0593	9.73642	5.72583			733	3.4034	8.8405	12.5595
734	25.3715	10.6565	6.29479	5.06932	3.1419	2.41329	11.493	10.2303	6.05576			734	3.5415	9.25967	14.1076
735	31.2718	10.758	6.29479	5.18281	3.1419	2.42809	11.6014	10.3714	6.06108			735	3.58427	9.34462	16.1082
736	31.2718	10.758	6.19941	5.10715	3.19607	2.42439	11.493	10.0892	6.06108			736	3.57587	9.21441	16.0764
737	31.2718	10.3521	6.19941	4.82342	3.08773	2.38368	11.2761	9.94808	5.85887			737	3.43161	9.02768	15.9411
738	31.2718	10.3521	6.29479	4.84234	2.97939	2.39848	11.2761	10.0186	5.95997			738	3.40674	9.0849	15.9729
739	31.2718	10.2506	6.48554	5.01258	3.03356	2.48731	11.493	9.87752	6.15686			739	3.51115	9.17578	16.0027
740	31.2718	10.1491	6.39016	5.01258	3.03356	2.46881	11.493	9.66586	6.16219			740	3.50498	9.107	15.937
741	31.2718	9.84462	6.10404	5.05041	3.03356	2.47251	11.493	9.66586	6.15686			741	3.51883	9.10523	15.7402
742	31.2718	9.94611	6.19941	5.08824	3.08773	2.48361	11.7098	9.73642	6.26329			742	3.55319	9.2365	15.8058
743	31.2718	9.94611	6.00866	5.06932	3.08773	2.49102	11.7098	9.59531	6.23669			743	3.54936	9.1806	15.7422
744	31.2718	9.94611	6.00866	5.08824	3.03356	2.49472	11.7098	9.52475	6.21008			744	3.53884	9.14821	15.7422
745	32.4519	9.94611	6.00866	5.10715	2.97939	2.54283	11.8182	9.59531	6.24201			745	3.54313	9.21851	16.1356
746	36.5822	10.5551	6.00866	5.27739	3.03356	2.63907	11.6014	9.87752	6.39633			746	3.65001	9.29174	17.7153
747	34.8121	10.5551	6.58091	5.4098	3.25024	2.70569	11.8182	10.0186	6.50808			747	3.78858	9.44831	17.316
748	34.8121	10.5551	6.58091	5.4098	3.1419	2.7168	11.8182	9.94808	6.46551			748	3.75617	9.4106	17.316
749	34.8121	10.6565	6.48554	5.4098	3.08773	2.70569	11.9266	9.94808	6.4389			749	3.73441	9.43788	17.318
750	34.8121	10.6565	6.48554	5.27739	3.03356	2.68349	11.493	9.80697	6.42293			750	3.66481	9.24095	17.318
751	34.8121	10.3521	6.58091	5.22064	2.97939	2.67238	11.493	9.80697	6.42293			751	3.62414	9.24095	17.2483
752	34.222	10.4536	6.67629	5.10715	2.92522	2.60206	11.493	9.4542	6.36972			752	3.54481	9.10562	17.1173
753	34.222	10.4536	6.48554	4.99366	2.87105	2.58355	11.3845	9.38365	6.32183			753	3.48275	9.03	17.0537
754	34.222	10.4536	6.00866	4.84234	2.81688	2.47251	10.8424	9.17199	6.17283			754	3.37724	8.72907	16.8948
755	34.222	10.4536	6.00866	4.84234	2.81688	2.4503	10.8424	9.31309	6.17815			755	3.36984	8.77788	16.8948
756	34.222	10.3521	6.10404	4.86125	2.81688	2.454	10.5171	9.52475	6.18347			756	3.37738	8.74179	16.8927
757	33.042	9.33717	5.24566	4.48294	2.54602	2.27264	8.9992	8.46645	5.48637			757	3.10053	7.65067	15.8749
758	33.042	9.64164	5.43641	4.57752	2.70854	2.35777	8.9992	9.59531	5.80033			758	3.21461	8.13161	16.04
759	33.042	9.74313	5.53178	4.52078	2.81688	2.35407	9.10762	9.59531	5.82162			759	3.23057	8.17485	16.1056
760	35.4021	9.64164	5.62716	4.46403	2.87105	2.33556	8.89077	9.4542	5.70454			760	3.22355	8.01651	16.8903
761	38.9423	9.54015	5.62716	4.46403	2.76271	2.32075	8.89077	9.4542	5.66197			761	3.1825	8.00232	18.0365
762	38.9423	9.33717	5.81791	4.44511	2.76271	2.29484	8.78235	9.4542	5.68858			762	3.16755	7.97504	18.0325
763	38.9423	8.9312	5.53178	4.01006	2.76271	2.15789	8.34865	9.17199	5.34269			763	2.97689	7.62111	17.8018
764	37.7622	8.9312	5.53178	3.99115	2.76271	2.14309	8.24023	9.10143	5.33205			764	2.96565	7.5579	17.4084
765	37.7622	9.13418	5.62716	4.04789	2.76271	2.1653	8.24023	9.38365	5.40122			765	2.99196	7.67503	17.5079
766	37.7622	9.74313	6.10404	4.06681	2.81688	2.20601	8.34865	9.59531	5.53426			766	3.0299	7.82607	17.8698
767	41.8925	9.64164	5.91328	4.01006	2.76271	2.19121	7.69811	9.31309	5.4438			767	2.98799	7.485	19.1491
768	41.8925	9.64164	6.29479	4.14247	3.03356	2.25043	7.80653	9.52475	5.64069			768	3.14215	7.65733	19.2763
769	41.8925	9.33717	6.58091	4.16138	3.03356	2.28004	8.02338	9.10143	5.68858			769	3.15833	7.60447	19.2702
770	41.8925	9.13418	6.77166	4.23705	3.03356	2.29854	7.91496	9.17199	5.75244			770	3.18972	7.61313	19.2661
771	34.222	8.72822	6.39016	3.91548	3.03356	2.15049	7.48126	8.537	5.55022			771	3.03318	7.1895	16.4468
772	33.042	8.62673	6.10404	3.6885	3.03356	2.09127	7.04757	8.46645	5.3959			772	2.93778	6.96997	15.9242
773	33.042	8.62673	6.00866	3.72633	3.03356	2.08387	6.61387	8.3959	5.38526			773	2.94792	6.79834	15.8924
774	33.042	8.62673	5.91328	3.66958	3.03356	2.05796	6.61387	8.60756	5.31608			774	2.92037	6.84584	15.8607
775	33.042	8.9312	6.00866	3.74525	3.03356	2.10978	6.39702	8.88977	5.35865			775	2.96286	6.88182	15.9939
776	35.4021	8.9312	6.00866	3.72633	3.03356	2.12088	6.39702	8.81922	5.3959			776	2.96026	6.87071	16.7807
777	35.4021	8.82971	6.00866	3.72633	3.03356	2.11718	6.39702	8.81922	5.3693			777	2.95902	6.86184	16.7468
778	35.4021	9.03269	6.39016	3.83982	3.08773	2.1653	6.61387	9.10143	5.62472			778	3.03095	7.11334	16.9416
779	35.4021	9.03269	6.39016	3.80199	3.08773	2.1727	6.93914	8.88977	5.58747			779	3.02081	7.1388	16.9416
780	35.4021	8.9312	6.29479	3.74525	3.03356	2.13569	6.93914	8.74866	5.5449			780	2.9715	7.07757	16.876
781	35.4021	8.82971	6.29479	3.63175	2.87105	2.10978	6.2886	8.81922	5.47572			781	2.87086	6.86118	16.8422
782	35.4021	8.72822	6.29479	3.66958	2.87105	2.10607	6.2886	8.81922	5.49701			782	2.88224	6.86827	16.8084
783	35.4021	8.62673	6.58091	3.66958	2.87105	2.13198	6.2886	8.88977	5.57683			783	2.89087	6.9184	16.8699
784	33.632	8.62673	6.48554	3.61284	2.81688	2.14309	6.50545	8.81922	5.50233			784	2.8576	6.94233	16.2481
785	33.632	8.52524	6.00866	3.36694	2.32934	1.99133	6.39702	8.25479	5.1724			785	2.56254	6.60807	16.0553
786	33.632	8.22077	5.91328	3.34802	2.16683	1.95432	6.18017	7.90202	5.10855			786	2.48972	6.39691	15.922
787	33.042	7.91629	5.91328	3.38585	1.95015	1.8951	5.96332	7.4787	5.04469			787	2.41037	6.16224	15.6238
788	33.042	7.91629	5.91328	3.38585	1.89598	1.9099	5.8549	7.40814	5.06065			788	2.39724	6.1079	15.6238
789	33.042	8.42375	6.10404	3.53718	2.00432	1.96912	6.18017	7.76091	5.20433			789	2.50354	6.38181	15.8566
790	33.042	8.42375	6.19941	3.59392	2.00432	2.00244	6.2886	7.76091	5.22562			790	2.53356	6.42504	15.8884
791	33.042	7.8148	5.81791	3.55609	1.8418	2.04315	6.39702	6.77316	5.25223			791	2.48035	6.1408	15.5582
792	33.042	7.10437	5.81791	3.51826	1.8418	1.97653	5.96332	6.49094	4.88505			792	2.44553	5.77977	15.3214
793	34.222	7.20586	6.00866	3.46151	1.73346	1.94321	5.74648	6.42039	4.76798			793	2.3794	5.64495	15.8122
794	30.6818	7.00287	5.91328	3.38585	1.73346	1.82107	5.31278	6.06762	4.56576			794	2.31346	5.31539	14.5327
795	25.9615	6.90138	5.91328	3.34802	1.78763	1.82477	5.31278	5.99707	4.5498			795	2.32014	5.28655	12.9254
796	25.9615	7.30735	6.10404	3.40477	1.89598	1.84698	5.96332	6.20873	4.65623			796	2.38257	5.60943	13.1243
797	25.9615	7.30735	6.10404	3.42368	1.89598	1.85068	6.18017	6.20873	4.67751			797	2.39011	5.68881	13.1243
798	25.9615	7.40884	6.10404	3.40477	1.89598	1.84328	6.18017	6.13818	4.59237			798	2.38134	5.63691	13.1581
799	29.5017	7.20586	6.19941	3.27236	1.89598	1.80626	5.8549	6.13818	4.43273			799	2.32487	5.47527	14.3023
800	34.222	7.30735	6.19941	3.21561	1.89598	1.83217	5.8549	6.13818	4.45401			800	2.31459	5.48236	15.9096
801	34.222	7.51033	6.19941	3.1967	1.95015	1.86549	5.8549	6.20873	4.52851			801	2.33744	5.53071	15.9773
802	34.222	7.40884	6.10404	3.21561	1.89598	1.86549	5.74648	6.13818	4.44869			802	2.32569	5.44445	15.9116
803	34.222	7.30735	6.48554	3.23453	1.8418	1.86919	6.18017	6.06762	4.45401			803	2.31517	5.56727	16.005
804	33.632	7.40884	6.58091	3.29128	1.95015	1.88769	6.61387	6.13818	4.55512			804	2.37637	5.76906	15.8739
805	33.042	7.40884	6.58091	3.38585	1.95015	1.92101	6.50545	6.13818	4.59237			805	2.419	5.74533	15.6772
806	28.9117	6.79989	6.48554	3.25345	1.8418	1.83587	6.39702	5.6443	4.39548			806	2.31037	5.47893	14.0657
807	28.9117	6.6984	6.00866	3.08321	1.67929	1.79886	6.39702	5.50319	4.36887			807	2.18712	5.42303	13.8729
808	28.9117	6.79989	6.00866	3.10212	1.73346	1.78035	6.50545	5.50319	4.34227			808	2.20531	5.4503	13.9068
809	28.9117	6.79989	6.00866	3.21561	1.8418	1.82107	6.39702	5.78541	4.42741			809	2.29283	5.53661	13.9068
810	28.9117	6.6984	6.19941	3.27236	1.8418	1.84328	6.39702	5.99707	4.4753			810	2.31915	5.62313	13.9365
811	28.9117	6.90138	6.29479	3.46151	1.89598	1.9173	6.72229	5.99707	4.66155			811	2.42493	5.79364	14.036
812	28.9117	7.10437	6.39016	3.57501	2.00432	1.97283	6.72229	6.20873	4.76266			812	2.51738	5.89789	14.1354
813	28.9117	7.30735	6.48554	3.66958	2.16683	2.05426	6.93914	6.42039	4.88505			813	2.63022	6.08153	14.2349
814	28.9117	7.30735	6.48554	3.66958	2.16683	2.06166	6.93914	6.42039	4.89569			814	2.63269	6.08507	14.2349
815	31.8619	7.51033	6.58091	3.74525	2.16683	2.08757	6.93914	6.5615	4.93826			815	2.66655	6.1463	15.3177
816	35.4021	8.62673	7.05779	4.1803	2.54602	2.36517	8.45708	6.49094	5.56087			816	3.0305	6.8363	17.0289
817	36.5822	8.82971	7.24854	4.31271	2.54602	2.41329	8.78235	6.42039	5.67794			817	3.09067	6.96023	17.5535
818	36.5822	8.32226	6.77166	4.1803	2.38351	2.33556	8.5655	5.22098	5.31076			818	2.96646	6.36575	17.2254
819	36.5822	8.32226	7.15317	4.38837	2.38351	2.4466	8.78235	5.29153	5.3959			819	3.07283	6.48993	17.3525
820	33.042	8.11927	7.05779	4.36945	2.32934	2.4355	8.89077	5.22098	5.37462			820	3.04476	6.49546	16.073
821	30.0918	8.22077	7.15317	4.44511	2.32934	2.47251	8.89077	5.22098	5.53958			821	3.08232	6.55044	15.1552
822	30.0918	8.72822	7.05779	4.53969	2.32934	2.50952	8.9992	5.22098	5.55022			822	3.12618	6.59013	15.2926
823	30.0918	8.9312	7.43929	4.6721	2.43768	2.53543	9.10762	5.36208	5.67794			823	3.21507	6.71588	15.4874
824	31.8619	9.94611	7.63004	4.84234	2.43768	2.59095	9.54132	5.71485	5.80033			824	3.29032	7.01883	16.4793
825	31.8619	9.74313	7.43929	4.78559	2.49185	2.56874	9.54132	5.50319	5.68326			825	3.28206	6.90926	16.3481
826	31.8619	9.23567	6.96242	4.82342	2.49185	2.52803	9.32447	5.29153	5.60876			826	3.2811	6.74159	16.02
827	27.7316	8.9312	6.86704	4.76668	2.43768	2.47251	8.9992	5.07987	5.49169			827	3.22562	6.52359	14.51
828	26.5516	8.82971	6.29479	4.63427	2.221	2.39108	8.78235	4.86821	5.25223			828	3.08212	6.30093	13.892
829	26.5516	8.52524	5.91328	4.53969	2.221	2.34296	8.67393	4.86821	5.17773			829	3.03455	6.23995	13.6634
830	30.0918	8.42375	5.81791	4.44511	2.221	2.32075	8.67393	4.7271	5.0979			830	2.99562	6.16631	14.7778
831	30.0918	8.42375	5.81791	4.4262	2.221	2.31705	8.67393	4.7271	5.03937			831	2.98808	6.1468	14.7778
832	30.0918	8.42375	5.81791	4.4262	2.27517	2.32445	8.67393	4.7271	4.98616			832	3.00861	6.12906	14.7778
833	30.0918	8.52524	5.81791	4.40728	2.221	2.31335	8.67393	4.7271	4.94358			833	2.98054	6.11487	14.8116
834	30.0918	8.62673	5.81791	4.40728	2.221	2.30225	8.67393	4.7271	4.93294			834	2.97684	6.11132	14.8455
835	30.0918	8.32226	5.62716	4.27488	2.11266	2.26153	8.78235	4.44489	4.83183			835	2.88302	6.01969	14.6804
836	27.7316	8.32226	5.72253	4.27488	2.11266	2.23932	8.78235	4.44489	4.81055			836	2.87562	6.0126	13.9255
837	27.7316	8.32226	5.72253	4.40728	2.11266	2.24673	8.78235	4.51544	4.83716			837	2.92222	6.04498	13.9255
838	27.7316	8.22077	5.24566	4.29379	2.05849	2.20971	8.5655	4.30378	4.61366			838	2.854	5.82765	13.7327
839	27.7316	8.22077	5.24566	4.25596	2.05849	2.20971	8.34865	4.30378	4.60301			839	2.84139	5.75182	13.7327
840	27.7316	8.22077	5.24566	4.21813	2.11266	2.21341	8.34865	4.23322	4.57641			840	2.84807	5.71943	13.7327
841	27.7316	8.22077	5.24566	4.21813	2.11266	2.21341	8.13181	4.16267	4.60834			841	2.84807	5.63427	13.7327
842	27.7316	8.32226	5.34103	4.21813	2.11266	2.20601	8.45708	4.16267	4.61898			842	2.8456	5.74624	13.7983
843	27.7316	8.32226	5.0549	4.23705	2.11266	2.1727	8.5655	4.16267	4.54448			843	2.8408	5.75755	13.7029
844	27.7316	8.32226	5.15028	4.27488	2.11266	2.13939	8.45708	4.16267	4.59237			844	2.84231	5.73737	13.7347
845	27.7316	8.22077	5.15028	4.27488	2.11266	2.12458	8.5655	4.16267	4.58705			845	2.83737	5.77174	13.7009
846	27.7316	8.22077	5.15028	4.27488	2.11266	2.12828	8.5655	4.23322	4.58173			846	2.83861	5.79349	13.7009
847	24.1914	8.22077	5.15028	4.19921	2.11266	2.12088	8.5655	4.23322	4.54448			847	2.81092	5.78107	12.5208
848	24.1914	8.22077	5.15028	4.21813	2.11266	2.11348	8.5655	4.44489	4.54448			848	2.81475	5.85162	12.5208
849	24.1914	7.8148	5.0549	4.04789	2.00432	2.05426	7.91496	4.09212	4.45934			849	2.70215	5.4888	12.3537
850	25.9615	7.8148	4.95953	4.02898	2.00432	2.02835	7.91496	3.95101	4.42209			850	2.68721	5.42935	12.912
851	24.7815	7.8148	4.86415	3.83982	2.00432	1.95062	7.69811	3.88046	4.31034			851	2.59825	5.2963	12.4868
852	24.7815	7.91629	4.48265	3.65067	1.95015	1.86178	7.58969	3.88046	4.14537			852	2.48753	5.20517	12.3935
853	24.7815	8.11927	4.86415	3.63175	1.89598	1.85808	7.69811	3.88046	4.09216			853	2.46194	5.22358	12.5883
854	25.3715	7.8148	4.95953	3.63175	1.8418	1.81737	7.26441	3.8099	4.14005			854	2.43031	5.07146	12.7153
855	24.1914	7.71331	4.95953	3.55609	1.78763	1.78406	7.26441	3.66879	4.10812			855	2.37593	5.01378	12.2881
856	24.1914	7.51033	4.76878	3.55609	1.67929	1.75074	6.61387	3.45713	4.02298			856	2.32871	4.69799	12.1568
857	24.1914	7.51033	5.0549	3.55609	1.67929	1.74704	6.39702	3.59824	4.06023			857	2.32748	4.68516	12.2522
858	24.1914	7.51033	5.24566	3.66958	1.73346	1.76925	6.39702	3.66879	4.21987			858	2.39077	4.7619	12.3158
859	21.2413	7.30735	5.62716	3.85874	1.73346	1.76555	6.83072	3.59824	4.37952			859	2.45258	4.93616	11.3919
860	16.521	7.40884	6.00866	3.91548	1.8418	1.79146	7.37284	3.8099	4.61366			860	2.51625	5.26547	9.97949
861	16.521	7.20586	6.00866	3.89657	1.78763	1.74704	7.37284	3.73935	4.53384			861	2.47708	5.21534	9.91183
862	16.521	7.61182	6.10404	3.9344	1.78763	1.76555	7.48126	3.8099	4.61366			862	2.49586	5.30161	10.0789
863	16.521	7.91629	5.81791	3.9344	1.78763	1.77665	7.04757	3.95101	4.63494			863	2.49956	5.21117	10.0851
864	17.701	7.91629	6.00866	3.95331	1.73346	1.78035	6.93914	3.95101	4.61366			864	2.48904	5.16794	10.542
865	17.701	8.32226	6.39016	4.04789	2.32934	1.86549	7.69811	4.7271	4.92762			865	2.74757	5.78428	10.8045
866	20.0612	8.11927	6.48554	4.1803	2.38351	1.8951	7.80653	5.07987	5.02341			866	2.81964	5.96994	11.5553
867	21.2413	8.01778	6.58091	4.19921	2.60019	1.86549	8.13181	5.22098	5.07662			867	2.8883	6.14313	11.9467
868	21.2413	8.42375	6.67629	4.1803	2.54602	1.86919	8.24023	5.43264	5.10855			868	2.86517	6.26047	12.1138
869	21.2413	8.32226	6.67629	4.04789	2.43768	1.80256	8.13181	5.22098	4.95955			869	2.76271	6.10411	12.0799
870	21.2413	8.42375	6.48554	4.01006	2.43768	1.78406	8.02338	5.22098	4.88505			870	2.74393	6.04314	12.0502
871	21.2413	8.32226	6.29479	3.83982	2.43768	1.71373	7.80653	5.22098	4.72009			871	2.66374	5.91587	11.9528
872	21.2413	8.42375	6.29479	3.74525	2.32934	1.70263	7.91496	5.36208	4.67219			872	2.5924	5.98308	11.9866
873	21.2413	8.32226	6.29479	3.74525	2.32934	1.65451	7.91496	5.07987	4.64026			873	2.57636	5.87836	11.9528
874	20.6512	8.32226	6.58091	3.76416	2.32934	1.65451	8.24023	5.07987	4.65091			874	2.58267	5.99034	11.8515
875	17.111	8.01778	6.48554	3.74525	2.38351	1.59529	8.34865	4.79765	4.65091			875	2.57468	5.93241	10.5381
876	12.9808	6.79989	6.00866	3.12104	2.00432	1.28437	6.72229	4.65655	3.89527			876	2.13658	5.09137	8.59644
877	12.9808	6.79989	6.00866	3.08321	2.05849	1.26957	6.50545	4.79765	3.9272			877	2.13709	5.07677	8.59644
878	13.5708	7.20586	6.58091	3.31019	2.27517	1.32509	6.72229	5.15042	4.33694			878	2.30348	5.40322	9.11919
879	15.3409	7.20586	6.39016	3.23453	2.16683	1.25106	6.18017	5.43264	4.25712			879	2.21747	5.28998	9.64564
880	15.3409	7.30735	6.39016	3.21561	2.16683	1.24366	6.2886	5.50319	4.27309			880	2.2087	5.35496	9.67947
881	15.3409	7.20586	6.29479	3.21561	2.16683	1.21034	6.2886	5.50319	4.14005			881	2.1976	5.31061	9.61385
882	15.3409	6.59691	6.58091	3.17778	2.16683	1.22515	6.61387	5.57375	4.12409			882	2.18992	5.43723	9.50624
883	15.3409	6.49542	6.29479	3.06429	2.05849	1.21034	6.50545	5.43264	4.13473			883	2.11104	5.3576	9.37704
884	13.5708	6.08946	6.67629	3.21561	2.38351	1.24366	7.15599	5.92651	4.46998			884	2.28093	5.85083	8.77885
885	13.5708	6.08946	6.67629	3.21561	2.32934	1.25476	6.93914	5.99707	4.49126			885	2.26657	5.80916	8.77885
886	14.1608	6.6984	7.63004	3.65067	2.43768	1.38801	7.91496	7.26704	4.87441			886	2.49212	6.68547	9.49643
887	14.1608	6.59691	7.63004	3.66958	2.43768	1.38801	7.91496	7.26704	4.90101			887	2.49843	6.69434	9.4626
888	17.701	6.59691	7.63004	3.65067	2.43768	1.38801	8.02338	7.26704	4.90101			888	2.49212	6.73048	10.6427
889	17.701	6.6984	7.8208	3.6885	2.43768	1.42873	8.34865	7.33759	5.03937			889	2.5183	6.90854	10.7401
890	15.3409	6.79989	7.91617	3.74525	2.43768	1.45463	8.5655	7.33759	5.16176			890	2.54585	7.02162	10.019
891	15.3409	6.79989	7.91617	3.76416	2.43768	1.46204	8.5655	7.33759	5.18305			891	2.55463	7.02871	10.019
892	15.3409	6.90138	7.91617	3.78308	2.38351	1.45834	8.5655	7.33759	5.19369			892	2.54164	7.03226	10.0528
893	15.3409	6.79989	8.01155	3.72633	2.38351	1.45463	8.67393	7.33759	5.20433			893	2.52149	7.07195	10.0508
894	15.3409	6.79989	8.01155	3.74525	2.38351	1.45093	8.67393	7.19648	5.20433			894	2.52656	7.02491	10.0508
895	15.3409	6.79989	8.01155	3.72633	2.32934	1.43243	8.67393	7.54925	5.15644			895	2.49603	7.12654	10.0508
896	15.3409	6.79989	7.91617	3.6885	2.38351	1.43243	8.5655	7.83147	5.13515			896	2.50148	7.17737	10.019
897	15.3409	6.79989	7.91617	3.57501	2.38351	1.43983	8.5655	7.76091	5.13515			897	2.46612	7.15386	10.019
898	15.3409	6.79989	7.91617	3.57501	2.38351	1.41762	8.5655	7.69036	5.10323			898	2.45871	7.1197	10.019
899	15.3409	6.79989	7.91617	3.59392	2.38351	1.40282	8.5655	7.76091	5.0713			899	2.46008	7.13257	10.019
900	15.3409	6.79989	8.01155	3.59392	2.38351	1.38431	8.5655	7.83147	5.0979			900	2.45391	7.16496	10.0508
901	15.3409	6.79989	8.01155	3.55609	2.38351	1.39911	8.67393	7.83147	5.01276			901	2.44624	7.17272	10.0508
902	15.3409	6.6984	7.91617	3.53718	2.38351	1.40282	8.5655	7.90202	4.98616			902	2.44117	7.15123	9.98516
903	15.3409	6.6984	8.01155	3.55609	2.38351	1.39911	8.45708	7.90202	5.00212			903	2.44624	7.12041	10.017
904	17.701	6.90138	8.2023	3.66958	2.38351	1.41392	8.45708	7.90202	5.07662			904	2.48901	7.14524	10.9349
905	17.701	6.90138	8.2023	3.65067	2.38351	1.40652	8.45708	7.90202	5.06065			905	2.48023	7.13992	10.9349
906	17.701	6.90138	8.29767	3.65067	2.38351	1.39911	8.5655	7.83147	5.0979			906	2.47776	7.16496	10.9667
907	17.701	6.90138	8.29767	3.66958	2.38351	1.40282	8.67393	7.83147	5.11919			907	2.4853	7.20819	10.9667
908	17.701	6.79989	8.29767	3.63175	2.38351	1.40652	8.67393	7.69036	5.09258			908	2.47393	7.15229	10.9329
909	17.701	6.79989	8.2023	3.63175	2.38351	1.41762	8.78235	7.90202	5.04469			909	2.47763	7.24302	10.9011
910	15.9309	6.79989	8.2023	3.66958	2.38351	1.41762	8.78235	7.90202	5.04469			910	2.49024	7.24302	10.311
911	15.9309	6.6984	8.29767	3.66958	2.38351	1.41392	8.9992	7.90202	5.05001			911	2.48901	7.31708	10.309
912	17.701	6.90138	8.77455	3.91548	2.65437	1.51756	9.64974	8.25479	5.38526			912	2.6958	7.76326	11.1257
913	17.701	6.6984	8.67918	4.01006	2.76271	1.61379	9.97502	8.537	5.61408			913	2.79552	8.04203	11.0262
914	17.111	6.6984	8.77455	4.12355	2.81688	1.72483	10.3003	8.60756	5.9919			914	2.88842	8.29991	10.8613
915	17.111	6.6984	8.9653	4.46403	3.03356	1.81737	10.5171	8.81922	6.24733			915	3.10499	8.52789	10.9249
916	17.111	6.49542	8.9653	4.4262	3.03356	1.80997	10.5171	8.81922	6.20476			916	3.08991	8.5137	10.8572
917	17.111	7.00287	9.15605	4.6721	3.19607	1.99503	11.6014	9.17199	6.69965			917	3.28773	9.15767	11.09
918	17.111	6.90138	8.77455	4.76668	3.1419	2.03575	12.0351	9.4542	6.71029			918	3.31478	9.39985	10.929
919	17.111	7.20586	8.48842	4.70993	3.08773	2.01354	11.9266	9.4542	6.68368			919	3.2704	9.35484	10.9351
920	17.111	6.90138	8.5838	4.70993	2.87105	2.00244	11.493	9.38365	6.48679			920	3.19447	9.12113	10.8654
921	17.111	7.00287	8.9653	4.86125	2.97939	2.10607	11.6014	9.4542	6.69433			921	3.31557	9.24997	11.0264
922	17.111	6.59691	9.15605	4.88017	3.03356	2.12828	11.7098	9.73642	6.76883			922	3.34734	9.40501	10.9547
923	17.111	6.49542	9.25143	4.72884	2.97939	2.09127	11.7098	9.59531	6.76883			923	3.2665	9.35798	10.9526
924	17.701	6.39393	8.9653	4.6721	2.97939	2.05055	11.493	9.66586	6.67836			924	3.23401	9.27906	11.0201
925	17.701	5.98797	8.86993	4.61535	2.60019	2.00244	11.1677	8.81922	6.54001			925	3.07266	8.8423	10.853
926	17.701	6.08946	9.53756	4.74776	2.70854	2.12828	11.493	9.31309	6.91782			926	3.19486	9.24129	11.1094
927	17.701	6.39393	10.6821	5.50438	2.70854	2.57615	12.794	9.73642	7.71604			927	3.59635	10.0822	11.5923
928	17.701	6.29244	11.0636	5.67461	2.92522	2.74271	13.0109	9.66586	7.881			928	3.78085	10.1859	11.6857
929	18.2911	6.29244	11.0636	5.78811	3.03356	2.76862	13.2277	9.66586	7.9555			929	3.86343	10.283	11.8824
930	20.6512	6.39393	11.6358	5.88268	3.25024	2.94998	13.553	9.80697	8.36525			930	4.02764	10.5751	12.8937
931	20.6512	6.49542	11.6358	6.16641	3.35859	3.05732	13.8783	10.2303	8.54085			931	4.19411	10.8831	12.9275
932	20.6512	6.39393	11.4451	6.22316	3.41276	3.02401	13.7699	9.87752	8.49296			932	4.21998	10.7134	12.8301
933	20.6512	6.39393	11.4451	6.24208	3.35859	3.03141	13.7699	9.94808	8.53021			933	4.21069	10.7494	12.8301
934	20.6512	6.59691	11.3497	6.24208	3.46693	3.09434	13.4446	10.0186	8.59939			934	4.26778	10.6875	12.8659
935	20.6512	6.90138	11.3497	6.24208	3.5211	3.14246	13.6614	10.5125	8.66857			935	4.30188	10.9475	12.9674
936	20.6512	6.79989	11.1589	6.20424	3.46693	3.12395	13.6614	10.3714	8.66857			936	4.26504	10.9005	12.87
937	20.6512	7.00287	11.1589	6.27991	3.46693	3.17207	13.6614	10.3008	8.74839			937	4.3063	10.9036	12.9377
938	21.8313	6.59691	10.8728	6.10967	3.30441	3.17577	13.4446	10.0186	8.48764			938	4.19662	10.6503	13.1003
939	20.0612	7.51033	11.5404	6.3934	3.5211	3.46447	14.4204	10.5831	8.9506			939	4.45966	11.318	13.0373
940	20.0612	7.51033	12.0173	6.48798	3.46693	3.51999	14.4204	10.7242	9.08364			940	4.49163	11.4094	13.1963
941	20.0612	7.61182	12.0173	6.46906	3.5211	3.5422	14.2036	10.7242	9.13153			941	4.51079	11.3531	13.2301
942	20.0612	7.51033	11.7312	6.43123	3.62944	3.50889	14.0951	10.6536	9.10492			942	4.52319	11.2846	13.1009
943	20.0612	7.61182	11.7312	6.50689	3.62944	3.51999	14.2036	10.6536	9.05171			943	4.55211	11.303	13.1347
944	20.0612	7.00287	11.0636	6.22316	3.30441	3.43116	13.3362	9.80697	8.64196			944	4.31958	10.595	12.7092
945	20.0612	7.71331	12.2081	6.75279	3.68361	3.79389	14.6373	11.1475	9.51467			945	4.74343	11.7665	13.3275
946	19.4712	7.00287	11.5404	6.41231	3.5211	3.70506	13.6614	9.94808	9.19539			946	4.54616	10.935	12.6715
947	19.4712	7.00287	11.6358	6.3934	3.5211	3.74208	13.6614	9.94808	9.20071			947	4.55219	10.9367	12.7033
948	15.9309	7.10437	11.6358	6.50689	3.5211	3.77169	13.553	10.0186	9.26989			948	4.59989	10.9472	11.557
949	15.9309	7.00287	11.4451	6.46906	3.5211	3.74208	13.2277	9.87752	9.15281			949	4.57741	10.7527	11.4596
950	14.7509	7.00287	11.5404	6.45014	3.57527	3.72357	13.1193	10.0186	9.07831			950	4.58299	10.7388	11.0981
951	15.9309	7.30735	11.8266	6.50689	3.62944	3.8013	13.1193	10.1597	9.20071			951	4.64588	10.8266	11.6883
952	15.9309	7.20586	11.8266	6.50689	3.62944	3.8198	13.1193	10.1597	9.20603			952	4.65204	10.8284	11.6545
953	15.9309	7.20586	11.7312	6.54472	3.68361	3.83091	13.1193	10.3008	9.28585			953	4.68641	10.902	11.6227
954	15.9309	7.20586	11.7312	6.52581	3.68361	3.83461	13.1193	10.3008	9.28585			954	4.68134	10.902	11.6227
955	15.9309	7.20586	11.7312	6.56364	3.73778	3.86422	13.0109	9.94808	9.30181			955	4.72188	10.7536	11.6227
956	15.9309	7.20586	11.7312	6.56364	3.73778	3.87162	13.0109	9.73642	9.30181			956	4.72435	10.683	11.6227
957	16.521	7.20586	11.7312	6.52581	3.73778	3.89013	13.1193	10.0892	9.30713			957	4.71791	10.8385	11.8193
958	16.521	7.20586	11.7312	6.52581	3.73778	3.89383	13.1193	10.0892	9.30713			958	4.71914	10.8385	11.8193
959	16.521	7.20586	11.6358	6.56364	3.73778	3.89753	13.1193	10.0186	9.32842			959	4.73298	10.8221	11.7876
960	16.521	7.51033	11.6358	6.58255	3.73778	3.91974	13.3362	10.0892	9.40292			960	4.74669	10.9428	11.889
961	17.701	7.61182	11.9219	6.71496	3.73778	3.99007	13.553	10.1597	9.55724			961	4.81427	11.09	12.4116
962	17.701	7.61182	12.2081	6.73388	3.73778	4.00487	13.553	10.0186	9.58385			962	4.82551	11.0518	12.507
963	17.701	7.8148	12.3988	6.80954	3.84612	4.0678	13.7699	10.442	9.69028			963	4.90782	11.3007	12.6382
964	16.521	9.03269	12.6849	7.07435	4.38783	4.30098	14.6373	11.6414	10.2916			964	5.25439	12.1901	12.7462
965	18.8811	9.54015	13.0665	7.15001	4.49617	4.41202	14.9625	11.6414	10.6481			965	5.35274	12.4173	13.8292
966	18.8811	9.74313	13.0665	7.15001	4.55034	4.44163	14.8541	11.6414	10.7173			966	5.38066	12.4043	13.8969
967	18.8811	9.84462	13.1618	7.24459	4.60451	4.49345	14.9625	11.7119	10.9514			967	5.44752	12.542	13.9625
968	18.8811	9.94611	13.2572	7.43374	4.82119	4.6156	15.5046	11.7825	11.3239			968	5.62351	12.8704	14.0281
969	18.8811	10.1491	14.4017	7.56615	4.92954	4.74144	15.8299	11.6414	11.5474			969	5.74571	13.0062	14.4773
970	18.8811	10.1491	14.4971	7.64181	4.98371	4.78586	15.7215	11.6414	11.6539			970	5.80379	13.0056	14.5091
971	17.111	10.2506	14.3063	7.66073	4.87537	4.75255	15.5046	11.7825	11.5741			971	5.76288	12.9537	13.8893
972	17.111	10.1491	14.211	7.58507	4.87537	4.73404	15.1794	11.6414	11.4304			972	5.73149	12.7504	13.8237
973	17.111	10.1491	14.211	7.45266	4.82119	4.6304	14.7457	11.4297	11.2069			973	5.63475	12.4608	13.8237
974	17.111	10.0476	13.9248	7.32025	4.82119	4.53787	14.6373	11.3592	10.7439			974	5.55977	12.2468	13.6945
975	17.111	10.0476	14.0202	7.22568	4.442	4.623	14.6373	11.218	10.8397			975	5.43022	12.2317	13.7263
976	17.111	10.2506	14.0202	7.30134	4.442	4.67852	14.6373	11.3592	10.9408			976	5.47395	12.3124	13.7939
977	17.111	10.3521	13.7341	7.07435	4.49617	4.55267	13.6614	10.7947	10.4778			977	5.3744	11.6447	13.7324
978	16.521	10.758	13.7341	7.07435	4.55034	4.55637	13.6614	10.5125	10.4246			978	5.39369	11.5329	13.671
979	16.521	10.6565	13.5433	6.97978	4.55034	4.53047	13.6614	10.442	10.1905			979	5.35353	11.4313	13.5736
980	16.521	10.758	12.9711	6.94194	4.55034	4.48605	13.553	10.5125	10.1479			980	5.32611	11.4045	13.4167
981	16.521	10.758	12.5896	6.82845	4.49617	4.39352	13.553	10.5125	9.96167			981	5.23938	11.3424	13.2895
982	16.521	10.758	12.3034	6.73388	4.442	4.3565	13.2277	10.1597	9.7701			982	5.17746	11.0525	13.1942
983	16.521	10.758	12.3988	6.97978	4.49617	4.50456	13.3362	10.7242	9.94038			983	5.32683	11.3336	13.2259
984	14.7509	10.8595	12.3034	6.92303	4.442	4.48975	13.3362	10.6536	9.93506			984	5.28493	11.3083	12.6379
985	14.7509	11.164	12.3034	6.80954	4.49617	4.50085	13.2277	10.7947	9.8446			985	5.26885	11.289	12.7394
986	12.3907	10.6565	11.3497	6.41231	4.33366	4.25656	12.5772	9.87752	9.25924			986	5.00085	10.5713	11.4657
987	10.6206	10.4536	10.7774	5.69353	4.0628	3.93455	11.1677	9.38365	8.54617			987	4.56363	9.69917	10.6172
988	10.6206	10.1491	10.4913	5.59895	3.90029	3.86052	11.0593	9.38365	8.50892			988	4.45325	9.65061	10.4203
989	10.6206	10.2506	11.1589	5.69353	3.95446	3.96416	11.0593	9.87752	8.84949			989	4.53738	9.92876	10.6767
990	8.26049	9.94611	10.4913	5.63678	3.79195	3.8124	10.734	9.73642	8.477			990	4.41371	9.64913	9.56597
991	8.26049	10.0476	10.5867	5.37197	3.46693	3.69766	10.4087	9.38365	8.29607			991	4.17885	9.36281	9.63159
992	8.26049	9.94611	10.6821	5.29631	3.46693	3.69396	10.3003	9.24254	8.34396			992	4.1524	9.2956	9.62955
993	8.26049	9.84462	10.5867	5.27739	3.41276	3.73097	10.6256	9.31309	8.34928			993	4.14037	9.42931	9.56393
994	10.6206	10.1491	11.2543	5.48546	3.68361	3.94195	11.2761	9.52475	8.73774			994	4.37034	9.8462	10.6747
995	11.8007	10.0476	12.7803	6.01509	3.95446	4.27137	12.2519	9.87752	9.38163			995	4.74697	10.5037	11.5429
996	11.8007	10.4536	13.5433	6.33665	4.11698	4.51566	12.794	10.0892	9.9191			996	4.98976	10.9341	11.9325
997	11.8007	10.2506	13.3526	6.24208	4.11698	4.46384	12.794	9.94808	9.76478			997	4.94096	10.8356	11.8013
998	10.0306	10.3521	13.1618	6.18533	4.0628	4.39722	12.6856	9.94808	9.60513			998	4.88178	10.7463	11.1815
999	10.0306	9.54015	13.1618	5.99618	3.90029	4.16773	12.0351	9.31309	9.26456			999	4.68807	10.2042	10.9109
1000	10.0306	9.54015	12.9711	5.92051	3.90029	4.14182	12.0351	9.4542	9.22731			1000	4.65421	10.2389	10.8473
1001	10.0306	9.54015	13.0665	6.09075	3.95446	4.18624	12.2519	9.73642	9.30181			1001	4.74382	10.4301	10.8791
1002	10.0306	9.54015	12.8757	6.09075	3.84612	4.17884	11.9266	9.80697	9.27521			1002	4.70524	10.3363	10.8155
1003	10.0306	9.43866	12.8757	6.09075	3.90029	4.21585	12.1435	9.80697	9.23264			1003	4.73563	10.3944	10.7816
1004	10.0306	9.43866	12.8757	6.03401	3.90029	4.20845	12.1435	9.80697	9.20071			1004	4.71425	10.3837	10.7816
1005	10.0306	8.62673	11.7312	5.44763	3.5211	3.83831	10.8424	8.25479	8.2801			1005	4.26901	9.12577	10.1295
1006	10.0306	8.82971	11.5404	5.39088	3.5211	3.84201	10.9508	8.25479	8.2801			1006	4.25133	9.16191	10.1336
1007	10.0306	8.82971	11.4451	5.39088	3.5211	3.8161	10.9508	8.25479	8.21093			1007	4.24269	9.13885	10.1018
1008	10.0306	8.82971	11.5404	5.35305	3.57527	3.8124	11.2761	8.3959	8.17368			1008	4.24691	9.28189	10.1336
1009	10.0306	8.82971	11.5404	5.35305	3.57527	3.8087	11.1677	8.3959	8.179			1009	4.24567	9.24752	10.1336
1010	10.0306	8.72822	11.3497	5.31522	3.5211	3.8013	11.1677	8.32534	8.13643			1010	4.21254	9.20982	10.0362
1011	8.85052	8.42375	11.0636	5.22064	3.46693	3.71617	11.0593	8.18423	7.97678			1011	4.13458	9.07342	9.44595
1012	9.44056	8.42375	11.0636	5.33414	3.5211	3.71987	11.1677	8.25479	8.10982			1012	4.1917	9.17743	9.64262
1013	9.44056	8.52524	11.0636	5.29631	3.46693	3.71617	11.0593	8.04313	8.06725			1013	4.1598	9.05654	9.67645
1014	9.44056	8.62673	11.3497	5.37197	3.5211	3.76058	11.1677	8.11368	8.15771			1014	4.21788	9.14636	9.80566
1015	9.44056	8.72822	11.5404	5.42871	3.46693	3.77169	11.6014	8.11368	8.23753			1015	4.22244	9.31753	9.90307
1016	9.44056	8.9312	11.7312	5.71244	3.57527	3.8013	11.7098	8.11368	8.40782			1016	4.363	9.41043	10.0343
1017	8.85052	8.9312	11.7312	5.69353	3.62944	3.79389	11.6014	7.97257	8.38653			1017	4.37229	9.32016	9.83764
1018	8.85052	8.9312	11.7312	5.69353	3.62944	3.76428	11.6014	7.97257	8.34928			1018	4.36242	9.30774	9.83764
1019	8.85052	9.03269	11.7312	5.71244	3.68361	3.79019	11.8182	8.04313	8.39717			1019	4.39542	9.41951	9.87147
1020	8.85052	8.62673	11.6358	5.71244	3.68361	3.77539	11.6014	7.90202	8.3546			1020	4.39048	9.286	9.70436
1021	7.67045	8.52524	11.4451	5.56112	3.68361	3.69026	11.2761	7.83147	8.23221			1021	4.31166	9.11326	9.21359
1022	7.67045	8.62673	11.4451	5.56112	3.68361	3.67915	11.2761	7.76091	8.21093			1022	4.30796	9.08265	9.24742
1023	7.67045	8.42375	11.0636	5.50438	3.57527	3.63103	11.1677	7.26704	8.12046			1023	4.23689	8.85173	9.05259
1024	6.49038	7.00287	10.2052	5.06932	3.03356	3.37564	9.97502	6.27928	7.33289			1024	3.82617	7.8624	7.89948
1025	4.13024	6.49542	10.1098	4.97474	2.92522	3.2683	9.75817	6.27928	7.02957			1025	3.72276	7.68901	6.91182
1026	4.13024	6.79989	10.3006	5.18281	3.03356	3.33493	10.4087	6.5615	7.34354			1026	3.85043	8.10458	7.0769
1027	4.13024	6.6984	10.2052	5.08824	3.03356	3.2757	10.1919	6.77316	7.14665			1027	3.79917	8.03722	7.01128
1028	4.13024	7.00287	10.2052	4.95583	2.81688	3.14986	9.64974	6.63205	6.79543			1028	3.64086	7.69241	7.11277
1029	4.13024	6.6984	9.25143	4.74776	2.70854	3.02401	9.10762	6.42039	6.55597			1029	3.49344	7.36133	6.69336
1030	4.13024	6.79989	9.06068	4.6721	2.65437	2.9833	9.10762	6.42039	6.48147			1030	3.43659	7.33649	6.6636
1031	4.13024	6.6984	9.15605	4.61535	2.54602	2.9833	9.10762	6.27928	6.42293			1031	3.38156	7.26995	6.66157
1032	4.13024	6.90138	9.44218	4.74776	2.49185	3.0018	9.32447	6.27928	6.58258			1032	3.41381	7.39544	6.8246
1033	4.13024	7.00287	9.15605	4.76668	2.43768	2.9833	9.21605	6.27928	6.54533			1033	3.39588	7.34689	6.76306
1034	4.13024	6.90138	9.25143	4.61535	2.38351	2.94258	9.10762	6.27928	6.44422			1034	3.31382	7.27704	6.76102
1035	4.13024	6.6984	9.06068	4.38837	2.38351	2.77232	8.78235	6.20873	6.13558			1035	3.1814	7.04222	6.62977
1036	4.13024	6.6984	9.15605	4.29379	2.38351	2.68719	8.78235	6.06762	6.06108			1036	3.1215	6.97035	6.66157
1037	4.13024	6.19095	9.06068	4.23705	2.32934	2.65017	8.89077	6.13818	5.96529			1037	3.07219	6.99808	6.46062
1038	4.13024	6.29244	8.86993	4.31271	2.38351	2.64277	8.89077	6.63205	6.00254			1038	3.113	7.17512	6.43087
1039	4.13024	6.19095	8.86993	4.29379	2.38351	2.62426	8.67393	6.84371	6.00254			1039	3.10052	7.17339	6.39704
1040	4.13024	6.19095	8.86993	4.33162	2.43768	2.63907	8.5655	7.12593	6.01851			1040	3.13612	7.23665	6.39704
1041	4.13024	6.08946	8.9653	4.27488	2.38351	2.62056	8.45708	7.05537	5.9919			1041	3.09298	7.16812	6.395
1042	4.13024	6.19095	8.9653	4.27488	2.49185	2.65758	8.78235	7.12593	6.01851			1042	3.14144	7.30893	6.42883
1043	4.13024	5.98797	8.77455	4.02898	2.43768	2.51693	8.67393	6.5615	5.77904			1043	2.99453	7.00482	6.29759
1044	4.13024	6.08946	8.86993	3.97223	2.49185	2.47991	8.67393	6.5615	5.77372			1044	2.98133	7.00305	6.36321
1045	4.13024	5.78498	8.48842	3.95331	2.32934	2.37257	8.24023	6.34984	5.57683			1045	2.88508	6.7223	6.13455
1046	4.13024	5.78498	8.48842	3.95331	2.38351	2.37257	8.24023	6.49094	5.58747			1046	2.90313	6.77288	6.13455
1047	4.13024	5.78498	8.39305	3.95331	2.38351	2.36887	8.24023	6.49094	5.61408			1047	2.9019	6.78175	6.10276
1048	4.13024	5.78498	8.2023	3.97223	2.38351	2.28004	8.02338	6.34984	5.43847			1048	2.87859	6.6039	6.03918
1049	4.13024	5.78498	7.72542	3.82091	2.221	2.1801	7.91496	5.78541	5.0979			1049	2.74067	6.26609	5.88022
1050	5.31031	5.78498	7.72542	3.83982	2.16683	2.20601	7.80653	5.92651	5.0979			1050	2.73755	6.27698	6.27357
1051	5.31031	5.78498	7.72542	3.89657	2.16683	2.21712	7.48126	5.85596	5.18837			1051	2.76017	6.1752	6.27357
1052	5.31031	5.78498	7.63004	3.85874	2.16683	2.22822	7.48126	5.85596	5.19901			1052	2.75126	6.17874	6.24178
1053	5.31031	5.68349	7.72542	3.82091	2.11266	2.19491	7.48126	5.57375	5.12451			1053	2.70949	6.05984	6.23974
1054	2.95017	5.17604	7.05779	3.55609	1.73346	1.9136	6.61387	5.29153	4.64559			1054	2.40105	5.517	5.06133
1055	1.7701	4.97306	5.24566	2.98863	1.46261	1.53236	5.74648	4.16267	3.90059			1055	1.99453	4.60325	3.99627
1056	1.7701	4.66858	4.2919	2.59141	1.3001	1.32139	5.4212	3.59824	3.37909			1056	1.73763	4.13285	3.57686
1057	1.7701	4.87156	4.48265	2.62924	1.40844	1.32879	5.4212	3.59824	3.4057			1057	1.78882	4.14171	3.70811
1058	1.7701	4.77007	4.38728	2.62924	1.40844	1.32509	5.4212	3.52769	3.38441			1058	1.78759	4.1111	3.64248
1059	1.7701	4.66858	4.10115	2.44008	1.35427	1.22145	5.09593	3.45713	3.24073			1059	1.67193	3.93127	3.51328
1060	1.7701	4.56709	4.19652	2.44008	1.40844	1.19554	4.98751	3.31603	3.15559			1060	1.68135	3.81971	3.51124
1061	1.7701	4.4656	4.10115	2.36442	1.35427	1.15112	4.77066	3.38658	3.07045			1061	1.62327	3.74256	3.44562
1062	1.7701	4.97306	4.00577	2.53466	1.40844	1.17703	5.09593	3.38658	3.17688			1062	1.70671	3.88646	3.58298
1063	1.7701	4.87156	3.9104	2.459	1.35427	1.14002	4.77066	3.38658	3.14495			1063	1.6511	3.7674	3.51736
1064	1.7701	4.97306	4.00577	2.49683	1.35427	1.15112	4.77066	3.38658	3.15559			1064	1.66741	3.77094	3.58298
1065	1.7701	4.97306	4.19652	2.51575	1.40844	1.16223	4.77066	3.73935	3.19816			1065	1.69547	3.90272	3.64656
1066	1.7701	4.77007	4.19652	2.459	1.40844	1.0956	4.66224	3.73935	3.08641			1066	1.65435	3.82933	3.5789
1067	1.7701	4.87156	4.19652	2.49683	1.40844	1.11781	4.98751	3.73935	3.11302			1067	1.67436	3.94663	3.61273
1068	1.7701	4.77007	4.2919	2.55358	1.35427	1.12891	4.87908	3.8099	3.16624			1068	1.67892	3.95174	3.61069
1069	1.7701	4.77007	4.2919	2.59141	1.35427	1.17333	4.98751	3.95101	3.29395			1069	1.70634	4.07749	3.61069
1070	1.7701	4.77007	4.2919	2.57249	1.35427	1.15112	4.98751	3.88046	3.29395			1070	1.69263	4.05397	3.61069
1071	1.7701	4.77007	4.38728	2.57249	1.35427	1.16223	4.98751	3.88046	3.35781			1071	1.69633	4.07526	3.64248
1072	1.18007	4.97306	4.48265	2.51575	1.24593	1.14002	4.98751	3.88046	3.26202			1072	1.6339	4.04333	3.54526
1073	1.18007	4.77007	4.48265	2.61032	1.24593	1.16593	5.09593	4.02156	3.35248			1073	1.67406	4.15666	3.4776
1074	1.18007	4.66858	4.19652	2.55358	1.24593	1.11781	4.98751	3.95101	3.29395			1074	1.6391	4.07749	3.34839
1075	1.18007	4.56709	4.00577	2.44008	1.24593	1.10301	4.55381	3.95101	3.20881			1075	1.59634	3.90454	3.25098
1076	1.18007	4.36411	3.81502	2.19418	1.13759	1.04749	4.44539	3.95101	2.99063			1076	1.45975	3.79568	3.11973
1077	1.18007	4.36411	3.81502	2.23201	1.08341	1.05119	4.44539	3.95101	3.04384			1077	1.45554	3.81341	3.11973
1078	1.18007	4.36411	3.81502	2.23201	1.08341	1.04378	4.44539	3.95101	3.04916			1078	1.45307	3.81519	3.11973
1079	1.18007	4.36411	3.71965	2.2131	1.02924	1.03268	4.22854	3.88046	3.01724			1079	1.42501	3.70874	3.08794
1080	1.18007	4.36411	3.71965	2.26985	1.02924	1.06229	4.22854	3.88046	3.08109			1080	1.45379	3.73003	3.08794
1081	1.18007	4.36411	3.71965	2.26985	1.02924	1.06969	4.22854	3.88046	3.08641			1081	1.45626	3.7318	3.08794
1082	1.18007	4.26262	3.71965	2.32659	0.975073	1.0845	4.44539	3.88046	3.13963			1082	1.46205	3.82182	3.05411
1083	1.18007	4.36411	3.81502	2.38334	0.975073	1.10671	4.44539	3.95101	3.17688			1083	1.48837	3.85776	3.11973
1084	1.18007	4.36411	3.81502	2.36442	0.975073	1.10301	4.44539	3.88046	3.17688			1084	1.48083	3.83424	3.11973
1085	1.18007	4.36411	3.62427	2.36442	0.975073	1.0993	4.33696	3.88046	3.14495			1085	1.4796	3.78746	3.05615
1086	1.18007	3.85666	3.24277	2.13744	0.866732	1.01417	3.79484	3.52769	2.78842			1086	1.33945	3.37032	2.75983
1087	1.18007	3.85666	3.33814	2.15635	0.866732	1.01417	3.79484	3.38658	2.77245			1087	1.34575	3.31796	2.79162
1088	1.18007	3.45069	3.33814	2.11852	0.866732	1.00677	3.90327	3.38658	2.75117			1088	1.33067	3.347	2.6563
1089	1.18007	3.55218	3.24277	2.13744	0.866732	1.01417	3.90327	3.52769	2.72988			1089	1.33945	3.38694	2.65834
1090	1.18007	3.45069	3.24277	2.11852	0.866732	1.01417	4.01169	3.59824	2.72456			1090	1.33314	3.44483	2.62451
1091	1.18007	3.3492	3.43352	2.23201	0.866732	1.03268	4.01169	3.59824	2.75649			1091	1.37714	3.45547	2.65426
1092	1.18007	3.04473	2.95664	2.06178	0.866732	0.991965	3.68642	3.59824	2.53831			1092	1.30682	3.27432	2.39381
1093	1.18007	3.04473	2.95664	2.02395	0.866732	0.988263	3.68642	3.52769	2.53831			1093	1.29298	3.25081	2.39381
1094	1.18007	2.94324	2.86127	2.04286	0.866732	0.977159	3.68642	3.52769	2.52767			1094	1.29558	3.24726	2.32819
1095	1.18007	2.94324	2.86127	2.09961	0.866732	0.999367	3.79484	3.59824	2.59152			1095	1.3219	3.3282	2.32819
1096	1.18007	2.74026	3.05202	2.13744	0.920902	1.01047	3.79484	3.66879	2.64474			1096	1.35627	3.36946	2.32411
1097	1.18007	2.74026	2.86127	2.09961	0.866732	0.984562	3.46957	3.52769	2.60217			1097	1.31697	3.19981	2.26053
1098	1.18007	2.2328	2.86127	1.9672	0.812561	0.936444	3.03587	2.8927	2.47977			1098	1.23873	2.80278	2.09138
1099	1.18007	2.13131	2.76589	1.94828	0.812561	0.936444	3.03587	2.7516	2.49042			1099	1.23243	2.7593	2.02576
1100	1.18007	2.02982	2.76589	1.92937	0.75839	0.914236	3.03587	2.39883	2.45317			1100	1.20066	2.62929	1.99193
1101	1.18007	2.02982	2.76589	1.94828	0.75839	0.917937	3.03587	2.39883	2.44785			1101	1.2082	2.62752	1.99193
1102	1.18007	1.92833	2.76589	1.92937	0.650049	0.873521	2.7106	2.32827	2.39463			1102	1.15098	2.47784	1.9581
1103	1.18007	1.92833	2.67052	1.92937	0.595878	0.862417	2.7106	2.32827	2.37335			1103	1.12922	2.47074	1.9263
1104	1.18007	1.92833	2.57514	1.92937	0.541707	0.840209	2.7106	2.32827	2.3361			1104	1.10376	2.45832	1.89451
1105	1.18007	1.82684	2.57514	1.92937	0.541707	0.851313	2.7106	2.32827	2.3627			1105	1.10746	2.46719	1.86068
1106	1.18007	1.82684	2.57514	1.92937	0.487537	0.84391	2.7106	2.18717	2.34674			1106	1.08694	2.41484	1.86068
1107	1.18007	1.82684	2.57514	1.91045	0.487537	0.847612	2.7106	2.18717	2.33077			1107	1.08187	2.40951	1.86068
1108	1.18007	1.82684	2.57514	1.81588	0.487537	0.814299	2.7106	2.11661	2.2882			1108	1.03924	2.37181	1.86068
1109	1.18007	1.72535	2.47976	1.81588	0.487537	0.784688	2.7106	2.11661	2.2616			1109	1.02937	2.36294	1.79506
1110	0	1.72535	2.47976	1.77805	0.487537	0.743973	2.60218	1.9755	2.1871			1110	1.00319	2.25493	1.4017
1111	0	1.72535	2.47976	1.74021	0.487537	0.740272	2.60218	1.9755	2.12856			1111	0.989341	2.23541	1.4017
1112	0	1.72535	2.47976	1.74021	0.487537	0.710661	2.60218	2.11661	2.04874			1112	0.979471	2.25584	1.4017
1113	0	1.62385	2.38439	1.7213	0.433366	0.684752	2.16848	2.11661	1.98488			1113	0.946472	2.08999	1.33608
1114	0	1.72535	2.38439	1.7213	0.433366	0.677349	2.16848	2.11661	1.96892			1114	0.944005	2.08467	1.36991
1115	0	1.72535	2.28901	1.66455	0.379195	0.677349	2.16848	2.11661	1.93699			1115	0.907032	2.07403	1.33812
1116	0	1.82684	2.47976	1.74021	0.433366	0.758779	2.49375	2.11661	2.04342			1116	0.977453	2.21793	1.43553
1117	0	2.13131	2.28901	1.89154	0.541707	0.810598	2.60218	2.39883	2.1871			1117	1.08128	2.39603	1.47344
1118	0	2.13131	2.57514	1.98611	0.704219	0.84391	2.81903	2.39883	2.25628			1118	1.17808	2.49138	1.56882
1119	0	2.33429	2.57514	2.11852	0.75839	0.880924	2.81903	2.53993	2.29885			1119	1.25261	2.5526	1.63648
1120	0	2.53727	2.76589	2.19418	0.704219	0.888327	3.03587	2.68104	2.34142			1120	1.26224	2.68611	1.76772
1121	0	2.84175	2.76589	2.23201	0.704219	0.899431	3.46957	2.8927	2.41592			1121	1.27855	2.92606	1.86921
1122	1.7701	2.33429	2.86127	2.06178	0.650049	0.855014	3.1443	2.82215	2.28288			1122	1.18895	2.74978	2.32189
1123	1.7701	2.33429	2.95664	2.26985	0.650049	0.954951	3.57799	2.8927	2.40527			1123	1.29162	2.95866	2.35368
1124	1.7701	2.43578	2.95664	2.30768	0.650049	0.95125	3.57799	2.96326	2.44252			1124	1.30299	2.99459	2.38751
1125	1.7701	2.43578	3.05202	2.36442	0.595878	0.962354	3.90327	2.68104	2.44252			1125	1.30755	3.00894	2.4193
1126	1.7701	2.43578	3.05202	2.42117	0.595878	0.980861	4.12012	2.68104	2.4851			1126	1.33264	3.09542	2.4193
1127	3.54021	2.84175	3.5289	2.61032	0.650049	1.02158	4.22854	3.24547	2.65006			1127	1.42732	3.37469	3.30362
1128	3.54021	3.04473	3.43352	2.55358	0.650049	1.01417	4.12012	2.96326	2.62345			1128	1.40593	3.23561	3.33949
1129	3.54021	3.55218	3.43352	2.62924	0.812561	0.995666	4.12012	3.31603	2.60749			1129	1.47915	3.34788	3.50864
1130	3.54021	3.75516	3.43352	2.62924	0.812561	1.00307	4.22854	3.45713	2.60749			1130	1.48162	3.43105	3.5763
1131	3.54021	4.16113	3.43352	2.7049	0.812561	1.01787	4.66224	3.52769	2.65538			1131	1.51178	3.6151	3.71162
1132	3.54021	4.77007	3.33814	2.66707	0.866732	1.01417	4.66224	3.52769	2.70327			1132	1.51599	3.63107	3.88281
1133	3.54021	4.87156	3.24277	2.59141	0.866732	0.984562	4.55381	3.45713	2.59152			1133	1.4809	3.53416	3.88485
1134	3.54021	4.87156	3.43352	2.62924	0.866732	0.999367	4.77066	3.45713	2.59684			1134	1.49845	3.60821	3.94843
1135	3.54021	5.48051	3.62427	2.68598	0.920902	1.00307	4.87908	3.88046	2.72988			1135	1.53665	3.82981	4.215
1136	3.54021	6.6984	4.19652	3.23453	1.24593	1.13632	5.52963	4.51544	3.19284			1136	1.87226	4.41264	4.81171
1137	3.54021	6.6984	4.48265	3.40477	1.35427	1.22145	5.52963	4.51544	3.38973			1137	1.9935	4.47827	4.90709
1138	3.54021	6.6984	4.95953	3.46151	1.35427	1.27327	5.74648	4.51544	3.50148			1138	2.02968	4.5878	5.06605
1139	5.31031	7.30735	5.15028	3.48043	1.67929	1.32509	6.2886	4.86821	3.67709			1139	2.1616	4.94463	5.92265
1140	5.31031	7.30735	5.43641	3.46151	1.73346	1.32879	6.18017	4.93876	3.65048			1140	2.17459	4.92314	6.01802
1141	5.31031	7.30735	5.62716	3.48043	1.73346	1.3473	6.39702	5.07987	3.66645			1141	2.18706	5.04778	6.08161
1142	5.31031	7.61182	5.72253	3.46151	1.8418	1.38061	6.39702	5.36208	3.64516			1142	2.22798	5.13476	6.21489
1143	5.31031	7.51033	5.72253	3.51826	1.89598	1.3695	6.39702	5.50319	3.70902			1143	2.26125	5.20308	6.18106
1144	5.31031	7.51033	5.72253	3.51826	1.89598	1.3695	6.39702	5.50319	3.72498			1144	2.26125	5.2084	6.18106
1145	5.31031	7.51033	5.72253	3.57501	1.89598	1.3732	6.50545	5.6443	3.75159			1145	2.2814	5.30044	6.18106
1146	5.31031	7.71331	5.81791	3.57501	1.8418	1.40282	6.39702	5.71485	3.74627			1146	2.27321	5.28605	6.28051
1147	5.31031	7.8148	5.91328	3.65067	1.8418	1.43243	6.50545	5.78541	3.87398			1147	2.3083	5.38828	6.34613
1148	5.31031	7.8148	5.91328	3.65067	1.8418	1.42132	6.50545	5.78541	3.86866			1148	2.3046	5.3865	6.34613
1149	5.31031	7.71331	5.91328	3.66958	1.89598	1.41392	6.61387	5.6443	3.88995			1149	2.32649	5.3827	6.3123
1150	5.31031	7.71331	5.91328	3.65067	1.89598	1.41022	6.61387	5.57375	3.86334			1150	2.31895	5.35032	6.3123
1151	5.31031	7.71331	5.81791	3.46151	1.89598	1.3547	6.39702	5.50319	3.81545			1151	2.2374	5.23855	6.28051
1152	5.31031	7.8148	5.81791	3.46151	1.89598	1.3658	6.39702	5.50319	3.84205			1152	2.2411	5.24742	6.31434
1153	5.31031	8.11927	6.19941	3.48043	1.89598	1.39171	6.50545	5.71485	3.97509			1153	2.25604	5.39846	6.543
1154	5.31031	8.22077	6.29479	3.49935	1.89598	1.41762	6.72229	5.6443	4.03362			1154	2.27098	5.46674	6.60862
1155	5.31031	8.22077	6.10404	3.4426	1.89598	1.39171	6.72229	5.57375	3.96977			1155	2.24343	5.42194	6.54504
1156	5.31031	8.22077	5.91328	3.42368	1.89598	1.38061	6.72229	5.50319	3.8793			1156	2.23342	5.36826	6.48145
1157	5.31031	8.22077	5.91328	3.4426	1.95015	1.38061	6.72229	5.6443	3.89527			1157	2.25778	5.42062	6.48145
1158	5.31031	8.22077	5.91328	3.42368	1.95015	1.37691	6.72229	5.71485	3.88995			1158	2.25025	5.44236	6.48145
1159	5.31031	8.22077	5.91328	3.42368	1.95015	1.37691	6.72229	5.6443	3.8793			1159	2.25025	5.4153	6.48145
1160	5.31031	8.22077	5.91328	3.40477	1.95015	1.39171	6.72229	5.6443	3.88462			1160	2.24888	5.41707	6.48145
1161	5.31031	8.22077	5.91328	3.38585	1.95015	1.39171	6.72229	5.6443	3.8793			1161	2.24257	5.4153	6.48145
1162	5.31031	8.22077	5.91328	3.38585	1.95015	1.39541	6.83072	5.71485	3.88995			1162	2.2438	5.47851	6.48145
1163	5.31031	8.22077	5.91328	3.42368	1.95015	1.40652	6.93914	5.71485	3.94316			1163	2.26012	5.53238	6.48145
1164	5.31031	8.32226	6.10404	3.49935	1.95015	1.42502	7.15599	5.78541	4.04427			1164	2.29151	5.66189	6.57887
1165	5.31031	8.32226	5.91328	3.51826	1.95015	1.40652	7.15599	5.78541	4.05491			1165	2.29164	5.66544	6.51528
1166	5.31031	8.32226	5.91328	3.51826	1.95015	1.42132	7.26441	5.78541	4.05491			1166	2.29658	5.70158	6.51528
1167	5.31031	8.32226	6.10404	3.53718	1.95015	1.42502	7.26441	5.78541	4.04959			1167	2.30412	5.6998	6.57887
1168	5.31031	8.32226	6.10404	3.53718	1.95015	1.42873	7.26441	5.78541	4.05491			1168	2.30535	5.70158	6.57887
1169	5.31031	8.32226	6.10404	3.49935	1.95015	1.42132	7.15599	5.78541	4.03895			1169	2.29027	5.66011	6.57887
1170	5.31031	8.01778	6.10404	3.49935	1.95015	1.39541	7.15599	5.71485	4.03362			1170	2.28163	5.63482	6.47738
1171	5.31031	8.01778	6.10404	3.42368	1.95015	1.40652	7.26441	5.78541	4.04959			1171	2.26012	5.6998	6.47738
1172	5.31031	8.11927	6.00866	3.40477	2.00432	1.40282	7.26441	5.6443	4.04427			1172	2.27063	5.65099	6.47942
1173	5.31031	8.11927	6.00866	3.38585	2.00432	1.39911	7.26441	5.6443	4.02298			1173	2.26309	5.6439	6.47942
1174	5.31031	8.01778	6.10404	3.38585	2.00432	1.38061	7.26441	5.6443	3.99105			1174	2.25693	5.63326	6.47738
1175	5.31031	8.01778	6.10404	3.34802	2.00432	1.3732	7.15599	5.6443	4.01766			1175	2.24185	5.60598	6.47738
1176	5.31031	7.8148	5.81791	3.23453	1.89598	1.31768	7.04757	5.6443	3.89527			1176	2.1494	5.52904	6.31434
1177	7.08042	7.40884	5.72253	3.08321	1.73346	1.23996	7.04757	5.36208	3.79416			1177	2.01888	5.40127	6.73726
1178	7.08042	7.40884	5.43641	2.96971	1.62512	1.20664	6.93914	5.36208	3.73563			1178	1.93383	5.34562	6.64189
1179	7.08042	7.30735	5.43641	2.83731	1.57095	1.18073	6.93914	5.22098	3.66113			1179	1.863	5.27375	6.60806
1180	7.08042	7.10437	5.15028	2.66707	1.57095	1.15853	6.72229	5.07987	3.62388			1180	1.79885	5.14201	6.44502
1181	7.08042	6.79989	5.0549	2.61032	1.57095	1.14742	6.39702	4.79765	3.53873			1181	1.77623	4.91114	6.31174
1182	5.31031	6.79989	5.0549	2.61032	1.57095	1.15112	6.39702	4.86821	3.54938			1182	1.77747	4.9382	5.7217
1183	6.49038	6.79989	4.95953	2.38334	1.57095	1.05489	5.96332	4.79765	3.44295			1183	1.66973	4.73464	6.08327
1184	6.49038	6.59691	5.0549	2.34551	1.57095	1.05119	6.07175	4.65655	3.41102			1184	1.65588	4.71311	6.0474
1185	6.49038	6.49542	5.0549	2.42117	1.62512	1.06229	5.8549	4.93876	3.44295			1185	1.70286	4.74554	6.01357
1186	6.49038	6.49542	5.15028	2.40225	1.62512	1.04749	5.74648	4.93876	3.52277			1186	1.69162	4.736	6.04536
1187	4.72028	6.08946	4.57803	2.30768	1.51678	0.984562	5.31278	4.44489	3.30991			1187	1.60301	4.35586	5.12925
1188	4.72028	5.88647	4.48265	2.26985	1.51678	0.954951	5.20436	4.44489	3.25138			1188	1.58053	4.30021	5.0298
1189	4.72028	5.582	4.48265	2.23201	1.40844	0.943847	5.20436	3.88046	3.12899			1189	1.5281	4.07127	4.92831
1190	4.72028	5.48051	4.76878	2.26985	1.51678	0.947548	5.20436	3.88046	3.17688			1190	1.57806	4.08723	4.98986
1191	4.72028	5.07455	4.6734	2.2131	1.51678	0.921639	4.77066	3.8099	3.11834			1191	1.55051	3.89963	4.82274
1192	4.72028	4.26262	4.6734	2.17527	1.51678	0.917937	4.66224	3.73935	3.03852			1192	1.53666	3.81337	4.5521
1193	4.72028	4.16113	4.6734	2.15635	1.51678	0.914236	4.77066	3.66879	3.05449			1193	1.52912	3.83131	4.51827
1194	4.72028	4.05964	4.48265	2.09961	1.51678	0.899431	4.55381	3.73935	3.07045			1194	1.50527	3.78787	4.42086
1195	4.72028	3.65367	4.2919	2.06178	1.62512	0.884625	4.33696	3.52769	3.04916			1195	1.52384	3.63794	4.22195
1196	4.72028	2.94324	4.00577	1.56998	1.46261	0.818001	4.01169	4.02156	2.83099			1196	1.28353	3.62141	3.88976
1197	4.72028	3.14622	3.9104	1.34299	1.35427	0.743973	4.12012	4.09212	2.68731			1197	1.14708	3.63318	3.92563
1198	4.72028	3.14622	3.5289	1.30516	1.35427	0.688453	4.12012	4.23322	2.57556			1198	1.11596	3.64297	3.79846
1199	2.95017	2.53727	3.33814	1.28625	1.02924	0.636634	3.79484	3.88046	2.45849			1199	0.984041	3.37793	2.94186
1200	2.95017	2.74026	2.95664	1.26733	0.975073	0.607023	3.79484	3.88046	2.44252			1200	0.949809	3.37261	2.88236
1201	2.95017	2.84175	2.95664	1.30516	1.08341	0.595919	4.01169	3.95101	2.4851			1201	0.994832	3.4826	2.91619
1202	2.95017	2.53727	2.76589	1.24842	0.975073	0.547801	4.12012	3.66879	2.43188			1202	0.923763	3.40693	2.75111
1203	2.95017	2.63876	2.95664	1.24842	0.975073	0.59962	4.33696	3.66879	2.53831			1203	0.941036	3.51469	2.84853
1204	2.95017	2.63876	2.95664	1.24842	1.02924	0.607023	4.55381	3.66879	2.57556			1204	0.961561	3.59939	2.84853
1205	2.95017	2.63876	2.86127	1.21058	1.02924	0.610724	4.44539	3.52769	2.57024			1205	0.950184	3.51444	2.81674
1206	2.95017	2.43578	3.24277	1.2295	0.975073	0.588516	4.55381	3.52769	2.59684			1206	0.93103	3.55945	2.87624
1207	2.95017	2.33429	3.24277	1.15384	0.975073	0.555204	4.44539	3.38658	2.50106			1207	0.894705	3.44434	2.84241
1208	2.95017	2.33429	3.14739	1.15384	0.975073	0.566308	4.33696	3.38658	2.5117			1208	0.898406	3.41175	2.81062
1209	2.95017	2.33429	3.24277	1.15384	0.975073	0.562607	4.22854	3.38658	2.5117			1209	0.897173	3.37561	2.84241
1210	2.95017	2.53727	3.24277	1.17275	0.975073	0.558905	4.12012	3.38658	2.52767			1210	0.902244	3.34479	2.91007
1211	2.95017	2.53727	3.14739	1.17275	0.975073	0.555204	4.12012	3.38658	2.4851			1211	0.90101	3.3306	2.87828
1212	2.95017	2.43578	3.14739	1.15384	0.975073	0.547801	4.12012	3.38658	2.43188			1212	0.892238	3.31286	2.84445
1213	2.95017	2.13131	2.76589	1.13492	0.920902	0.51819	4.12012	3.31603	2.29885			1213	0.858005	3.245	2.61579
1214	2.95017	2.02982	2.67052	1.11601	0.920902	0.499684	3.90327	3.24547	2.24031			1214	0.845531	3.12968	2.55017
1215	2.95017	2.02982	2.76589	1.11601	0.920902	0.499684	3.79484	3.38658	2.26692			1215	0.845531	3.14945	2.58196
1216	2.95017	2.02982	2.76589	1.09709	0.920902	0.503385	3.79484	3.38658	2.26692			1216	0.84046	3.14945	2.58196
1217	2.95017	2.02982	2.76589	1.07818	0.866732	0.507086	3.79484	3.38658	2.26692			1217	0.817332	3.14945	2.58196
1218	2.95017	2.02982	2.67052	1.09709	0.866732	0.507086	3.79484	3.31603	2.24031			1218	0.823637	3.11706	2.55017
1219	2.95017	2.13131	2.67052	1.11601	0.920902	0.540399	3.79484	3.38658	2.3361			1219	0.859103	3.17251	2.584
1220	2.95017	2.2328	2.67052	1.11601	0.920902	0.5441	3.90327	3.45713	2.3627			1220	0.860337	3.24103	2.61783
1221	2.95017	2.2328	2.67052	1.11601	0.920902	0.540399	4.01169	3.45713	2.36802			1221	0.859103	3.27895	2.61783
1222	2.95017	2.33429	2.67052	1.17275	0.975073	0.555204	3.90327	3.38658	2.39995			1222	0.90101	3.22993	2.65166
1223	2.95017	2.33429	2.67052	1.13492	0.975073	0.555204	3.79484	3.38658	2.34142			1223	0.8884	3.17428	2.65166
1224	2.95017	2.2328	2.47976	1.09709	0.975073	0.551503	3.68642	3.45713	2.26692			1224	0.874556	3.13682	2.55425
1225	2.95017	2.33429	2.47976	1.07818	0.975073	0.551503	3.68642	3.45713	2.27224			1225	0.868251	3.1386	2.58808
1226	2.95017	2.33429	2.57514	1.07818	1.08341	0.555204	3.57799	3.45713	2.30949			1226	0.905598	3.11487	2.61987
1227	2.95017	2.33429	2.67052	1.05926	1.13759	0.57001	3.57799	3.45713	2.30949			1227	0.922285	3.11487	2.65166
1228	2.95017	2.33429	2.67052	1.11601	1.13759	0.588516	3.57799	3.45713	2.34142			1228	0.94737	3.12552	2.65166
1229	2.95017	2.33429	2.67052	1.11601	1.19176	0.584815	3.57799	3.45713	2.3361			1229	0.964193	3.12374	2.65166
1230	2.95017	2.33429	2.67052	1.11601	1.19176	0.592218	3.57799	3.52769	2.3627			1230	0.96666	3.15613	2.65166
1231	2.95017	2.33429	2.67052	1.13492	1.19176	0.577412	3.46957	3.45713	2.38399			1231	0.96803	3.10356	2.65166
1232	2.95017	2.33429	2.67052	1.15384	1.13759	0.584815	3.46957	3.45713	2.4372			1232	0.958746	3.1213	2.65166
1233	2.95017	2.43578	2.67052	1.19167	1.13759	0.584815	3.68642	3.45713	2.52767			1233	0.971356	3.22374	2.68549
1234	2.95017	2.43578	2.57514	1.19167	1.13759	0.573711	3.68642	3.45713	2.52235			1234	0.967655	3.22197	2.6537
1235	2.95017	2.43578	2.57514	1.17275	1.13759	0.581114	3.68642	3.45713	2.4851			1235	0.963817	3.20955	2.6537
1236	2.95017	2.53727	2.57514	1.17275	1.19176	0.588516	3.68642	3.52769	2.46381			1236	0.984342	3.22597	2.68753
1237	1.18007	2.43578	2.57514	1.19167	1.13759	0.584815	3.46957	3.52769	2.4106			1237	0.971356	3.13595	2.06366
1238	1.18007	2.43578	2.57514	1.2295	1.13759	0.595919	3.46957	3.66879	2.41592			1238	0.987668	3.18476	2.06366
1239	1.18007	2.33429	2.47976	1.24842	1.13759	0.621829	3.68642	3.66879	2.4851			1239	1.00261	3.2801	1.99804
1240	1.18007	2.33429	2.67052	1.30516	1.13759	0.647738	3.68642	3.66879	2.50106			1240	1.03016	3.28542	2.06163
1241	1.18007	2.33429	2.67052	1.30516	1.13759	0.632933	3.57799	3.59824	2.47977			1241	1.02523	3.21867	2.06163
1242	1.18007	2.33429	2.67052	1.32408	1.13759	0.644037	3.57799	3.59824	2.50106			1242	1.03523	3.22577	2.06163
1243	0	2.33429	2.57514	1.32408	1.13759	0.644037	3.57799	3.59824	2.4851			1243	1.03523	3.22044	1.63648
1244	1.7701	2.33429	2.47976	1.32408	1.13759	0.640335	3.46957	3.59824	2.4851			1244	1.034	3.1843	2.19472
1245	1.7701	2.33429	2.28901	1.17275	1.08341	0.610724	3.36115	3.31603	2.43188			1245	0.955631	3.03635	2.13114
1246	1.7701	2.33429	2.28901	1.21058	1.08341	0.62553	3.25272	3.38658	2.32545			1246	0.973176	2.98825	2.13114
1247	1.7701	2.33429	2.38439	1.17275	1.08341	0.629231	3.1443	3.38658	2.3361			1247	0.9618	2.95566	2.16293
1248	1.7701	2.43578	2.38439	1.21058	1.08341	0.621829	3.1443	3.38658	2.34142			1248	0.971942	2.95743	2.19676
1249	1.7701	2.33429	2.38439	1.24842	1.13759	0.636634	3.25272	3.38658	2.3361			1249	1.00754	2.9918	2.16293
1250	3.54021	2.33429	2.28901	1.26733	1.02924	0.695856	3.1443	3.45713	2.34674			1250	0.997477	2.98272	2.72117
1251	3.54021	2.33429	2.28901	1.26733	1.08341	0.703259	3.25272	3.45713	2.32545			1251	1.018	3.01177	2.72117
1252	3.54021	3.14622	2.28901	1.32408	1.13759	0.795793	3.36115	3.52769	2.46913			1252	1.08582	3.11932	2.99181
1253	3.54021	3.14622	2.28901	1.32408	1.13759	0.803195	3.36115	3.59824	2.46381			1253	1.08829	3.14107	2.99181
1254	3.54021	3.3492	2.38439	1.39974	1.13759	0.84391	3.68642	3.52769	2.50106			1254	1.12708	3.23839	3.09127
1255	3.54021	3.55218	2.38439	1.36191	0.975073	0.84391	3.57799	3.38658	2.39463			1255	1.0603	3.11974	3.15893
1256	3.54021	3.04473	2.09826	1.32408	0.812561	0.792091	3.36115	2.39883	2.14453			1256	0.976243	2.63483	2.8944
1257	3.54021	3.04473	2.00289	1.34299	0.812561	0.799494	3.46957	2.25772	2.1126			1257	0.985016	2.6133	2.86261
1258	3.54021	3.14622	2.09826	1.34299	0.812561	0.814299	3.25272	2.18717	2.1126			1258	0.989951	2.5175	2.92823
1259	3.54021	3.24771	2.09826	1.32408	0.812561	0.810598	3.03587	2.18717	2.05938			1259	0.982412	2.42747	2.96206
1260	3.54021	3.04473	2.09826	1.28625	0.812561	0.825403	3.03587	2.11661	2.03278			1260	0.974737	2.39509	2.8944
1261	3.54021	3.04473	1.90751	1.28625	0.704219	0.825403	3.03587	1.90495	2.02745			1261	0.938623	2.32276	2.83082
1262	3.54021	3.04473	2.00289	1.30516	0.75839	0.840209	2.92745	1.90495	2.08067			1262	0.96792	2.30436	2.86261
1263	3.54021	2.94324	1.71676	1.30516	0.75839	0.814299	2.81903	1.76384	2.02213			1263	0.959284	2.20167	2.7334
1264	3.54021	3.04473	1.71676	1.32408	0.704219	0.810598	2.60218	1.76384	1.97956			1264	0.946298	2.11519	2.76723
1265	3.54021	3.04473	1.71676	1.30516	0.704219	0.814299	2.7106	1.76384	2.00085			1265	0.941227	2.15843	2.76723
1266	3.54021	3.04473	1.33526	1.26733	0.75839	0.806897	2.60218	1.69329	1.95296			1266	0.944206	2.08281	2.64007
1267	3.54021	3.04473	1.23988	1.26733	0.75839	0.814299	2.81903	1.69329	1.95828			1267	0.946673	2.15686	2.60827
1268	3.54021	3.04473	1.23988	1.36191	0.75839	0.806897	2.92745	1.76384	2.01149			1268	0.975731	2.23426	2.60827
1269	3.54021	3.14622	1.14451	1.32408	0.75839	0.799494	3.03587	1.76384	1.98488			1269	0.960654	2.26153	2.61031
1270	5.31031	2.94324	1.14451	1.38082	0.75839	0.803195	3.03587	1.76384	1.98488			1270	0.980803	2.26153	3.13269
1271	5.31031	2.94324	1.14451	1.38082	0.75839	0.810598	3.03587	1.76384	2.00085			1271	0.98327	2.26686	3.13269
1272	5.31031	2.94324	1.14451	1.39974	0.75839	0.829105	3.1443	1.76384	2.01149			1272	0.995744	2.30654	3.13269
1273	5.31031	2.84175	1.14451	1.43757	0.75839	0.847612	3.03587	1.62274	2.01149			1273	1.01452	2.22337	3.09886
1274	5.31031	3.14622	1.33526	1.51323	0.75839	0.899431	3.1443	1.62274	2.05938			1274	1.05702	2.27547	3.26393
1275	5.31031	3.45069	1.33526	1.56998	0.920902	0.940146	3.25272	1.55218	2.12324			1275	1.14367	2.30938	3.36542
1276	5.31031	3.65367	1.43063	1.58889	0.920902	0.954951	3.25272	1.55218	2.1392			1276	1.15492	2.3147	3.46487
1277	5.31031	3.85666	1.43063	1.58889	0.920902	0.962354	3.25272	1.41107	2.17113			1277	1.15738	2.27831	3.53253
1278	7.08042	4.16113	1.90751	1.70238	0.920902	1.04749	3.25272	1.41107	2.34142			1278	1.22359	2.33507	4.38302
1279	7.08042	4.16113	1.90751	1.74021	0.866732	1.04378	3.57799	1.34052	2.30949			1279	1.21691	2.40934	4.38302
1280	7.08042	4.16113	1.90751	1.74021	0.866732	1.03638	3.46957	1.26997	2.33077			1280	1.21444	2.35677	4.38302
1281	9.44056	4.26262	2.67052	1.89154	0.866732	1.14002	4.33696	1.26997	2.52235			1281	1.29943	2.70976	5.4579
1282	9.44056	4.56709	2.95664	1.98611	0.920902	1.21775	5.09593	1.48163	2.69795			1282	1.37492	3.09184	5.65476
1283	9.44056	4.77007	3.24277	2.23201	0.975073	1.29548	5.20436	1.62274	2.96402			1283	1.50085	3.2637	5.8178
1284	9.44056	4.87156	3.24277	2.23201	0.975073	1.28807	5.20436	1.55218	3.01191			1284	1.49839	3.25615	5.85163
1285	9.44056	5.37902	3.33814	2.25093	0.920902	1.27327	5.20436	1.62274	3.01724			1285	1.4817	3.28144	6.05257
1286	9.44056	5.582	3.5289	2.34551	0.866732	1.28067	5.20436	1.62274	3.00659			1286	1.49764	3.2779	6.18382
1287	9.44056	5.88647	3.43352	2.34551	0.812561	1.27697	5.20436	1.62274	3.02256			1287	1.47835	3.28322	6.25352
1288	9.44056	5.88647	3.43352	2.30768	0.812561	1.26957	5.20436	1.62274	3.00127			1288	1.46327	3.27612	6.25352
1289	9.44056	5.88647	3.43352	2.30768	0.812561	1.29177	5.31278	1.62274	3.01724			1289	1.47067	3.31758	6.25352
1290	11.2107	6.08946	3.43352	2.36442	0.812561	1.29177	5.4212	1.55218	2.99595			1290	1.48959	3.32311	6.91121
1291	11.8007	6.08946	3.5289	2.34551	0.812561	1.29548	5.4212	1.55218	2.96934			1291	1.48451	3.31424	7.13968
1292	11.8007	5.98797	3.5289	2.34551	0.812561	1.29177	5.20436	1.55218	2.92677			1292	1.48328	3.22777	7.10585
1293	11.8007	5.88647	3.5289	2.34551	0.920902	1.30658	5.52963	1.55218	2.94274			1293	1.52433	3.34152	7.07202
1294	11.8007	6.08946	3.5289	2.40225	1.02924	1.32509	5.74648	1.55218	3.00659			1294	1.58553	3.43508	7.13968
1295	11.8007	5.98797	3.71965	2.40225	1.02924	1.32509	5.74648	1.55218	3.02256			1295	1.58553	3.44041	7.16944
1296	11.8007	5.98797	3.71965	2.40225	0.975073	1.31768	5.63805	1.48163	3.01191			1296	1.565	3.3772	7.16944
1297	11.8007	5.98797	3.71965	2.36442	0.975073	1.30658	5.63805	1.48163	3.01191			1297	1.54869	3.3772	7.16944
1298	11.8007	5.98797	3.71965	2.32659	0.975073	1.29548	5.63805	1.41107	3.00659			1298	1.53238	3.35191	7.16944
1299	11.8007	5.98797	3.71965	2.28876	0.975073	1.26216	5.63805	1.41107	2.94274			1299	1.50867	3.33062	7.16944
1300	11.8007	5.98797	3.62427	2.23201	0.975073	1.25106	5.63805	1.48163	2.91081			1300	1.48605	3.3435	7.13764
1301	11.8007	5.98797	3.62427	2.23201	1.02924	1.25476	5.63805	1.62274	2.92677			1301	1.50534	3.39585	7.13764
1302	11.8007	5.98797	3.71965	2.19418	1.02924	1.24736	5.63805	1.62274	2.91613			1302	1.49026	3.39231	7.16944
1303	11.8007	5.98797	3.71965	2.19418	1.02924	1.23996	5.74648	1.69329	2.91613			1303	1.48779	3.45197	7.16944
1304	10.0306	5.98797	3.71965	2.2131	1.08341	1.23255	5.8549	1.76384	2.90549			1304	1.50969	3.50808	6.5794
1305	10.0306	5.98797	3.71965	2.17527	1.08341	1.22885	5.8549	1.69329	2.88952			1305	1.49584	3.47924	6.5794
1306	10.0306	5.88647	3.71965	2.11852	1.08341	1.21405	5.8549	1.69329	2.87888			1306	1.47199	3.47569	6.54557
1307	10.0306	6.08946	3.62427	2.13744	1.02924	1.21405	5.8549	1.62274	2.86824			1307	1.46024	3.44862	6.58144
1308	10.0306	5.98797	3.62427	2.13744	1.02924	1.21405	5.8549	1.62274	2.86824			1308	1.46024	3.44862	6.54761
1309	10.0306	5.98797	3.62427	2.11852	1.02924	1.19184	5.74648	1.62274	2.87888			1309	1.44653	3.41603	6.54761
1310	8.26049	5.98797	3.43352	2.04286	1.02924	1.13262	5.74648	1.48163	2.79374			1310	1.40157	3.34061	5.89399
1311	8.26049	5.98797	3.43352	2.06178	0.975073	1.12151	5.63805	1.48163	2.79906			1311	1.38612	3.30625	5.89399
1312	8.26049	5.17604	3.5289	2.00503	0.975073	1.05489	5.52963	1.48163	2.68731			1312	1.345	3.23286	5.65514
1313	8.26049	5.07455	3.5289	2.04286	0.975073	1.0882	5.4212	1.55218	2.75117			1313	1.36871	3.24152	5.62131
1314	8.26049	5.582	4.00577	2.44008	1.13759	1.25476	5.96332	1.8344	3.02788			1314	1.61081	3.60853	5.94942
1315	8.85052	5.78498	4.38728	2.7049	1.35427	1.3621	6.2886	2.25772	3.33652			1315	1.80709	3.96095	6.34093
1316	11.8007	6.6984	4.86415	3.17778	1.57095	1.6212	7.48126	3.31603	4.1028			1316	2.12331	4.9667	7.78775
1317	12.3907	7.40884	5.0549	3.32911	1.62512	1.6249	7.26441	3.52769	4.09216			1317	2.19304	4.96142	8.28483
1318	12.3907	7.30735	5.0549	3.27236	1.62512	1.61009	7.26441	3.66879	4.05491			1318	2.16919	4.99604	8.25099
1319	12.3907	7.71331	5.53178	3.42368	1.67929	1.65451	7.69811	3.95101	4.20923			1319	2.25249	5.28612	8.54528
1320	12.3907	7.91629	5.62716	3.49935	1.67929	1.71373	7.91496	4.02156	4.29437			1320	2.29746	5.4103	8.64473
1321	12.3907	8.82971	6.19941	3.53718	1.73346	1.74334	8.02338	4.16267	4.50723			1321	2.33799	5.56443	9.13995
1322	12.3907	8.82971	6.10404	3.55609	1.67929	1.71743	7.91496	4.09212	4.44337			1322	2.31761	5.48348	9.10816
1323	12.3907	8.82971	6.10404	3.49935	1.62512	1.69522	7.80653	4.09212	4.29969			1323	2.27323	5.39945	9.10816
1324	12.3907	8.72822	6.10404	3.48043	1.62512	1.68782	8.02338	4.09212	4.27841			1324	2.26446	5.46464	9.07433
1325	12.3907	8.82971	6.10404	3.51826	1.67929	1.71373	8.02338	4.16267	4.28373			1325	2.30376	5.48993	9.10816
1326	12.3907	9.03269	6.10404	3.49935	1.67929	1.73224	8.02338	4.30378	4.32098			1326	2.30362	5.54938	9.17582
1327	12.3907	9.23567	6.19941	3.66958	1.67929	1.77665	8.13181	4.44489	4.41677			1327	2.37518	5.66449	9.27527
1328	12.3907	9.13418	6.19941	3.6885	1.67929	1.80626	8.02338	4.44489	4.38484			1328	2.39135	5.6177	9.24144
1329	12.3907	9.23567	6.39016	3.82091	1.73346	1.9136	8.02338	4.44489	4.55512			1329	2.48932	5.67446	9.33886
1330	10.6206	9.54015	6.96242	3.95331	1.8418	2.06166	8.24023	5.29153	4.85844			1330	2.61893	6.13007	9.04106
1331	10.6206	9.54015	7.15317	3.9344	1.89598	2.06166	8.24023	5.36208	4.85312			1331	2.63068	6.15181	9.10465
1332	10.6206	9.74313	7.15317	3.95331	1.95015	2.04315	8.13181	5.50319	4.92762			1332	2.64887	6.18754	9.17231
1333	10.6206	9.74313	7.24854	3.9344	1.95015	2.04315	8.13181	5.57375	4.9223			1333	2.64257	6.20928	9.2041
1334	10.6206	9.54015	7.15317	3.87765	1.89598	2.02835	8.34865	5.6443	4.99148			1334	2.60066	6.32814	9.10465
1335	10.6206	9.33717	7.34392	3.89657	1.89598	2.06166	8.67393	5.71485	5.04469			1335	2.61807	6.47782	9.10057
1336	10.6206	9.23567	7.34392	3.91548	1.89598	2.05055	8.89077	5.78541	5.02873			1336	2.62067	6.5683	9.06674
1337	10.6206	9.13418	7.53467	3.97223	1.89598	2.06906	8.89077	5.85596	5.09258			1337	2.64576	6.61311	9.09649
1338	8.85052	9.03269	7.15317	3.99115	2.00432	2.02835	8.9992	5.92651	4.9968			1338	2.6746	6.64084	8.34546
1339	8.85052	8.9312	7.24854	3.95331	2.00432	1.99503	8.67393	6.06762	4.9223			1339	2.65089	6.55462	8.34342
1340	10.6206	8.9312	7.34392	4.01006	2.11266	2.06536	8.9992	6.06762	5.01808			1340	2.72936	6.69497	8.96525
1341	8.26049	8.82971	6.58091	3.91548	2.11266	1.98023	8.02338	6.06762	4.85312			1341	2.66946	6.31471	7.89037
1342	8.26049	8.72822	6.67629	3.83982	2.00432	1.96172	7.48126	5.85596	4.75201			1342	2.60195	6.02975	7.88833
1343	8.85052	8.62673	6.48554	3.66958	1.95015	1.9062	7.37284	5.71485	4.5498			1343	2.50864	5.87916	7.9876
1344	8.85052	8.52524	6.58091	3.65067	1.95015	1.9025	7.26441	5.71485	4.49659			1344	2.5011	5.82528	7.98556
1345	8.85052	7.91629	6.48554	3.66958	1.95015	1.92471	7.69811	5.6443	4.52851			1345	2.51481	5.95697	7.75078
1346	8.85052	7.8148	6.19941	3.57501	1.95015	1.9099	7.80653	5.6443	4.53384			1346	2.47835	5.99489	7.62158
1347	8.85052	7.40884	6.19941	3.59392	1.95015	1.9136	7.80653	5.6443	4.52319			1347	2.48589	5.99134	7.48626
1348	8.85052	7.40884	6.29479	3.57501	2.05849	1.9025	7.80653	5.6443	4.51255			1348	2.512	5.98779	7.51805
1349	8.85052	7.40884	6.29479	3.57501	2.00432	1.88769	7.69811	5.71485	4.50723			1349	2.48901	5.9734	7.51805
1350	6.49038	7.20586	6.29479	3.49935	2.00432	1.87659	7.58969	5.71485	4.48594			1350	2.46008	5.93016	6.66368
1351	6.49038	7.20586	6.19941	3.51826	2.05849	1.88029	7.69811	5.71485	4.50723			1351	2.48568	5.9734	6.63188
1352	6.49038	7.20586	6.10404	3.46151	2.05849	1.87289	7.48126	5.71485	4.44337			1352	2.4643	5.87983	6.60009
1353	6.49038	7.10437	6.10404	3.4426	1.95015	1.85438	7.37284	5.71485	4.37952			1353	2.41571	5.8224	6.56626
1354	6.49038	7.00287	6.10404	3.38585	1.89598	1.84328	7.26441	5.71485	4.30502			1354	2.37504	5.76143	6.53243
1355	6.49038	7.00287	6.10404	3.40477	1.89598	1.84698	7.26441	5.78541	4.27309			1355	2.38257	5.7743	6.53243
1356	6.49038	7.00287	6.10404	3.42368	1.95015	1.86549	7.26441	5.92651	4.38484			1356	2.41311	5.85859	6.53243
1357	6.49038	7.00287	6.29479	3.4426	1.89598	1.94692	7.58969	5.99707	4.45934			1357	2.4285	6.01536	6.59601
1358	6.49038	7.00287	6.29479	3.4426	1.89598	1.95062	7.58969	5.92651	4.45934			1358	2.42973	5.99185	6.59601
1359	6.49038	7.10437	6.39016	3.46151	1.95015	1.98023	7.37284	5.99707	4.49126			1359	2.46396	5.95372	6.66164
1360	6.49038	7.20586	6.48554	3.49935	1.95015	1.98763	7.48126	5.92651	4.49126			1360	2.47904	5.96635	6.72726
1361	6.49038	7.20586	6.58091	3.55609	1.95015	1.99873	7.48126	5.85596	4.52851			1361	2.50166	5.95525	6.75905
1362	6.49038	7.30735	6.48554	3.57501	2.11266	2.03205	7.80653	5.99707	4.63494			1362	2.57324	6.14618	6.76109
1363	11.2107	8.72822	7.34392	4.14247	2.32934	2.36887	8.5655	6.77316	5.33205			1363	2.94689	6.89024	9.09427
1364	11.2107	9.03269	7.43929	4.29379	2.32934	2.46511	8.67393	6.91427	5.4704			1364	3.02941	7.01953	9.22755
1365	11.2107	9.74313	8.01155	4.52078	2.43768	2.61316	8.67393	7.26704	5.72051			1365	3.19054	7.22049	9.65511
1366	11.2107	10.2506	8.2023	4.74776	2.70854	2.7094	9.10762	7.6198	5.92804			1366	3.38856	7.55182	9.88785
1367	11.8007	10.6565	8.29767	4.918	2.70854	2.77602	9.4329	7.90202	6.11429			1367	3.46752	7.8164	10.2516
1368	11.8007	10.758	8.5838	4.95583	2.70854	2.79823	9.75817	7.90202	6.15686			1368	3.48753	7.93902	10.3808
1369	11.8007	10.961	8.67918	5.05041	2.70854	2.85005	9.86659	8.04313	6.30586			1369	3.53633	8.07186	10.4803
1370	11.8007	10.961	8.67918	5.08824	2.70854	2.85005	9.86659	8.11368	6.34311			1370	3.54894	8.1078	10.4803
1371	11.8007	10.961	8.67918	5.06932	2.65437	2.85005	9.86659	8.11368	6.33779			1371	3.52458	8.10602	10.4803
1372	11.8007	10.961	8.5838	5.05041	2.60019	2.83154	9.75817	8.04313	6.33247			1372	3.49405	8.04459	10.4485
1373	11.8007	10.6565	8.5838	4.93691	2.54602	2.7316	9.54132	7.90202	6.22072			1373	3.40485	7.88802	10.347
1374	11.8007	10.0476	8.10692	4.55861	2.43768	2.63167	8.78235	7.19648	5.99722			1374	3.20932	7.32535	9.98507
1375	11.2107	9.64164	7.72542	4.27488	2.16683	2.56504	8.67393	6.84371	5.6939			1375	3.00225	7.07051	9.52591
1376	8.26049	9.13418	7.05779	3.91548	2.11266	2.35036	7.58969	6.34984	5.11919			1376	2.79284	6.3529	8.15082
1377	7.67045	8.42375	7.15317	3.82091	2.16683	2.33556	7.69811	6.06762	5.08726			1377	2.77443	6.28433	7.74912
1378	7.67045	8.72822	7.53467	4.06681	2.32934	2.37257	7.69811	6.06762	5.38526			1378	2.92291	6.38366	7.97778
1379	7.67045	8.42375	7.15317	4.01006	2.49185	2.35036	7.37284	5.92651	5.28948			1379	2.95076	6.19628	7.74912
1380	7.67045	8.62673	7.24854	4.06681	2.60019	2.35777	7.26441	6.27928	5.35333			1380	3.00826	6.29901	7.84858
1381	7.67045	7.91629	7.15317	4.16138	2.76271	2.34666	6.93914	6.13818	5.2948			1381	3.09025	6.12404	7.57997
1382	7.67045	7.91629	7.15317	4.14247	2.76271	2.36147	7.04757	6.13818	5.2948			1382	3.08888	6.16018	7.57997
1383	7.67045	8.22077	7.24854	4.19921	2.81688	2.39848	7.37284	6.13818	5.43847			1383	3.13819	6.3165	7.71325
1384	7.67045	8.42375	7.34392	4.23705	2.87105	2.47251	7.69811	6.34984	5.5449			1384	3.19353	6.53095	7.81271
1385	7.67045	8.42375	7.63004	4.31271	2.97939	2.50582	8.13181	6.49094	5.64069			1385	3.26597	6.75448	7.90808
1386	7.67045	8.52524	7.91617	4.46403	3.03356	2.56874	8.67393	6.34984	5.83226			1386	3.35544	6.95201	8.03729
1387	7.67045	8.32226	7.8208	4.25596	3.08773	2.52063	8.34865	6.13818	5.70454			1387	3.28811	6.73046	7.93784
1388	7.67045	8.52524	8.2023	4.21813	2.97939	2.49472	8.45708	6.20873	5.77372			1388	3.23075	6.81318	8.13266
1389	7.67045	8.52524	8.01155	4.10464	2.97939	2.4429	8.5655	6.34984	5.67794			1389	3.17564	6.86443	8.06908
1390	7.67045	8.22077	7.43929	3.9344	2.87105	2.33186	8.34865	5.6443	5.3959			1390	3.04577	6.46295	7.77684
1391	7.67045	8.72822	7.43929	3.97223	2.81688	2.41329	8.45708	5.71485	5.52894			1391	3.06746	6.56696	7.94599
1392	7.67045	8.62673	7.63004	4.06681	2.76271	2.4614	8.45708	5.71485	5.59812			1392	3.09697	6.59002	7.97574
1393	7.67045	8.82971	7.63004	4.14247	2.76271	2.48361	8.78235	5.71485	5.71519			1393	3.1296	6.73746	8.0434
1394	7.67045	8.62673	7.53467	4.10464	2.70854	2.47621	8.34865	5.6443	5.60876			1394	3.09646	6.5339	7.94395
1395	7.67045	8.72822	7.34392	4.08572	2.60019	2.42809	8.45708	5.6443	5.5449			1395	3.038	6.54876	7.9142
1396	7.67045	8.62673	7.43929	4.10464	2.60019	2.42809	8.34865	5.57375	5.58215			1396	3.04431	6.50152	7.91216
1397	7.67045	8.9312	7.34392	4.19921	2.60019	2.4429	8.78235	5.99707	5.60344			1397	3.08077	6.79429	7.98186
1398	7.67045	9.23567	7.53467	4.14247	2.54602	2.4355	8.67393	6.13818	5.65133			1398	3.04133	6.82114	8.14693
1399	7.67045	9.23567	7.43929	4.14247	2.54602	2.42439	8.67393	5.99707	5.65133			1399	3.03763	6.77411	8.11514
1400	5.90035	9.13418	7.34392	4.06681	2.38351	2.35407	8.24023	6.06762	5.53426			1400	2.93479	6.61404	7.45948
1401	5.90035	9.13418	7.43929	4.01006	2.38351	2.36517	8.34865	6.06762	5.55555			1401	2.91958	6.65727	7.49128
1402	5.90035	8.82971	6.96242	4.01006	2.43768	2.29854	8.34865	6.06762	5.4438			1402	2.91543	6.62002	7.23083
1403	5.31031	8.72822	6.86704	3.97223	2.43768	2.28004	8.34865	6.20873	5.42251			1403	2.89665	6.65996	6.96852
1404	5.31031	8.9312	6.86704	4.08572	2.43768	2.29114	8.34865	6.13818	5.50765			1404	2.93818	6.66483	7.03619
1405	5.31031	9.33717	7.15317	4.16138	2.43768	2.30225	7.91496	6.27928	5.65665			1405	2.9671	6.61696	7.26688
1406	5.31031	9.74313	7.43929	4.36945	2.54602	2.40959	8.24023	6.84371	5.86419			1406	3.10835	6.98271	7.49758
1407	5.31031	9.74313	7.43929	4.40728	2.54602	2.40218	8.34865	6.84371	5.86951			1407	3.1185	7.02063	7.49758
1408	5.31031	9.74313	7.53467	4.4262	2.54602	2.40588	8.45708	6.91427	5.87483			1408	3.12604	7.08206	7.52937
1409	5.31031	9.84462	7.63004	4.48294	2.60019	2.42069	8.78235	6.91427	5.96529			1409	3.16794	7.22064	7.59499
1410	5.31031	9.94611	7.63004	4.52078	2.65437	2.42809	8.78235	6.98482	6.06108			1410	3.20108	7.27608	7.62882
1411	5.31031	10.0476	7.72542	4.53969	2.65437	2.4392	8.89077	7.26704	6.16219			1411	3.21108	7.44	7.69445
1412	5.31031	10.0476	7.72542	4.55861	2.65437	2.4429	8.89077	7.26704	6.2154			1412	3.21862	7.45774	7.69445
1413	5.31031	10.0476	7.72542	4.57752	2.70854	2.4503	8.9992	7.4787	6.22072			1413	3.24545	7.56621	7.69445
1414	5.31031	10.2506	8.01155	4.61535	2.76271	2.47991	9.4329	7.69036	6.44422			1414	3.28599	7.85582	7.85748
1415	5.31031	10.5551	7.91617	4.61535	2.76271	2.49842	9.4329	7.6198	6.54533			1415	3.29216	7.86601	7.92718
1416	5.31031	10.6565	8.01155	4.63427	2.70854	2.46511	9.54132	7.6198	6.47615			1416	3.2693	7.87909	7.9928
1417	5.31031	10.6565	7.8208	4.59644	2.70854	2.37257	9.10762	7.54925	6.42826			1417	3.22585	7.69504	7.92922
1418	5.31031	10.6565	7.91617	4.59644	2.70854	2.37257	9.10762	7.54925	6.42826			1418	3.22585	7.69504	7.96101
1419	5.31031	10.5551	7.8208	4.59644	2.76271	2.37627	9.21605	7.40814	6.42826			1419	3.24514	7.68415	7.89539
1420	5.31031	10.6565	7.72542	4.57752	2.76271	2.37257	9.10762	7.4787	6.40165			1420	3.2376	7.66266	7.89743
1421	5.31031	10.6565	7.63004	4.52078	2.70854	2.34666	9.10762	7.4787	6.35908			1421	3.19199	7.64847	7.86564
1422	4.72028	10.3521	7.72542	4.50186	2.60019	2.29114	8.78235	7.33759	6.33779			1422	3.13107	7.48591	7.59926
1423	0.590035	9.03269	6.67629	3.66958	2.32934	1.86178	8.02338	6.42039	5.5928			1423	2.62024	6.67886	5.43301
1424	0.590035	8.52524	6.29479	3.34802	2.221	1.74704	7.37284	6.20873	5.41719			1424	2.43869	6.33292	5.13669
1425	0.590035	8.01778	5.81791	3.32911	2.221	1.70263	7.48126	5.99707	5.28415			1425	2.41758	6.25416	4.80858
1426	0.590035	7.91629	5.72253	3.27236	1.95015	1.65081	7.37284	5.78541	5.30012			1426	2.2911	6.15279	4.74295
1427	0	7.40884	5.62716	3.12104	1.95015	1.59159	7.15599	5.50319	5.15644			1427	2.22092	5.93854	4.34533
1428	0	7.40884	5.62716	3.12104	2.00432	1.57678	7.15599	5.50319	5.15112			1428	2.23404	5.93677	4.34533
1429	0	7.30735	5.53178	3.06429	2.00432	1.55087	7.04757	5.57375	5.03405			1429	2.20649	5.88512	4.27971
1430	0	7.30735	5.53178	3.04538	2.00432	1.55457	7.15599	5.57375	4.99148			1430	2.20142	5.90707	4.27971
1431	0	7.30735	5.72253	3.02646	1.89598	1.55457	7.15599	5.57375	4.98616			1431	2.159	5.9053	4.34329
1432	0	7.30735	5.81791	3.02646	2.00432	1.54717	7.15599	5.57375	4.95955			1432	2.19265	5.89643	4.37509
1433	0	7.30735	5.91328	3.04538	2.00432	1.53977	7.26441	5.71485	5.01276			1433	2.19649	5.99734	4.40688
1434	0	7.30735	5.91328	2.98863	2.00432	1.50645	7.37284	5.6443	4.87973			1434	2.16647	5.96562	4.40688
1435	0	7.30735	5.91328	2.96971	2.00432	1.51386	7.58969	5.78541	4.84248			1435	2.16263	6.07252	4.40688
1436	0	7.00287	6.00866	2.91297	1.95015	1.45093	7.58969	5.85596	4.77862			1436	2.10468	6.07476	4.33718
1437	0	7.40884	5.91328	2.96971	2.00432	1.46574	7.48126	6.06762	4.84248			1437	2.14659	6.13045	4.44071
1438	0	7.20586	5.43641	2.79948	1.89598	1.43613	7.58969	5.92651	4.67751			1438	2.04386	6.06457	4.21409
1439	0	8.11927	5.72253	2.83731	1.8418	1.46944	8.24023	6.20873	4.79458			1439	2.04952	6.41451	4.61394
1440	0	7.8148	5.62716	2.83731	1.73346	1.45463	8.13181	6.06762	4.73605			1440	2.00847	6.31183	4.48065
1441	0	7.51033	5.34103	2.76165	1.57095	1.43243	7.80653	5.92651	4.65623			1441	1.92167	6.12976	4.28379
1442	0	7.51033	5.34103	2.72381	1.57095	1.43613	7.69811	5.99707	4.6988			1442	1.9103	6.13133	4.28379
1443	2.95017	7.20586	5.34103	2.74273	1.57095	1.39541	7.37284	5.99707	4.70944			1443	1.90303	6.02645	5.16569
1444	3.54021	7.20586	5.43641	2.7049	1.46261	1.32139	7.37284	5.78541	4.61898			1444	1.82963	5.92574	5.39416
1445	3.54021	7.10437	5.24566	2.61032	1.35427	1.26957	6.83072	5.78541	4.51255			1445	1.74472	5.70956	5.29674
1446	3.54021	7.00287	4.86415	2.44008	1.3001	1.15853	6.18017	5.85596	4.28373			1446	1.6329	5.43995	5.13575
1447	3.54021	7.10437	5.0549	2.459	1.35427	1.21405	6.61387	5.92651	4.35291			1447	1.67577	5.6311	5.23316
1448	3.54021	7.00287	4.76878	2.44008	1.35427	1.22145	6.50545	5.71485	4.36887			1448	1.67193	5.52972	5.10395
1449	3.54021	7.00287	4.76878	2.49683	1.3001	1.20664	6.39702	5.71485	4.36887			1449	1.66786	5.49358	5.10395
1450	3.54021	7.10437	4.76878	2.47791	1.3001	1.19184	6.39702	5.71485	4.33162			1450	1.65662	5.48117	5.13778
1451	3.54021	6.59691	4.6734	2.459	1.3001	1.12151	6.2886	5.6443	4.24116			1451	1.62687	5.39135	4.93684
1452	3.54021	6.49542	4.48265	2.32659	1.3001	1.05489	6.50545	5.57375	4.10812			1452	1.56053	5.39577	4.83943
1453	3.54021	6.59691	5.0549	2.44008	1.51678	1.16223	6.61387	6.20873	4.60301			1453	1.70636	5.80854	5.06401
1454	3.54021	6.59691	4.95953	2.47791	1.51678	1.12521	6.61387	6.20873	4.58705			1454	1.70664	5.80322	5.03222
1455	3.54021	6.29244	4.86415	2.459	1.51678	1.11781	6.39702	6.13818	4.51787			1455	1.69786	5.68436	4.89893
1456	3.54021	6.29244	4.76878	2.44008	1.51678	1.11781	6.2886	6.13818	4.48062			1456	1.69156	5.6358	4.86714
1457	3.54021	6.08946	4.6734	2.38334	1.51678	1.0956	6.07175	5.99707	4.40612			1457	1.66524	5.49165	4.76769
1458	3.54021	5.68349	4.48265	2.32659	1.57095	1.06969	6.07175	5.71485	4.31566			1458	1.65575	5.36742	4.56878
1459	3.54021	5.68349	4.48265	2.32659	1.57095	1.06599	6.07175	5.71485	4.28905			1459	1.65451	5.35855	4.56878
1460	3.54021	5.68349	4.48265	2.32659	1.57095	1.04749	5.96332	5.71485	4.24648			1460	1.64834	5.30822	4.56878
1461	3.54021	5.68349	4.38728	2.34551	1.57095	1.03638	5.96332	5.71485	4.24648			1461	1.65095	5.30822	4.53699
1462	3.54021	5.68349	4.38728	2.28876	1.51678	1.03638	5.8549	5.71485	4.21987			1462	1.61397	5.26321	4.53699
1463	3.54021	5.68349	4.38728	2.25093	1.51678	1.02528	5.8549	5.57375	4.18794			1463	1.59766	5.20553	4.53699
1464	3.54021	5.48051	4.38728	2.13744	1.51678	1.00677	5.8549	5.57375	4.05491			1464	1.55366	5.16119	4.46933
1465	3.54021	5.07455	4.10115	2.02395	1.51678	0.966055	5.74648	5.36208	3.82077			1465	1.50226	4.97644	4.23863
1466	3.54021	4.66858	3.81502	1.75913	1.40844	0.851313	5.09593	4.86821	3.6292			1466	1.33963	4.53111	4.00794
1467	3.54021	4.66858	3.81502	1.75913	1.35427	0.847612	4.98751	4.86821	3.59727			1467	1.32034	4.48433	4.00794
1468	3.54021	4.66858	3.62427	1.74021	1.35427	0.84391	4.98751	4.79765	3.59727			1468	1.3128	4.46081	3.94435
1469	3.54021	4.56709	3.5289	1.68347	1.3001	0.829105	4.87908	4.7271	3.5068			1469	1.27089	4.371	3.87873
1470	3.54021	4.4656	3.5289	1.64564	1.24593	0.821702	4.87908	4.58599	3.41102			1470	1.23776	4.29203	3.8449
1471	3.54021	4.36411	3.43352	1.60781	1.24593	0.810598	4.77066	4.37433	3.30459			1471	1.22144	4.14986	3.77928
1472	3.54021	4.36411	3.43352	1.60781	1.24593	0.806897	4.77066	4.37433	3.23541			1472	1.22021	4.1268	3.77928
1473	3.54021	4.36411	3.43352	1.58889	1.24593	0.795793	4.66224	4.23322	3.20881			1473	1.2102	4.03476	3.77928
1474	3.54021	4.16113	3.14739	1.53215	1.08341	0.76248	4.12012	4.02156	2.99595			1474	1.12601	3.71254	3.61624
1475	3.54021	3.85666	3.14739	1.51323	1.08341	0.725467	4.12012	3.95101	2.87888			1475	1.10737	3.65	3.51475
1476	3.54021	3.75516	3.05202	1.45648	1.08341	0.721765	4.01169	3.8099	2.83099			1476	1.08722	3.55086	3.44913
1477	3.54021	3.75516	3.05202	1.45648	1.08341	0.718064	4.01169	3.8099	2.79906			1477	1.08599	3.54022	3.44913
1478	3.54021	3.55218	2.95664	1.45648	1.08341	0.699557	3.79484	3.73935	2.75117			1478	1.07982	3.42845	3.34968
1479	3.54021	3.55218	2.95664	1.45648	1.02924	0.684752	3.79484	3.73935	2.71924			1479	1.05683	3.41781	3.34968
1480	3.54021	3.3492	2.95664	1.43757	1.02924	0.673648	3.79484	3.59824	2.68731			1480	1.04682	3.36013	3.28202
1481	3.54021	3.3492	2.95664	1.43757	1.02924	0.666245	3.79484	3.59824	2.68199			1481	1.04435	3.35836	3.28202
1482	3.54021	3.24771	2.86127	1.38082	0.975073	0.647738	3.68642	3.52769	2.54363			1482	1.00121	3.25258	3.2164
1483	3.54021	3.24771	2.76589	1.32408	0.920902	0.644037	3.68642	3.31603	2.49574			1483	0.963005	3.16606	3.1846
1484	3.54021	3.24771	2.76589	1.28625	0.920902	0.614426	3.68642	3.10436	2.44785			1484	0.940525	3.07954	3.1846
1485	3.54021	3.24771	2.76589	1.24842	0.920902	0.607023	3.57799	3.10436	2.4106			1485	0.925447	3.03099	3.1846
1486	3.54021	2.94324	2.67052	1.21058	0.920902	0.566308	3.46957	3.03381	2.25095			1486	0.899265	2.91811	3.05132
1487	3.54021	2.94324	2.67052	1.19167	0.920902	0.555204	3.36115	3.03381	2.23499			1487	0.889258	2.87665	3.05132
1488	3.54021	2.94324	2.67052	1.19167	0.866732	0.555204	3.36115	3.03381	2.23499			1488	0.871202	2.87665	3.05132
1489	3.54021	2.74026	2.67052	1.15384	0.866732	0.540399	3.36115	2.8927	2.19774			1489	0.853656	2.8172	2.98366
1490	3.54021	2.74026	2.67052	1.13492	0.866732	0.532996	3.25272	2.8927	2.17113			1490	0.844883	2.77219	2.98366
1491	3.54021	2.74026	2.38439	1.13492	0.866732	0.532996	3.25272	2.8927	2.13388			1491	0.844883	2.75977	2.88828
1492	3.54021	2.74026	2.28901	1.13492	0.866732	0.532996	3.25272	2.7516	2.11792			1492	0.844883	2.70741	2.85649
1493	3.54021	2.74026	2.19364	1.09709	0.866732	0.521892	3.1443	2.61049	2.05938			1493	0.828572	2.60472	2.8247
1494	3.54021	2.74026	2.19364	1.07818	0.866732	0.51819	3.03587	2.61049	2.04342			1494	0.821033	2.56326	2.8247
1495	3.54021	2.63876	2.19364	1.04035	0.866732	0.495982	2.81903	2.39883	2.00085			1495	0.80102	2.40623	2.79087
1496	3.54021	2.63876	2.09826	0.9836	0.75839	0.495982	2.81903	2.11661	1.89974			1496	0.745991	2.27846	2.75908
1497	3.54021	1.92833	2.00289	0.907938	0.704219	0.470073	2.81903	1.90495	1.80928			1497	0.694077	2.17775	2.49047
1498	3.54021	1.72535	2.00289	0.813361	0.650049	0.447865	2.49375	1.76384	1.69221			1498	0.637092	1.98327	2.42281
1499	3.54021	0.608946	1.52601	0.643123	0.487537	0.359032	1.84321	1.34052	1.4421			1499	0.496564	1.54194	1.89172
1500	3.54021	0.608946	1.43063	0.605292	0.487537	0.333122	1.84321	1.05831	1.33035			1500	0.475317	1.41062	1.85993
1501	3.54021	0.608946	1.43063	0.586377	0.487537	0.329421	1.84321	1.05831	1.28778			1501	0.467778	1.39643	1.85993
1502	3.54021	0.608946	1.43063	0.586377	0.487537	0.314616	1.84321	0.917199	1.23989			1502	0.462843	1.33343	1.85993
1503	0	0.608946	1.23988	0.510715	0.433366	0.288706	1.62636	0.917199	1.05896			1503	0.410929	1.20084	0.616276
1504	0	0.608946	1.14451	0.510715	0.433366	0.288706	1.51794	0.917199	1.043			1504	0.410929	1.15938	0.584484
1505	0	0.608946	1.04913	0.453969	0.433366	0.288706	1.51794	0.776091	1.03235			1505	0.392014	1.10879	0.552692
1506	0	0.507455	0.953756	0.416138	0.379195	0.273901	1.51794	0.705537	0.973817			1506	0.356411	1.06576	0.48707
1507	0	0.405964	0.763004	0.378308	0.270854	0.214679	1.08424	0.634984	0.867389			1507	0.287947	0.862204	0.389656
1508	0	0.405964	0.763004	0.378308	0.270854	0.192471	1.08424	0.634984	0.766282			1508	0.280544	0.828502	0.389656
1509	0	0.304473	0.763004	0.340477	0.270854	0.192471	0.975817	0.634984	0.744997			1509	0.267934	0.785266	0.355826
1510	0	0.304473	0.763004	0.340477	0.270854	0.188769	0.975817	0.634984	0.744997			1510	0.2667	0.785266	0.355826
1511	0	0.304473	0.667629	0.302646	0.270854	0.185068	0.975817	0.634984	0.718389			1511	0.252856	0.776397	0.324034
1512	0	0.304473	0.667629	0.302646	0.270854	0.185068	0.758969	0.634984	0.675818			1512	0.252856	0.689924	0.324034
1513	0	0	0	0.0378308	0.0541707	0.0111041	0.108424	0	0.0159642			1513	0.0343685	0.0414628	0
1514	0	0	0	0.0378308	0.0541707	0.0111041	0.108424	0	0.0159642			1514	0.0343685	0.0414628	0
1515	0	0	0	0.0378308	0.0541707	0.0111041	0	0	0.0053214			1515	0.0343685	0.0017738	0
1516	0	0	0	0.0378308	0.0541707	0.0111041	0	0	0			1516	0.0343685	0	0
1517	0	0	0	0.0378308	0.108341	0.0111041	0	0	0			1517	0.0524254	0	0
1518	0	0	0	0.0378308	0.0541707	0.0111041	0	0	0			1518	0.0343685	0	0
1519	0	0	0	0.0378308	0.0541707	0.0111041	0	0	0			1519	0.0343685	0	0
1520	0	0	0	0.0378308	0.0541707	0.0111041	0	0	0			1520	0.0343685	0	0
1521	0	0	0	0.0189154	0.0541707	0.0111041	0	0	0			1521	0.0280634	0	0
1522	0	0	0	0.0189154	0.0541707	0.00740272	0	0	0			1522	0.0268296	0	0
1523	0	0	0	0.0189154	0.0541707	0.00740272	0	0	0			1523	0.0268296	0	0
1524	0	0	0	0	0.0541707	0.00740272	0	0	0			1524	0.0205245	0	0
1525	0	0	0	0	0.0541707	0.00740272	0	0	0			1525	0.0205245	0	0
1526	0	0	0	0	0.0541707	0.0111041	0	0	0			1526	0.0217583	0	0
1527	0	0	0	0	0.0541707	0.0111041	0	0	0			1527	0.0217583	0	0
1528	0	0	0	0	0.0541707	0.0111041	0	0	0			1528	0.0217583	0	0
1529	0	0	0	0	0.0541707	0.0111041	0	0	0			1529	0.0217583	0	0
1530	0	0	0	0	0.0541707	0.0111041	0	0	0			1530	0.0217583	0	0
1531	0	0	0	0	0.0541707	0.0111041	0	0	0			1531	0.0217583	0	0
1532	0	0	0	0	0.0541707	0.0111041	0	0	0			1532	0.0217583	0	0
1533	0	0	0	0	0.0541707	0.0111041	0	0	0			1533	0.0217583	0	0
1534	0	0	0	0	0.0541707	0.00740272	0	0	0			1534	0.0205245	0	0
1535	0	0	0	0	0.0541707	0.0111041	0	0	0			1535	0.0217583	0	0
1536	0	0	0	0	0.0541707	0.0111041	0	0	0			1536	0.0217583	0	0
1537	0	0	0	0	0.0541707	0.0111041	0	0	0			1537	0.0217583	0	0
1538	0	0	0	0	0.0541707	0.0111041	0	0	0			1538	0.0217583	0	0
1539	0	0	0	0	0.0541707	0.0111041	0	0	0			1539	0.0217583	0	0
1540	0	0	0	0	0.0541707	0.0111041	0	0	0			1540	0.0217583	0	0
1541	0	0	0	0	0.0541707	0.0111041	0	0	0			1541	0.0217583	0	0
1542	0	0	0	0	0.0541707	0.0111041	0	0	0			1542	0.0217583	0	0
1543	0	0	0	0	0.0541707	0.0111041	0	0	0			1543	0.0217583	0	0
1544	0	0	0	0	0.0541707	0.0111041	0	0	0			1544	0.0217583	0	0
1545	0	0	0	0	0.0541707	0.0111041	0	0	0			1545	0.0217583	0	0
1546	0	0	0	0	0.0541707	0.0111041	0	0	0			1546	0.0217583	0	0
1547	0	0	0	0	0.0541707	0.0111041	0	0	0			1547	0.0217583	0	0
1548	0	0	0	0	0.0541707	0.0111041	0	0	0			1548	0.0217583	0	0
1549	0	0	0	0	0.0541707	0.0111041	0	0	0			1549	0.0217583	0	0
1550	0	0	0	0	0.0541707	0.0148054	0	0	0			1550	0.0229921	0	0
1551	0	0	0	0	0.0541707	0.0148054	0	0	0			1551	0.0229921	0	0
1552	0	0	0	0	0.0541707	0.0148054	0	0	0			1552	0.0229921	0	0
1553	0	0	0	0	0.0541707	0.0148054	0	0	0			1553	0.0229921	0	0
1554	0	0	0	0	0.0541707	0.0148054	0	0	0			1554	0.0229921	0	0
1555	0	0	0	0	0.0541707	0.0148054	0	0	0			1555	0.0229921	0	0
1556	0	0	0	0	0.0541707	0.0148054	0	0	0			1556	0.0229921	0	0
1557	0	0	0	0	0.0541707	0.0148054	0	0	0			1557	0.0229921	0	0
1558	0	0	0	0	0.0541707	0.0148054	0	0	0			1558	0.0229921	0	0
1559	0	0	0	0	0.0541707	0.0148054	0	0	0			1559	0.0229921	0	0
1560	0	0	0	0	0.0541707	0.0148054	0	0	0			1560	0.0229921	0	0
1561	0	0	0	0	0.0541707	0.0148054	0	0	0			1561	0.0229921	0	0
1562	0	0	0	0	0.0541707	0.0111041	0	0	0			1562	0.0217583	0	0
1563	0	0	0	0	0.0541707	0.0111041	0	0	0			1563	0.0217583	0	0
1564	0	0	0	0	0.0541707	0.0111041	0	0	0			1564	0.0217583	0	0
1565	0	0	0	0	0.0541707	0.0111041	0	0	0			1565	0.0217583	0	0
1566	0	0	0	0	0.0541707	0.0111041	0	0	0			1566	0.0217583	0	0
1567	0	0	0	0	0.0541707	0.0111041	0	0	0			1567	0.0217583	0	0
1568	0	0	0	0	0.0541707	0.0111041	0	0	0			1568	0.0217583	0	0
1569	0	0	0	0	0.0541707	0.0111041	0	0	0			1569	0.0217583	0	0
1570	0	0	0	0	0.108341	0.0111041	0	0	0			1570	0.0398152	0	0
1571	0	0	0	0	0.108341	0.0111041	0	0	0			1571	0.0398152	0	0
1572	0	0	0	0	0.108341	0.0111041	0	0	0			1572	0.0398152	0	0
1573	0	0	0	0	0.108341	0.0111041	0	0	0			1573	0.0398152	0	0
1574	0	0	0	0	0.108341	0.0111041	0	0	0			1574	0.0398152	0	0
1575	0	0	0	0	0.108341	0.0111041	0	0	0			1575	0.0398152	0	0
1576	0	0	0	0	0.108341	0.0111041	0	0	0			1576	0.0398152	0	0
1577	0	0	0	0	0.0541707	0.0111041	0	0	0			1577	0.0217583	0	0
1578	0	0	0	0	0.0541707	0.0111041	0	0	0			1578	0.0217583	0	0
1579	0	0	0	0	0.0541707	0.0111041	0	0	0			1579	0.0217583	0	0
1580	0	0	0	0	0.0541707	0.0111041	0	0	0			1580	0.0217583	0	0
1581	0	0	0	0	0.0541707	0.0111041	0	0	0			1581	0.0217583	0	0
1582	0	0	0	0	0.0541707	0.0111041	0	0	0			1582	0.0217583	0	0
1583	0	0	0	0	0.0541707	0.0111041	0	0	0			1583	0.0217583	0	0
1584	0	0	0	0	0.0541707	0.0111041	0	0	0			1584	0.0217583	0	0
1585	0	0	0	0	0.0541707	0.0111041	0	0	0			1585	0.0217583	0	0
1586	0	0	0	0	0.0541707	0.00740272	0	0	0			1586	0.0205245	0	0
1587	0	0	0	0	0.0541707	0.00740272	0	0	0			1587	0.0205245	0	0
1588	0	0	0	0	0.0541707	0.00740272	0	0	0			1588	0.0205245	0	0
1589	0	0	0	0	0.0541707	0.00740272	0	0	0			1589	0.0205245	0	0
1590	0	0	0	0	0.0541707	0.00740272	0	0	0			1590	0.0205245	0	0
1591	0	0	0	0	0.0541707	0.00740272	0	0	0			1591	0.0205245	0	0
1592	0	0	0	0	0.0541707	0.00740272	0	0	0			1592	0.0205245	0	0
1593	0	0	0	0	0.0541707	0.00740272	0	0	0			1593	0.0205245	0	0
1594	0	0	0	0	0.0541707	0.00740272	0	0	0			1594	0.0205245	0	0
1595	0	0	0	0	0.0541707	0.00370136	0	0	0			1595	0.0192907	0	0
1596	0	0	0	0	0.0541707	0.00370136	0	0	0			1596	0.0192907	0	0
1597	0	0	0	0	0.0541707	0.00740272	0	0	0			1597	0.0205245	0	0
1598	0	0	0	0	0.0541707	0.00740272	0	0	0			1598	0.0205245	0	0
1599	0	0	0	0	0.0541707	0.00740272	0	0	0			1599	0.0205245	0	0
1600	0	0	0	0	0.0541707	0.00740272	0	0	0			1600	0.0205245	0	0
1601	0	0	0	0	0.0541707	0.00740272	0	0	0			1601	0.0205245	0	0
1602	0	0	0	0	0.0541707	0.00740272	0	0	0			1602	0.0205245	0	0
1603	0	0	0	0	0.0541707	0.00740272	0	0	0			1603	0.0205245	0	0
1604	0	0	0	0	0.0541707	0.00740272	0	0	0			1604	0.0205245	0	0
1605	0	0	0	0	0.0541707	0.00740272	0	0	0			1605	0.0205245	0	0
1606	0	0	0	0	0.0541707	0.0111041	0	0	0			1606	0.0217583	0	0
1607	0	0	0	0	0.0541707	0.0111041	0	0	0			1607	0.0217583	0	0
1608	0	0	0	0	0.0541707	0.0111041	0	0	0			1608	0.0217583	0	0
1609	0	0	0	0	0.0541707	0.0111041	0	0	0			1609	0.0217583	0	0
1610	0	0	0	0	0.0541707	0.00740272	0	0	0			1610	0.0205245	0	0
1611	0	0	0	0	0.0541707	0.00740272	0	0	0			1611	0.0205245	0	0
1612	0	0	0	0	0.0541707	0.00740272	0	0	0			1612	0.0205245	0	0
1613	0	0	0	0	0.0541707	0.00740272	0	0	0			1613	0.0205245	0	0
1614	0	0	0	0	0.0541707	0.00740272	0	0	0			1614	0.0205245	0	0
1615	0	0	0	0	0.0541707	0.00740272	0	0	0			1615	0.0205245	0	0
1616	0	0	0	0	0.0541707	0.00740272	0	0	0			1616	0.0205245	0	0
1617	0	0	0	0	0.0541707	0.00740272	0	0	0			1617	0.0205245	0	0
1618	0	0	0	0	0.0541707	0.00740272	0	0	0			1618	0.0205245	0	0
1619	0	0	0	0	0.0541707	0.00740272	0	0	0			1619	0.0205245	0	0
1620	0	0	0	0	0.0541707	0.00740272	0	0	0			1620	0.0205245	0	0
1621	0	0	0	0	0.108341	0.00740272	0	0	0			1621	0.0385814	0	0
1622	0	0	0	0	0.108341	0.00740272	0	0	0			1622	0.0385814	0	0
1623	0	0	0	0	0.108341	0.00740272	0	0	0			1623	0.0385814	0	0
1624	0	0	0	0	0.108341	0.00740272	0	0	0			1624	0.0385814	0	0
1625	0	0	0	0	0.108341	0.00740272	0	0	0			1625	0.0385814	0	0
1626	0	0	0	0	0.108341	0.00740272	0	0	0			1626	0.0385814	0	0
1627	0	0	0	0	0.108341	0.00740272	0	0	0			1627	0.0385814	0	0
1628	0	0	0	0	0.108341	0.00740272	0	0	0			1628	0.0385814	0	0
1629	0	0	0	0	0.108341	0.00740272	0	0	0			1629	0.0385814	0	0
1630	0	0	0	0	0.0541707	0.00740272	0	0	0			1630	0.0205245	0	0
1631	0	0	0	0	0.0541707	0.00740272	0	0	0			1631	0.0205245	0	0
1632	0	0	0	0	0.0541707	0.00740272	0	0	0			1632	0.0205245	0	0
1633	0	0	0	0	0.0541707	0.00740272	0	0	0			1633	0.0205245	0	0
1634	0	0	0	0	0.0541707	0.00740272	0	0	0			1634	0.0205245	0	0
1635	0	0	0	0	0.0541707	0.00740272	0	0	0			1635	0.0205245	0	0
1636	0	0	0	0	0.0541707	0.00740272	0	0	0			1636	0.0205245	0	0
1637	0	0	0	0	0.0541707	0.00740272	0	0	0			1637	0.0205245	0	0
1638	0	0	0	0	0.0541707	0.00740272	0	0	0			1638	0.0205245	0	0
1639	0	0	0	0	0.0541707	0.00740272	0	0	0			1639	0.0205245	0	0
1640	0	0	0	0	0.0541707	0.00740272	0	0	0			1640	0.0205245	0	0
1641	0	0	0	0	0.0541707	0.00740272	0	0	0			1641	0.0205245	0	0
1642	0	0	0	0	0.0541707	0.00740272	0	0	0			1642	0.0205245	0	0
1643	0	0	0	0	0.0541707	0.00740272	0	0	0			1643	0.0205245	0	0
1644	0	0	0	0	0.0541707	0.00740272	0	0	0			1644	0.0205245	0	0
1645	0	0	0	0	0.0541707	0.00740272	0	0	0			1645	0.0205245	0	0
1646	0	0	0	0	0.0541707	0.00740272	0	0	0			1646	0.0205245	0	0
1647	0	0	0	0	0.0541707	0.00740272	0	0	0			1647	0.0205245	0	0
1648	0	0	0	0	0.0541707	0.00740272	0	0	0			1648	0.0205245	0	0
1649	0	0	0	0	0.0541707	0.00740272	0	0	0			1649	0.0205245	0	0
1650	0	0	0	0	0.0541707	0.00740272	0	0	0			1650	0.0205245	0	0
1651	0	0	0	0	0.0541707	0.00740272	0	0	0			1651	0.0205245	0	0
1652	0	0	0	0	0.0541707	0.00740272	0	0	0			1652	0.0205245	0	0
1653	0	0	0	0	0.0541707	0.00740272	0	0	0			1653	0.0205245	0	0
1654	0	0	0	0	0.0541707	0.00740272	0	0	0			1654	0.0205245	0	0
1655	0	0	0	0	0.0541707	0.00740272	0	0	0			1655	0.0205245	0	0
1656	0	0	0	0	0.0541707	0.00740272	0	0	0			1656	0.0205245	0	0
1657	0	0	0	0	0.0541707	0.00370136	0	0	0			1657	0.0192907	0	0
1658	0	0	0	0	0.0541707	0.00370136	0	0	0			1658	0.0192907	0	0
1659	0	0	0	0	0.0541707	0.00370136	0	0	0			1659	0.0192907	0	0
1660	0	0	0	0	0.0541707	0.00370136	0	0	0			1660	0.0192907	0	0
1661	0	0	0	0	0.0541707	0.00370136	0	0	0			1661	0.0192907	0	0
1662	0	0	0	0	0.0541707	0.00370136	0	0	0			1662	0.0192907	0	0
1663	0	0	0	0	0.0541707	0.00370136	0	0	0			1663	0.0192907	0	0
1664	0	0	0	0	0.0541707	0.00370136	0	0	0			1664	0.0192907	0	0
1665	0	0	0	0	0.0541707	0	0	0	0			1665	0.0180569	0	0
1666	0	0	0	0	0.0541707	0	0	0	0			1666	0.0180569	0	0
1667	0	0	0	0	0.0541707	0	0	0	0			1667	0.0180569	0	0
1668	0	0	0	0	0.0541707	0	0	0	0			1668	0.0180569	0	0
1669	0	0	0	0	0.0541707	0.00740272	0	0	0			1669	0.0205245	0	0
1670	0	0	0	0	0.0541707	0.00740272	0	0	0			1670	0.0205245	0	0
1671	0	0	0	0	0.0541707	0.00740272	0	0	0			1671	0.0205245	0	0
1672	0	0	0	0	0.0541707	0.00740272	0	0	0			1672	0.0205245	0	0
1673	0	0	0	0	0.0541707	0.00740272	0	0	0			1673	0.0205245	0	0
1674	0	0	0	0	0.0541707	0.00740272	0	0	0			1674	0.0205245	0	0
1675	0	0	0	0	0.0541707	0.00740272	0	0	0			1675	0.0205245	0	0
1676	0	0	0	0	0.0541707	0.00740272	0	0	0			1676	0.0205245	0	0
1677	0	0	0	0	0.0541707	0.00740272	0	0	0			1677	0.0205245	0	0
1678	0	0	0	0	0.0541707	0.00740272	0	0	0			1678	0.0205245	0	0
1679	0	0	0	0	0.0541707	0.00740272	0	0	0			1679	0.0205245	0	0
1680	0	0	0	0	0.0541707	0.00740272	0	0	0			1680	0.0205245	0	0
1681	0	0	0	0	0	0.00740272	0	0	0			1681	0.00246757	0	0
1682	0	0	0	0	0	0.00740272	0	0	0			1682	0.00246757	0	0
1683	0	0	0	0	0	0.00740272	0	0	0			1683	0.00246757	0	0
1684	0	0	0	0	0	0.00740272	0	0	0			1684	0.00246757	0	0
1685	0	0	0	0	0	0.0111041	0	0	0			1685	0.00370136	0	0
1686	0	0	0	0	0	0.0111041	0	0	0			1686	0.00370136	0	0
1687	0	0	0	0	0	0.0111041	0	0	0			1687	0.00370136	0	0
1688	0	0	0	0	0	0.0111041	0	0	0			1688	0.00370136	0	0
1689	0	0	0	0	0	0.0111041	0	0	0			1689	0.00370136	0	0
1690	0	0	0	0	0	0.0111041	0	0	0			1690	0.00370136	0	0
1691	0	0	0	0	0	0.0111041	0	0	0			1691	0.00370136	0	0
1692	0	0	0	0	0	0.0111041	0	0	0			1692	0.00370136	0	0
1693	0	0	0	0	0	0.0111041	0	0	0			1693	0.00370136	0	0
1694	0	0	0	0	0	0.0111041	0	0	0			1694	0.00370136	0	0
1695	0	0	0	0	0	0.0111041	0	0	0			1695	0.00370136	0	0
1696	0	0	0	0	0	0.0111041	0	0	0			1696	0.00370136	0	0
1697	0	0	0	0	0	0.0111041	0	0	0			1697	0.00370136	0	0
1698	0	0	0	0	0	0.0111041	0	0	0			1698	0.00370136	0	0
1699	0	0	0	0	0	0.0111041	0	0	0			1699	0.00370136	0	0
1700	0	0	0	0	0	0.0111041	0	0	0			1700	0.00370136	0	0
1701	0	0	0	0	0	0.0111041	0	0	0			1701	0.00370136	0	0
1702	0	0	0	0	0	0.0111041	0	0	0			1702	0.00370136	0	0
1703	0	0	0	0	0	0.0148054	0	0	0			1703	0.00493515	0	0
1704	0	0	0	0	0	0.0148054	0	0	0			1704	0.00493515	0	0
1705	0	0	0	0	0	0.0148054	0	0	0			1705	0.00493515	0	0
1706	0	0	0	0	0	0.0148054	0	0	0			1706	0.00493515	0	0
1707	0	0	0	0	0	0.0148054	0	0	0			1707	0.00493515	0	0
1708	0	0	0	0	0	0.0148054	0	0	0			1708	0.00493515	0	0
1709	0	0	0	0	0	0.0148054	0	0	0			1709	0.00493515	0	0
1710	0	0	0	0	0	0.0148054	0	0	0			1710	0.00493515	0	0
1711	0	0	0	0	0	0.0148054	0	0	0			1711	0.00493515	0	0
1712	0	0	0	0	0	0.0148054	0	0	0			1712	0.00493515	0	0
1713	0	0	0	0	0	0.0148054	0	0	0			1713	0.00493515	0	0
1714	0	0	0	0	0	0.0148054	0	0	0			1714	0.00493515	0	0
1715	0	0	0	0	0	0.0148054	0	0	0			1715	0.00493515	0	0
1716	0	0	0	0	0	0.0222082	0	0	0			1716	0.00740272	0	0
1717	0	0	0	0	0	0.0222082	0	0	0			1717	0.00740272	0	0
1718	0	0	0	0	0	0.0259095	0	0	0			1718	0.00863651	0	0
1719	0	0	0	0	0	0.0259095	0	0	0			1719	0.00863651	0	0
1720	0	0	0	0	0	0.0296109	0	0	0			1720	0.00987029	0	0
1721	0	0	0	0	0	0.0296109	0	0	0			1721	0.00987029	0	0
1722	0	0	0	0	0	0.0296109	0	0	0			1722	0.00987029	0	0
1723	0	0	0	0.0378308	0	0.0296109	0	0	0.0053214			1723	0.0224805	0.0017738	0
1724	0	0	0	0.0378308	0	0.040715	0	0	0.0053214			1724	0.0261819	0.0017738	0
1725	0	0	0	0.0378308	0	0.0444163	0	0	0.0053214			1725	0.0274157	0.0017738	0
1726	0	0	0	0.0378308	0	0.0481177	0	0	0.0053214			1726	0.0286495	0.0017738	0
1727	0	0	0	0.0378308	0	0.0481177	0	0	0.0053214			1727	0.0286495	0.0017738	0
1728	0	0	0	0.0378308	0	0.0481177	0	0	0.0053214			1728	0.0286495	0.0017738	0
1729	0	0	0	0.0378308	0	0.040715	0	0	0.0053214			1729	0.0261819	0.0017738	0
1730	0	0	0	0.0378308	0	0.040715	0	0	0.0053214			1730	0.0261819	0.0017738	0
1731	0	0	0	0.0378308	0	0.040715	0	0	0			1731	0.0261819	0	0
1732	0	0	0	0.0378308	0	0.040715	0	0	0			1732	0.0261819	0	0
1733	0	0	0	0.0378308	0	0.040715	0	0	0			1733	0.0261819	0	0
1734	0	0	0	0.0378308	0	0.040715	0	0	0			1734	0.0261819	0	0
1735	0	0	0	0.0378308	0	0.040715	0	0	0			1735	0.0261819	0	0
1736	0	0	0	0.0378308	0	0.040715	0	0	0			1736	0.0261819	0	0
1737	0	0	0	0.0378308	0	0.0481177	0.108424	0	0			1737	0.0286495	0.0361414	0
1738	0	0.101491	0	0.0378308	0	0.0666245	0.108424	0	0			1738	0.0348184	0.0361414	0.0338303
1739	0	0.101491	0	0.0567461	0	0.0666245	0.108424	0	0			1739	0.0411235	0.0361414	0.0338303
1740	0	0.101491	0	0.0567461	0	0.0666245	0.108424	0	0			1740	0.0411235	0.0361414	0.0338303
1741	0	0.101491	0	0.0567461	0	0.0703259	0.108424	0	0			1741	0.0423573	0.0361414	0.0338303
1742	0	0.101491	0	0.0567461	0	0.0740272	0.108424	0	0			1742	0.0435911	0.0361414	0.0338303
1743	0	0.101491	0	0.0567461	0	0.0814299	0.108424	0	0			1743	0.0460587	0.0361414	0.0338303
1744	0	0.101491	0	0.0567461	0	0.0814299	0.108424	0	0			1744	0.0460587	0.0361414	0.0338303
1745	0	0.101491	0	0.0567461	0	0.0777286	0.108424	0	0			1745	0.0448249	0.0361414	0.0338303
1746	0	0.101491	0	0.0567461	0	0.0777286	0.108424	0	0			1746	0.0448249	0.0361414	0.0338303
1747	0	0.101491	0	0.0567461	0	0.0962354	0.108424	0	0			1747	0.0509938	0.0361414	0.0338303
1748	0	0.101491	0	0.0567461	0	0.0962354	0.108424	0	0			1748	0.0509938	0.0361414	0.0338303
1749	0	0.101491	0	0.0567461	0	0.103638	0.108424	0	0.0106428			1749	0.0534614	0.039689	0.0338303
1750	0	0.101491	0	0.113492	0	0.122145	0.108424	0	0.0106428			1750	0.0785457	0.039689	0.0338303
1751	0	0.101491	0	0.113492	0	0.125846	0.108424	0	0.0106428			1751	0.0797795	0.039689	0.0338303
1752	0	0.101491	0	0.0756615	0	0.129548	0.108424	0	0.0106428			1752	0.068403	0.039689	0.0338303
1753	0	0.101491	0	0.0756615	0	0.129548	0.108424	0	0.0106428			1753	0.068403	0.039689	0.0338303
1754	0	0.101491	0	0.0756615	0.0541707	0.140652	0.108424	0	0.0106428			1754	0.0901613	0.039689	0.0338303
1755	0	0.101491	0	0.0756615	0.0541707	0.140652	0.108424	0	0.0106428			1755	0.0901613	0.039689	0.0338303
1756	0	0.101491	0	0.0945769	0.0541707	0.140652	0.108424	0	0.0106428			1756	0.0964664	0.039689	0.0338303
1757	0	0.101491	0	0.113492	0.0541707	0.144353	0.108424	0	0.0106428			1757	0.104005	0.039689	0.0338303
1758	0	0.101491	0	0.113492	0.0541707	0.144353	0.108424	0	0.0106428			1758	0.104005	0.039689	0.0338303
1759	0	0.101491	0	0.113492	0.0541707	0.148054	0.108424	0	0.0106428			1759	0.105239	0.039689	0.0338303
1760	0	0.101491	0	0.113492	0.0541707	0.148054	0.108424	0	0.0106428			1760	0.105239	0.039689	0.0338303
1761	0	0.101491	0	0.113492	0.0541707	0.148054	0.108424	0	0.0106428			1761	0.105239	0.039689	0.0338303
1762	0	0.101491	0	0.113492	0.0541707	0.148054	0.108424	0	0.0106428			1762	0.105239	0.039689	0.0338303
1763	0	0.101491	0	0.113492	0.0541707	0.144353	0.108424	0	0.0106428			1763	0.104005	0.039689	0.0338303
1764	0	0.101491	0	0.113492	0.0541707	0.148054	0.108424	0	0.0159642			1764	0.105239	0.0414628	0.0338303
1765	0	0.101491	0	0.113492	0.0541707	0.151756	0.108424	0	0.0159642			1765	0.106473	0.0414628	0.0338303
1766	0	0.101491	0	0.132408	0.0541707	0.155457	0.108424	0	0.0212856			1766	0.114012	0.0432366	0.0338303
1767	0	0.101491	0	0.151323	0.0541707	0.159159	0.108424	0	0.0212856			1767	0.121551	0.0432366	0.0338303
1768	0	0.101491	0	0.170238	0.0541707	0.16286	0.108424	0	0.0212856			1768	0.12909	0.0432366	0.0338303
1769	0	0.101491	0	0.208069	0.0541707	0.177665	0.108424	0	0.0212856			1769	0.146635	0.0432366	0.0338303
1770	0	0.101491	0	0.208069	0.0541707	0.188769	0.108424	0	0.0212856			1770	0.150336	0.0432366	0.0338303
1771	0	0.101491	0	0.208069	0.0541707	0.188769	0.108424	0	0.0212856			1771	0.150336	0.0432366	0.0338303
1772	0	0.101491	0	0.2459	0.108341	0.196172	0.108424	0	0.0212856			1772	0.183471	0.0432366	0.0338303
1773	0	0.101491	0	0.2459	0.108341	0.196172	0.108424	0	0.0212856			1773	0.183471	0.0432366	0.0338303
1774	0	0.101491	0	0.2459	0.108341	0.196172	0.108424	0	0.0212856			1774	0.183471	0.0432366	0.0338303
1775	0	0.101491	0	0.2459	0.108341	0.199873	0.108424	0	0.026607			1775	0.184705	0.0450104	0.0338303
1776	0	0.101491	0	0.2459	0.108341	0.196172	0.108424	0	0.026607			1776	0.183471	0.0450104	0.0338303
1777	0	0.101491	0	0.2459	0.108341	0.192471	0.108424	0	0.026607			1777	0.182237	0.0450104	0.0338303
1778	0	0.101491	0	0.2459	0.108341	0.192471	0.108424	0	0.026607			1778	0.182237	0.0450104	0.0338303
1779	0	0.101491	0	0.2459	0.108341	0.192471	0.108424	0	0.026607			1779	0.182237	0.0450104	0.0338303
1780	0	0.101491	0	0.2459	0.108341	0.188769	0.108424	0	0.026607			1780	0.181004	0.0450104	0.0338303
1781	0	0.202982	0	0.2459	0.108341	0.185068	0.108424	0	0.026607			1781	0.17977	0.0450104	0.0676606
1782	0	0.202982	0	0.283731	0.108341	0.199873	0.108424	0	0.026607			1782	0.197315	0.0450104	0.0676606
1783	0	0.202982	0	0.283731	0.108341	0.199873	0.108424	0	0.026607			1783	0.197315	0.0450104	0.0676606
1784	0	0.202982	0	0.302646	0.108341	0.192471	0.108424	0	0.0319284			1784	0.201153	0.0467842	0.0676606
1785	0	0.202982	0	0.302646	0.108341	0.203575	0.108424	0	0.0372498			1785	0.204854	0.048558	0.0676606
1786	0	0.202982	0	0.302646	0.108341	0.203575	0.108424	0	0.0372498			1786	0.204854	0.048558	0.0676606
1787	0	0.202982	0	0.302646	0.108341	0.207276	0.108424	0	0.0372498			1787	0.206088	0.048558	0.0676606
1788	0	0.202982	0	0.302646	0.108341	0.207276	0.108424	0	0.0372498			1788	0.206088	0.048558	0.0676606
1789	0	0.202982	0	0.302646	0.108341	0.203575	0.108424	0	0.0372498			1789	0.204854	0.048558	0.0676606
1790	0	0.202982	0	0.302646	0.108341	0.203575	0.108424	0	0.0372498			1790	0.204854	0.048558	0.0676606
1791	0	0.202982	0	0.302646	0.108341	0.196172	0.108424	0	0.0372498			1791	0.202387	0.048558	0.0676606
1792	0	0.202982	0	0.302646	0.108341	0.196172	0.108424	0	0.0372498			1792	0.202387	0.048558	0.0676606
1793	0	0.202982	0	0.302646	0.108341	0.199873	0.108424	0	0.0372498			1793	0.20362	0.048558	0.0676606
1794	0	0.202982	0	0.302646	0.108341	0.199873	0.108424	0	0.0372498			1794	0.20362	0.048558	0.0676606
1795	0	0.202982	0	0.302646	0.108341	0.199873	0.108424	0	0.0372498			1795	0.20362	0.048558	0.0676606
1796	0	0.202982	0	0.302646	0.108341	0.199873	0.108424	0	0.0372498			1796	0.20362	0.048558	0.0676606
1797	0	0.202982	0	0.302646	0.108341	0.199873	0	0	0.0372498			1797	0.20362	0.0124166	0.0676606
1798	0	0.101491	0	0.302646	0.108341	0.185068	0	0	0.0372498			1798	0.198685	0.0124166	0.0338303
1799	0	0.101491	0	0.283731	0.108341	0.185068	0	0	0.0372498			1799	0.19238	0.0124166	0.0338303
1800	0	0.101491	0	0.283731	0.108341	0.192471	0	0	0.0372498			1800	0.194848	0.0124166	0.0338303
1801	0	0.101491	0	0.283731	0.108341	0.203575	0	0	0.0372498			1801	0.198549	0.0124166	0.0338303
1802	0	0.101491	0	0.283731	0.108341	0.21838	0	0	0.0372498			1802	0.203484	0.0124166	0.0338303
1803	0	0.101491	0	0.302646	0.162512	0.21838	0	0	0.0425712			1803	0.227846	0.0141904	0.0338303
1804	0	0.101491	0	0.302646	0.162512	0.229484	0	0	0.0425712			1804	0.231548	0.0141904	0.0338303
1805	0	0.101491	0	0.321561	0.216683	0.247991	0	0	0.0425712			1805	0.262079	0.0141904	0.0338303
1806	0	0.101491	0	0.340477	0.216683	0.277602	0	0	0.0425712			1806	0.278254	0.0141904	0.0338303
1807	0	0.101491	0	0.321561	0.216683	0.281303	0	0	0.0425712			1807	0.273183	0.0141904	0.0338303
1808	0	0.101491	0	0.340477	0.216683	0.285005	0	0	0.0372498			1808	0.280722	0.0124166	0.0338303
1809	0	0.101491	0	0.321561	0.216683	0.281303	0	0	0.0372498			1809	0.273183	0.0124166	0.0338303
1810	0	0.101491	0	0.302646	0.216683	0.266498	0.108424	0	0.0372498			1810	0.261942	0.048558	0.0338303
1811	0	0.101491	0	0.302646	0.216683	0.270199	0.108424	0	0.0372498			1811	0.263176	0.048558	0.0338303
1812	0	0.101491	0	0.302646	0.162512	0.273901	0.108424	0	0.0478926			1812	0.246353	0.0521056	0.0338303
1813	0	0.101491	0	0.302646	0.162512	0.32572	0.108424	0	0.053214			1813	0.263626	0.0538794	0.0338303
1814	0	0.101491	0	0.378308	0.162512	0.333122	0.108424	0	0.0585354			1814	0.291314	0.0556532	0.0338303
1815	0	0.101491	0	0.416138	0.270854	0.377539	0.108424	0	0.0691782			1815	0.354844	0.0592008	0.0338303
1816	0	0.101491	0	0.416138	0.270854	0.377539	0.108424	0.0705537	0.0744997			1816	0.354844	0.0844925	0.0338303
1817	0	0.101491	0	0.397223	0.325024	0.38124	0.325272	0.0705537	0.0798211			1817	0.367829	0.158549	0.0338303
1818	0	0.101491	0	0.453969	0.325024	0.38124	0.325272	0.0705537	0.0798211			1818	0.386745	0.158549	0.0338303
1819	0	0.101491	0	0.453969	0.325024	0.377539	0.325272	0.0705537	0.0798211			1819	0.385511	0.158549	0.0338303
1820	0	0.101491	0	0.453969	0.325024	0.384942	0.325272	0.0705537	0.0957853			1820	0.387978	0.16387	0.0338303
1821	0	0.101491	0	0.453969	0.325024	0.388643	0.325272	0.0705537	0.0957853			1821	0.389212	0.16387	0.0338303
1822	0	0.101491	0	0.472884	0.325024	0.392344	0.325272	0.0705537	0.0957853			1822	0.396751	0.16387	0.0338303
1823	0	0.101491	0	0.472884	0.325024	0.388643	0.325272	0.0705537	0.0851425			1823	0.395517	0.160323	0.0338303
1824	0	0.101491	0	0.453969	0.379195	0.399747	0.325272	0.0705537	0.0851425			1824	0.41097	0.160323	0.0338303
1825	0	0.101491	0	0.435054	0.379195	0.396046	0.325272	0.0705537	0.0904639			1825	0.403431	0.162097	0.0338303
1826	0	0.101491	0	0.416138	0.379195	0.392344	0.325272	0.0705537	0.0851425			1826	0.395893	0.160323	0.0338303
1827	0	0.101491	0	0.416138	0.379195	0.392344	0.325272	0.0705537	0.0851425			1827	0.395893	0.160323	0.0338303
1828	0	0.101491	0	0.416138	0.379195	0.392344	0.325272	0.0705537	0.0851425			1828	0.395893	0.160323	0.0338303
1829	0	0.101491	0	0.359392	0.379195	0.388643	0.325272	0.0705537	0.0851425			1829	0.375743	0.160323	0.0338303
1830	0	0.101491	0	0.340477	0.379195	0.388643	0.325272	0.0705537	0.0851425			1830	0.369438	0.160323	0.0338303
1831	0	0.101491	0	0.321561	0.325024	0.392344	0.325272	0.0705537	0.0851425			1831	0.34631	0.160323	0.0338303
1832	0	0.101491	0	0.321561	0.325024	0.396046	0.325272	0.0705537	0.0904639			1832	0.347544	0.162097	0.0338303
1833	0	0.101491	0	0.321561	0.325024	0.396046	0.325272	0.0705537	0.0904639			1833	0.347544	0.162097	0.0338303
1834	0	0.101491	0	0.321561	0.325024	0.396046	0.325272	0.0705537	0.0904639			1834	0.347544	0.162097	0.0338303
1835	0	0.101491	0	0.321561	0.325024	0.399747	0.325272	0.0705537	0.111749			1835	0.348778	0.169192	0.0338303
1836	0	0	0	0.321561	0.325024	0.392344	0.325272	0.0705537	0.111749			1836	0.34631	0.169192	0
1837	0	0	0	0.321561	0.379195	0.40715	0.325272	0.0705537	0.122392			1837	0.369302	0.172739	0
1838	0	0	0	0.321561	0.379195	0.410851	0.325272	0.0705537	0.122392			1838	0.370536	0.172739	0
1839	0	0	0	0.321561	0.379195	0.421955	0.325272	0.0705537	0.122392			1839	0.374237	0.172739	0
1840	0	0	0	0.321561	0.379195	0.421955	0.433696	0.0705537	0.122392			1840	0.374237	0.208881	0
1841	0	0	0	0.302646	0.379195	0.414552	0.433696	0.0705537	0.122392			1841	0.365465	0.208881	0
1842	0	0	0	0.321561	0.433366	0.418254	0.433696	0.0705537	0.127714			1842	0.39106	0.210655	0
1843	0	0	0	0.321561	0.433366	0.418254	0.433696	0.0705537	0.127714			1843	0.39106	0.210655	0
1844	0	0	0	0.302646	0.433366	0.414552	0.433696	0.0705537	0.122392			1844	0.383521	0.208881	0
1845	0	0	0	0.321561	0.433366	0.421955	0.433696	0.0705537	0.117071			1845	0.392294	0.207107	0
1846	0	0	0	0.321561	0.433366	0.425656	0.433696	0.0705537	0.117071			1846	0.393528	0.207107	0
1847	0	0	0	0.321561	0.433366	0.421955	0.433696	0.0705537	0.117071			1847	0.392294	0.207107	0
1848	0	0	0	0.321561	0.433366	0.421955	0.433696	0.0705537	0.117071			1848	0.392294	0.207107	0
1849	0	0	0	0.321561	0.433366	0.421955	0.433696	0.0705537	0.117071			1849	0.392294	0.207107	0
1850	0	0	0	0.321561	0.433366	0.421955	0.433696	0.0705537	0.117071			1850	0.392294	0.207107	0
1851	0	0	0	0.321561	0.433366	0.425656	0.433696	0.0705537	0.117071			1851	0.393528	0.207107	0
1852	0	0	0	0.321561	0.433366	0.436761	0.433696	0.0705537	0.117071			1852	0.397229	0.207107	0
1853	0	0	0	0.321561	0.433366	0.440462	0.433696	0.0705537	0.117071			1853	0.398463	0.207107	0
1854	0	0	0	0.321561	0.433366	0.440462	0.433696	0.0705537	0.117071			1854	0.398463	0.207107	0
1855	0	0	0	0.321561	0.433366	0.429358	0.433696	0.0705537	0.117071			1855	0.394762	0.207107	0
1856	0	0	0	0.340477	0.433366	0.433059	0.433696	0.0705537	0.117071			1856	0.402301	0.207107	0
1857	0	0	0	0.340477	0.433366	0.433059	0.433696	0.0705537	0.117071			1857	0.402301	0.207107	0
1858	0	0	0	0.340477	0.433366	0.429358	0.433696	0.0705537	0.127714			1858	0.401067	0.210655	0
1859	0	0	0	0.378308	0.433366	0.436761	0.433696	0.0705537	0.127714			1859	0.416145	0.210655	0
1860	0	0	0	0.378308	0.433366	0.433059	0.433696	0.0705537	0.127714			1860	0.414911	0.210655	0
1861	0	0	0	0.378308	0.379195	0.429358	0.433696	0.0705537	0.127714			1861	0.39562	0.210655	0
1862	0	0	0	0.378308	0.379195	0.410851	0.433696	0.0705537	0.127714			1862	0.389451	0.210655	0
1863	0	0	0	0.378308	0.379195	0.414552	0.433696	0.0705537	0.122392			1863	0.390685	0.208881	0
1864	0	0	0	0.378308	0.379195	0.403448	0.433696	0.0705537	0.122392			1864	0.386984	0.208881	0
1865	0	0	0	0.359392	0.325024	0.377539	0.433696	0.0705537	0.122392			1865	0.353985	0.208881	0
1866	0	0	0	0.340477	0.325024	0.340525	0.433696	0.0705537	0.122392			1866	0.335342	0.208881	0
1867	0	0	0	0.340477	0.325024	0.333122	0.433696	0.0705537	0.122392			1867	0.332875	0.208881	0
1868	0	0	0	0.321561	0.325024	0.359032	0.433696	0.141107	0.138356			1868	0.335206	0.23772	0
1869	0	0	0	0.321561	0.325024	0.355331	0.433696	0.141107	0.133035			1869	0.333972	0.235946	0
1870	0	0	0	0.283731	0.325024	0.355331	0.325272	0.141107	0.133035			1870	0.321362	0.199805	0
1871	0	0	0	0.283731	0.325024	0.355331	0.325272	0.141107	0.127714			1871	0.321362	0.198031	0
1872	0	0	0	0.283731	0.325024	0.359032	0.325272	0.141107	0.122392			1872	0.322596	0.196257	0
1873	0	0	0	0.283731	0.325024	0.310914	0.325272	0.141107	0.122392			1873	0.306556	0.196257	0
1874	0	0	0	0.208069	0.325024	0.314616	0.325272	0.141107	0.127714			1874	0.28257	0.198031	0
1875	0	0	0	0.170238	0.216683	0.273901	0.108424	0.141107	0.122392			1875	0.220274	0.123975	0
1876	0	0	0	0.170238	0.216683	0.277602	0.216848	0.0705537	0.117071			1876	0.221508	0.134824	0
1877	0	0	0	0.132408	0.162512	0.270199	0.216848	0.0705537	0.111749			1877	0.188373	0.13305	0
1878	0	0	0	0.132408	0.162512	0.270199	0.216848	0.0705537	0.111749			1878	0.188373	0.13305	0
1879	0	0	0	0.132408	0.162512	0.273901	0.216848	0.0705537	0.111749			1879	0.189607	0.13305	0
1880	0	0	0	0.132408	0.162512	0.270199	0.216848	0.0705537	0.0957853			1880	0.188373	0.127729	0
1881	0	0	0	0.132408	0.162512	0.266498	0.216848	0.0705537	0.0957853			1881	0.187139	0.127729	0
1882	0	0	0	0.132408	0.162512	0.259095	0.216848	0.0705537	0.0957853			1882	0.184672	0.127729	0
1883	0	0	0	0.132408	0.162512	0.262797	0.216848	0.0705537	0.0957853			1883	0.185905	0.127729	0
1884	0	0	0	0.132408	0.108341	0.266498	0.216848	0.0705537	0.0957853			1884	0.169082	0.127729	0
1885	0	0	0	0.132408	0.108341	0.266498	0.216848	0.0705537	0.0957853			1885	0.169082	0.127729	0
1886	0	0	0	0.132408	0.108341	0.262797	0.216848	0.0705537	0.0957853			1886	0.167849	0.127729	0
1887	0	0	0	0.132408	0.108341	0.259095	0.216848	0.0705537	0.0957853			1887	0.166615	0.127729	0
1888	0	0	0	0.132408	0.108341	0.255394	0.216848	0.0705537	0.0957853			1888	0.165381	0.127729	0
1889	0	0	0	0.132408	0.108341	0.24429	0.216848	0.0705537	0.0957853			1889	0.16168	0.127729	0
1890	0	0	0	0.132408	0.162512	0.24429	0.216848	0.0705537	0.111749			1890	0.179737	0.13305	0
1891	0	0	0	0.132408	0.162512	0.233186	0.216848	0.0705537	0.111749			1891	0.176035	0.13305	0
1892	0	0	0	0.132408	0.162512	0.229484	0.216848	0.0705537	0.106428			1892	0.174801	0.131277	0
1893	0	0	0	0.132408	0.162512	0.225783	0.216848	0.0705537	0.106428			1893	0.173568	0.131277	0
1894	0	0	0	0.132408	0.162512	0.225783	0.216848	0.0705537	0.106428			1894	0.173568	0.131277	0
1895	0	0	0	0.132408	0.162512	0.225783	0.216848	0.0705537	0.0798211			1895	0.173568	0.122408	0
1896	0	0	0	0.132408	0.162512	0.225783	0.216848	0.0705537	0.0798211			1896	0.173568	0.122408	0
1897	0	0	0	0.132408	0.162512	0.210978	0.216848	0.0705537	0.0691782			1897	0.168632	0.11886	0
1898	0	0	0	0.132408	0.162512	0.207276	0.216848	0.0705537	0.0691782			1898	0.167399	0.11886	0
1899	0	0	0	0.132408	0.162512	0.199873	0.216848	0.0705537	0.0744997			1899	0.164931	0.120634	0
1900	0	0	0	0.132408	0.162512	0.199873	0.108424	0.0705537	0.0744997			1900	0.164931	0.0844925	0
1901	0	0	0	0.132408	0.162512	0.199873	0.108424	0.0705537	0.0744997			1901	0.164931	0.0844925	0
1902	0	0	0	0.113492	0.108341	0.192471	0.108424	0.0705537	0.0744997			1902	0.138101	0.0844925	0
1903	0	0	0	0.113492	0.108341	0.192471	0.108424	0.0705537	0.0744997			1903	0.138101	0.0844925	0
1904	0	0	0	0.113492	0.108341	0.192471	0.108424	0.0705537	0.0744997			1904	0.138101	0.0844925	0
1905	0	0	0	0.0945769	0.108341	0.170263	0.108424	0.0705537	0.0744997			1905	0.124394	0.0844925	0
1906	0	0	0	0.0945769	0.108341	0.170263	0.108424	0.0705537	0.0744997			1906	0.124394	0.0844925	0
1907	0	0	0	0.0945769	0.108341	0.170263	0.108424	0.0705537	0.0744997			1907	0.124394	0.0844925	0
1908	0	0	0	0.0945769	0.108341	0.170263	0.108424	0.0705537	0.0744997			1908	0.124394	0.0844925	0
1909	0	0	0	0.0945769	0.108341	0.170263	0.108424	0.0705537	0.0744997			1909	0.124394	0.0844925	0
1910	0	0	0	0.0945769	0.108341	0.166561	0.108424	0.0705537	0.0744997			1910	0.12316	0.0844925	0
1911	0	0	0	0.0945769	0.108341	0.16286	0.108424	0.0705537	0.0744997			1911	0.121926	0.0844925	0
1912	0	0	0	0.0945769	0.108341	0.155457	0.108424	0.0705537	0.0744997			1912	0.119458	0.0844925	0
1913	0	0	0	0.0945769	0.108341	0.151756	0.108424	0.0705537	0.0744997			1913	0.118225	0.0844925	0
1914	0	0	0	0.0945769	0.108341	0.151756	0.108424	0.0705537	0.0744997			1914	0.118225	0.0844925	0
1915	0	0	0	0.0945769	0.108341	0.151756	0.108424	0.0705537	0.0744997			1915	0.118225	0.0844925	0
1916	0	0	0	0.0756615	0.108341	0.148054	0.108424	0.0705537	0.0744997			1916	0.110686	0.0844925	0
1917	0	0	0	0.0756615	0.108341	0.148054	0.108424	0.0705537	0.0744997			1917	0.110686	0.0844925	0
1918	0	0	0	0.0756615	0.108341	0.148054	0.108424	0.0705537	0.0638568			1918	0.110686	0.0809449	0
1919	0	0	0	0.0378308	0.108341	0.140652	0.108424	0.0705537	0.0638568			1919	0.095608	0.0809449	0
1920	0	0	0	0.0378308	0.108341	0.13695	0.108424	0.0705537	0.0638568			1920	0.0943742	0.0809449	0
1921	0	0	0	0.0378308	0.108341	0.13695	0.108424	0.0705537	0.0638568			1921	0.0943742	0.0809449	0
1922	0	0	0	0.0378308	0.108341	0.13695	0.108424	0.0705537	0.0638568			1922	0.0943742	0.0809449	0
1923	0	0	0	0.0189154	0.108341	0.122145	0.108424	0.0705537	0.0638568			1923	0.0831339	0.0809449	0
1924	0	0	0	0.0189154	0.108341	0.122145	0.108424	0.0705537	0.0638568			1924	0.0831339	0.0809449	0
1925	0	0	0	0.0189154	0.108341	0.122145	0.108424	0.0705537	0.0638568			1925	0.0831339	0.0809449	0
1926	0	0	0	0.0189154	0.108341	0.122145	0.108424	0.0705537	0.0638568			1926	0.0831339	0.0809449	0
1927	0	0	0	0.0189154	0.108341	0.118444	0.108424	0.0705537	0.0638568			1927	0.0819001	0.0809449	0
1928	0	0	0	0.0189154	0.108341	0.0888327	0.108424	0	0.0478926			1928	0.0720298	0.0521056	0
1929	0	0	0	0.0189154	0.108341	0.0888327	0.108424	0	0.0478926			1929	0.0720298	0.0521056	0
1930	0	0	0	0.0189154	0.108341	0.0851313	0.108424	0	0.0478926			1930	0.070796	0.0521056	0
1931	0	0	0	0.0189154	0.108341	0.0814299	0.108424	0	0.0478926			1931	0.0695623	0.0521056	0
1932	0	0	0	0.0189154	0.108341	0.0666245	0.108424	0	0.0478926			1932	0.0646271	0.0521056	0
1933	0	0	0	0.0189154	0.108341	0.0629231	0.108424	0	0.0478926			1933	0.0633933	0.0521056	0
1934	0	0	0	0.0189154	0.108341	0.0481177	0.108424	0	0.0372498			1934	0.0584582	0.048558	0
1935	0	0	0	0.0189154	0.108341	0.0444163	0.108424	0	0.0319284			1935	0.0572244	0.0467842	0
1936	0	0	0	0.0189154	0.108341	0.040715	0	0	0.0319284			1936	0.0559906	0.0106428	0
1937	0	0	0	0.0189154	0.108341	0.040715	0	0	0.0319284			1937	0.0559906	0.0106428	0
1938	0	0	0	0.0189154	0.108341	0.040715	0	0	0.0319284			1938	0.0559906	0.0106428	0
1939	0	0	0	0.0189154	0.108341	0.0370136	0	0	0.0319284			1939	0.0547568	0.0106428	0
1940	0	0	0	0.0189154	0.108341	0.0333122	0	0	0.0319284			1940	0.053523	0.0106428	0
1941	0	0	0	0.0189154	0.108341	0.0333122	0	0	0.0319284			1941	0.053523	0.0106428	0
1942	0	0	0	0	0.108341	0.0296109	0	0	0.0319284			1942	0.0459841	0.0106428	0
1943	0	0	0	0	0.108341	0.0259095	0	0	0.0319284			1943	0.0447503	0.0106428	0
1944	0	0	0	0	0.108341	0.0148054	0	0	0.0319284			1944	0.041049	0.0106428	0
1945	0	0	0	0	0.108341	0.0148054	0	0	0.0319284			1945	0.041049	0.0106428	0
1946	0	0	0	0	0.108341	0.0148054	0	0	0.0319284			1946	0.041049	0.0106428	0
1947	0	0	0	0	0.108341	0.0148054	0	0	0.0319284			1947	0.041049	0.0106428	0
1948	0	0	0	0	0.108341	0.0111041	0	0	0.0319284			1948	0.0398152	0.0106428	0
1949	0	0	0	0	0.108341	0.0111041	0	0	0.0319284			1949	0.0398152	0.0106428	0
1950	0	0	0	0	0.0541707	0.00370136	0	0	0.0159642			1950	0.0192907	0.0053214	0
1951	0	0	0	0	0.0541707	0.00370136	0	0	0.0159642			1951	0.0192907	0.0053214	0
1952	0	0	0	0	0.0541707	0.00370136	0	0	0.0159642			1952	0.0192907	0.0053214	0
1953	0	0	0	0	0.0541707	0.00370136	0	0	0.0159642			1953	0.0192907	0.0053214	0
1954	0	0	0	0	0.0541707	0.00370136	0	0	0.0159642			1954	0.0192907	0.0053214	0
1955	0	0	0	0	0.0541707	0.00370136	0	0	0.0159642			1955	0.0192907	0.0053214	0
1956	0	0	0	0	0.0541707	0.00370136	0	0	0.0159642			1956	0.0192907	0.0053214	0
1957	0	0	0	0	0	0.00370136	0	0	0.0159642			1957	0.00123379	0.0053214	0
1958	0	0	0	0	0	0.00370136	0	0	0.0159642			1958	0.00123379	0.0053214	0
1959	0	0	0	0	0	0.00370136	0	0	0.0106428			1959	0.00123379	0.0035476	0
1960	0	0	0	0	0	0.00370136	0	0	0.0106428			1960	0.00123379	0.0035476	0
1961	0	0	0	0	0	0.00370136	0	0	0.0106428			1961	0.00123379	0.0035476	0
1962	0	0	0	0	0	0.00370136	0	0	0.0053214			1962	0.00123379	0.0017738	0
1963	0	0	0	0	0	0.00370136	0	0	0.0053214			1963	0.00123379	0.0017738	0
1964	0	0	0	0	0	0.00370136	0	0	0.0053214			1964	0.00123379	0.0017738	0
1965	0	0	0	0	0	0.00370136	0	0	0.0053214			1965	0.00123379	0.0017738	0
1966	0	0	0	0	0	0.00370136	0	0	0.0053214			1966	0.00123379	0.0017738	0
1967	0	0	0	0	0	0.00370136	0	0	0.0053214			1967	0.00123379	0.0017738	0
1968	0	0	0	0	0	0.00370136	0	0	0.0053214			1968	0.00123379	0.0017738	0
1969	0	0	0	0	0	0.00370136	0	0	0.0053214			1969	0.00123379	0.0017738	0
1970	0	0	0	0	0	0.00370136	0	0	0.0053214			1970	0.00123379	0.0017738	0
1971	0	0	0	0	0	0.00370136	0	0	0.0053214			1971	0.00123379	0.0017738	0
1972	0	0	0	0	0	0.00370136	0	0	0.0053214			1972	0.00123379	0.0017738	0
1973	0	0	0	0	0	0.00370136	0	0	0.0053214			1973	0.00123379	0.0017738	0
1974	0	0	0	0	0	0.00370136	0	0	0.0053214			1974	0.00123379	0.0017738	0
1975	0	0	0	0	0	0.00370136	0	0	0.0053214			1975	0.00123379	0.0017738	0
1976	0	0	0	0	0	0.00370136	0	0	0.0053214			1976	0.00123379	0.0017738	0
1977	0	0	0	0	0	0.00370136	0	0	0.0053214			1977	0.00123379	0.0017738	0
1978	0	0	0	0	0	0.00370136	0	0	0.0053214			1978	0.00123379	0.0017738	0
1979	0	0	0	0	0	0.00370136	0	0	0.0053214			1979	0.00123379	0.0017738	0
1980	0	0	0	0	0	0.00370136	0	0	0.0053214			1980	0.00123379	0.0017738	0
1981	0	0	0	0	0	0.00370136	0	0	0.0053214			1981	0.00123379	0.0017738	0
1982	0	0	0	0	0	0.00370136	0	0	0.0053214			1982	0.00123379	0.0017738	0
1983	0	0	0	0	0	0.00370136	0	0	0.0053214			1983	0.00123379	0.0017738	0
1984	0	0	0	0	0	0.00370136	0	0	0.0053214			1984	0.00123379	0.0017738	0
1985	0	0	0	0	0	0.00370136	0	0	0.0053214			1985	0.00123379	0.0017738	0
1986	0	0	0	0	0	0.00370136	0	0	0.0053214			1986	0.00123379	0.0017738	0
1987	0	0	0	0	0	0.00370136	0	0	0.0053214			1987	0.00123379	0.0017738	0
1988	0	0	0	0	0	0.00370136	0	0	0.0053214			1988	0.00123379	0.0017738	0
1989	0	0	0	0	0	0.00370136	0	0	0.0053214			1989	0.00123379	0.0017738	0
1990	0	0	0	0	0	0.00370136	0	0	0.0053214			1990	0.00123379	0.0017738	0
1991	0	0	0	0	0	0.00370136	0	0	0.0053214			1991	0.00123379	0.0017738	0
1992	0	0	0	0	0	0.00370136	0	0	0.0053214			1992	0.00123379	0.0017738	0
1993	0	0	0	0	0	0.00370136	0	0	0.0053214			1993	0.00123379	0.0017738	0
1994	0	0	0	0	0	0	0	0	0.0053214			1994	0	0.0017738	0
1995	0	0	0	0	0	0	0	0	0			1995	0	0	0
1996	0	0	0	0	0	0	0	0	0			1996	0	0	0
1997	0	0	0	0	0	0	0	0	0			1997	0	0	0
1998	0	0	0	0	0	0	0	0	0			1998	0	0	0
[truncated: 152,480 more rows]
