# Supplementary material for: GENOMES UNCOUPLED PROTEIN1 binds to plastid RNAs and promotes their maturation
Source: Plant Commun. 2024 Aug 22;5(12):101069. doi: 10.1016/j.xplc.2024.101069 (PMC11671767; doi:10.1016/j.xplc.2024.101069)
Supplement: Supplemental Table 6. RNA targets of GUN1 as determined by RIP-seq experiments — Enriched transcripts were selected using the following selection criteria: >8-fold enrichment in both comparisons GUN1–GFP versus PP7L–GFP and GUN1–GFP versus Col-0, not too much variation between GUN1–GFP replicates (Tukey’s HSD test, P < 0.05). “Base mean” is defined as the average of the normalized count values, divided by size factors, taken over all samples, and is therefore an estimate of the expression level (low, medium, high) of a gene across all analyzed samples. The term “FeatureCounts” refers to the normalized count values. Column 2 shows the fold changes of transcript levels in gun1-102 compared with Col-0. The YCF1.1 transcript row is marked in gray because its sequence is part of the YCF1.2 sequence. [file mmc7.xlsx]

## Sheet: Supplemental Table 6
Supplemental Table 6. Putative RNA targets of GUN1 as determined by RIP-Seq experiments. Enriched transcripts were selected on following selection criteria: >8-fold enrichment in both contrasts GUN1-GFP versus PP7L-GFP and GUN1-GFP versus Col-0, not too much variation between replicates (Tukey HSD test, P < 0.05). “Base mean” is defined as the average of the normalized count values, dividing by s…
							GUN1_vs_PP7L	GUN1_vs_PP7L	GUN1_vs_PP7L	GUN1_vs_PP7L	GUN1_vs_Col-0	GUN1_vs_Col-0	GUN1_vs_Col-0	GUN1_vs_Col-0
Gene Model Name	RNA-Seq: Fold change gun1W vs. Col-0	Gene description	All gene symbols	Inverted repeat	Match to the PPR code	Category	Base mean	log2(FC)	Fold enrichment	Tukey HSD	Base mean	log2(FC)	Fold enrichment	Tukey HSD	FeatureCounts GUN1_RIP_1	FeatureCounts GUN1_RIP_2	FeatureCounts GUN1_RIP_3	FeatureCounts PP7L_RIP_1	FeatureCounts PP7L_RIP_2	FeatureCounts PP7L_RIP_3	FeatureCounts Col_RIP_1	FeatureCounts Col_RIP_2	FeatureCounts Col_RIP_3
ATCG00030/ATCG00040	0.59/0.62	Lysine tRNA/Encodes a maturase located in the trnK intron in the chloroplast genome.	TRNK/MATURASE K MATK	no	yes, middle, but maybe from intron tRNA	least	128.723	3.37137	10.3487	0.025705	128.723	3.61515	12.2537	0.0239579	527.24	216.867	238.979	39.5511	35.3639	20.2455	27.2248	29.5507	23.4818
ATCG00100	0.525413	tRNA-Gly	TRNG.1	no	yes, intron	least	95.4426	4.29056	19.5698	0.0039867	95.4426	3.94701	15.423	0.0038193	14.4449	26.8289	16.0748	1.97755	0	1.59414	0	3.1106	0
ATCG00160	0.540834	Chloroplast ribosomal protein S2	RIBOSOMAL PROTEIN S2 RPS2	no	yes	least	12.6015	3.41987	10.7025	0.0444373	12.6015	4.71114	26.1935	0.0538675	260.009	76.0153	123.955	9.88777	9.64469	11.956	27.2248	15.553	9.88706
ATCG00170	0.906694	RNA polymerase beta' subunit-2	RPOC2	no	yes, two times, both of them also in "AABBYGBYGAH", and one of them also in "AYYYGYYGAY"	stringent	60.4591	3.86523	14.573	0.0010053	60.4591	3.14618	8.85311	0.0010053	139.032	93.9013	97.1635	5.93266	9.64469	5.73889	0	3.1106	4.94353
ATCG00180	0.856566	RNA polymerase beta' subunit-1	RPOC1	no	yes, three times, one of them also in "AABBYGBYGAH" and "AYYYGYYGAY"	stringent	39.9408	3.96237	15.588	0.0010053	39.9408	5.22309	37.3513	0.0010053	120.976	82.7225	74.3015	9.88777	3.2149	7.25331	0	0	4.94353
ATCG00380	0.483623	Chloroplast encoded ribosomal protein S4	CHLOROPLAST RIBOSOMAL PROTEIN S4 RPS4	no	no	no	13.9997	4.31021	19.8382	0.0171855	13.9997	2.64106	6.23788	0.015637	16.2506	6.70723	7.50159	0	0	0.637654	0	0	0
ATCG00440	0.0689253	Encodes NADH dehydrogenase D3 subunit of the chloroplast NAD(P)H dehydrogenase complex	NDHC	no	no	no	2.92804	3.2443	9.47615	0.0128347	2.92804	2.72629	6.61751	0.0154923	111.948	42.4791	116.453	4.94389	6.42979	7.01419	9.07492	17.1083	2.47177
ATCG00650	0.840709	chloroplast-encoded ribosomal protein S18	RIBOSOMAL PROTEIN S18 RPS18	no	no	no	99.935	4.01772	16.1977	0.0288097	99.935	5.46551	44.1856	0.0268975	39.7236	22.3574	11.0738	0	0	1.1956	0	0	0
ATCG00660	0.453721	encodes a chloroplast ribosomal protein L20, a constituent of the large subunit of the ribosomal complex	RIBOSOMAL PROTEIN L20 RPL20	no	yes, 5'	least	8.26116	5.48855	44.8971	0.0423074	8.26116	6.0061	64.2712	0.024913	21.6674	6.70723	27.8631	1.97755	3.2149	1.67384	0	0	0
ATCG00760	0.223834	encodes a chloroplast ribosomal protein L36, a constituent of the large subunit of the ribosomal complex	RIBOSOMAL PROTEIN L36 RPL36	no	no	no	14.1442	5.2356	37.6767	0.0447308	14.1442	5.83634	57.1366	0.0419843	21.6674	71.5438	29.6492	0	1.60745	1.59414	0	0	1.23588
ATCG00770	0.17113	chloroplast 30S ribosomal protein S8	RIBOSOMAL PROTEIN S8 RPS8	no	no	no	22.6234	3.78521	13.7868	0.0010053	22.6234	4.59067	24.0952	0.0010053	77.6415	55.8936	47.8673	5.93266	3.2149	3.98534	9.07492	0	0
ATCG00800	0.192	encodes a chloroplast ribosomal protein S3, a constituent of the small subunit of the ribosomal complex	RIBOSOMAL PROTEIN S3, RESISTANCE TO PSEUDOMONAS SYRINGAE 3 (RPS3)	no	no	no	21.4536	3.2673	9.62845	0.0447573	21.4536	4.88806	29.6109	0.0326694	90.2808	58.1294	22.1476	7.91022	3.2149	6.45625	0	0	4.94353
ATCG00820	0.245646	Encodes a 6.8-kDa protein of the small ribosomal subunit.	RIBOSOMAL PROTEIN S19 RPS19	IR-A, partly	no	no	13.8257	3.46842	11.0688	0.0136642	13.8257	2.50882	5.69155	0.022041	46.946	17.886	33.2213	4.94389	0	3.66651	9.07492	6.2212	2.47177
ATCG00860	0.722953	Encodes an unknown protein. This gene is regulated by AtSIG6 transcriptionally.	YCF2.1	IR-A	yes, four times, one of them also in "AABBYGBYGAH"	middle	110.119	2.86388	7.27971	0.0010053	110.119	4.43207	21.5867	0.0010053	299.732	326.419	211.831	35.596	51.4383	28.2162	0	21.7742	16.0665
ATCG00890	0.412277	NADH dehydrogenase ND2	NDHB.1	IR-A	yes, two times, both 5'	middle	118.087	3.07362	8.41885	0.0010053	118.087	4.24198	18.9218	0.0010053	346.678	321.947	237.908	34.6072	46.616	26.6221	22.6873	10.8871	14.8306
ATCG00905	0.295932	chloroplast gene encoding ribosomal protein s12. The gene is located in three distinct loci on the chloroplast genome and is transpliced to make one transcript.	RIBOSOMAL PROTEIN S12C RPS12C;RIBOSOMAL PROTEIN S12 RPS12	IR-A	yes, three, one in intron, two 3'	least	71.3387	3.3677	10.3223	0.0180036	71.3387	4.94387	30.779	0.0131036	204.035	91.6655	273.272	13.8429	28.9341	12.5937	0	13.9977	3.70765
ATCG00930	0.775711	tRNA-Ile	TRNI.2	IR-A	yes, intron	least	403.857	3.43978	10.8512	0.0160541	403.857	3.98004	15.7802	0.0139336	1260.32	478.449	1407.08	78.1134	126.988	84.9674	36.2997	87.0968	75.3888
ATCG00940	0.762625	tRNA-Ala	TRNA.1	IR-A	no	no	442.888	3.86983	14.6196	0.0238366	442.888	4.7578	27.0545	0.0206457	1375.88	489.628	1741.44	60.3154	96.4469	89.9889	4.53746	68.4332	59.3224
ATCG00980	1.06	tRNA-Arg	TRNR.2	IR-A	no	no	5.51282	3.24953	9.51059	0.0052663	5.51282	3.45304	10.9514	0.0043668	14.4449	8.94298	18.5754	1.97755	1.60745	0.956481	0	3.1106	0
ATCG01000	0.190387	YCF1.1; LOCATED IN: endomembrane system; EXPRESSED IN: guard cell; CONTAINS InterPro DOMAIN/s: Ycf1 (InterPro:IPR008896); BEST Arabidopsis thaliana protein match is: Ycf1 protein (TAIR:ATCG01130.1).	YCF1.1	IR-A	5' of trnN.1 and 5' of ycf1.1, other than those of YCF1.2	?	58.605	3.2205	9.32107	0.0168384	58.605	3.40336	10.5806	0.015973	202.229	165.445	70.3721	17.798	16.0745	13.1516	27.2248	1.5553	13.5947
ATCG01080	0.175567	NADH dehydrogenase ND6	NDHG	no	yes, also in "AABBYGBYGAH" and "AYYYGYYGAY"	stringent	10.9607	4.23082	18.7761	0.013214	10.9607	3.21535	9.28788	0.0171717	34.3067	38.0077	13.5743	0	0	4.06504	0	6.2212	2.47177
ATCG01100	0.135245	NADH dehydrogenase ND1	NDHA	no	yes	least	42.4039	3.12859	8.74583	0.0230817	42.4039	2.22234	4.6665	0.0387932	142.644	58.1294	85.3753	7.91022	12.8596	11.956	45.3746	12.4424	4.94353
ATCG01130	0.238116	YCF1.2; FUNCTIONS IN: protein binding; LOCATED IN: chloroplast, membrane; EXPRESSED IN: cultured cell, leaf; CONTAINS InterPro DOMAIN/s: Ycf1 (InterPro:IPR008896); BEST Arabidopsis thaliana protein match is: Ycf1 protein (TAIR:ATCG01000.1).	TRANSLOCON AT THE INNER ENVELOPE MEMBRANE OF CHLOROPLASTS 214 TIC214; YCF1.2	IR-B, partly	yes, five times	least	113.007	3.48839	11.223	0.0179646	113.007	3.88858	14.8108	0.0162123	343.067	404.67	131.099	23.7307	35.3639	19.3687	27.2248	13.9977	18.5382
